# Supplementary material for: Correlation profiling of brain sub-cellular proteomes reveals co-assembly of synaptic proteins and subcellular distribution
Source: Sci Rep. 2017 Sep 21;7:12107. doi: 10.1038/s41598-017-11690-3 (PMC5608747; doi:10.1038/s41598-017-11690-3)
Supplement: Supplementary file 2 — sTable1 [file 41598_2017_11690_MOESM2_ESM.xlsx]

## Sheet: sTable1_protein abundance after
sTable1.
Collapsed protein abundance matrix. As detailed in Materials & Methods section, the MaxLFQ normalized protein abundance matrix was collapsed by merging rows (proteinGroups) that share the same gene names (by summation of abundances) and merging replicate samples (using the mean abundance and ignoring missing values).
	HC_H	HC_M	HC_P2	HC_SYN	HC_SYM	HC_PSD	CT_H	CT_M	CT_P2	CT_SYN	CT_SYM	CT_PSD	CB_H	CB_M	CB_P2	CB_SYN	CB_SYM	CB_PSD
0610009B22RIK;TRAPPC2	339.667	491.244	202.206	288.711	295.756	239.089	215.956	153.256	0	247.711	0	0	268.856	0	219.822	277.244	336.233	602.267
0610011F06RIK	212.738	233.062	92.1769	144.023	78.1	0	0	0	36.8715	139.423	0	0	0	87.0615	0	125.523	100.362	0
0610037L13RIK	572.359	0	0	0	0	0	0	423.355	412.427	0	0	0	527.027	0	0	0	255.4	0
1700009N14RIK;RAN	4583.36	2547.14	2471.86	1941.08	1777.86	1478.42	6786.5	2811.92	3887.33	3398.42	3293.67	0	6490.58	2812.08	1029.67	2163.25	1969	4276
1700037H04RIK	472.744	392.689	396.289	471.167	424.556	0	565.089	426.322	465.622	0	0	0	681.878	297.078	211.589	381.711	307.389	0
1700113H08RIK	0	0	98.6917	0	0	0	0	0	0	0	0	0	0	258.729	426.458	232.679	267.387	0
2010107G23RIK	0	871.233	0	0	0	0	638.45	0	0	662.95	0	0	0	0	0	0	0	0
2010300C02RIK	149.106	134.108	127.634	71.5788	41.0167	0	29.9128	25.5628	74.8603	0	8.13936	89.0051	0	0	0	0	0	0
2210010C04RIK	9680.91	18200.9	12301.8	173555	34265.5	0	0	0	0	0	0	0	0	1396.45	0	0	0	0
2310035C23RIK;KIAA1468	132.651	104.932	101.021	153.701	99.0194	0	74.1581	56.3645	80.9403	122.487	164.129	52.1613	93.2661	55.1677	0	86.6113	54.9823	0
2310061I04RIK	151.625	0	414.697	268.5	367.208	300.454	0	240.592	0	342.358	0	0	180.608	143.3	385.392	483.3	0	371.167
2410002F23RIK	0	274.479	376.1	0	0	294.493	0	0	0	0	0	558.093	0	0	0	0	0	0
2610301B20RIK	0	0	0	107.107	0	0	164.473	132.047	0	0	0	0	0	0	0	0	0	147.293
2900011O08RIK	0	1089.86	663.836	648.371	1284	0	0	0	140.007	0	0	0	0	843.714	0	0	0	0
3110002H16RIK;MIC1	31.9351	31	0	27.8703	0	0	0	0	0	0	0	0	33.627	46.2919	0	29.7838	21.957	0
4930548H24RIK	0	0	0	0	0	0	0	0	0	0	0	96.1	0	0	0	0	0	0
4932438A13RIK;KIAA1109	0	0	0	20.1807	0	0	0	0	0	0	0	0	0	0	0	0	5.05831	0
6330403A02RIK	1876.1	4073.6	5374.2	6101.53	7615.73	360.46	605.68	2627.4	1756.92	3130.6	3203.4	335	0	536.18	0	0	437.74	0
6430548M08RIK;KIAA0513	263.477	219.061	176.655	176.941	196.027	0	644.227	242.5	314.045	269.182	247.918	0	0	0	0	162.777	290.859	0
9030617O03RIK	0	0	0	0	0	0	0	0	0	0	0	0	47.4032	0	0	0	0	0
9030624J02RIK	63.5692	44.7423	60.2462	46.0692	45.9423	0	0	0	0	0	0	0	0	28.9804	0	0	53.8308	24.6119
9330182L06RIK	0	0	0	0	0	0	0	0	0	0	0	0	0	42.3944	0	0	0	0
9430020K01RIK;JCAD	0	0	0	0	0	0	0	0	0	0	0	258.455	0	0	0	0	0	0
9530053A07RIK	0	0	108.144	0	248.649	0	0	0	0	0	237.802	0	0	0	0	0	0	0
2700060E02RIK	665.039	1427.09	251.393	201.208	179.094	684.444	541.239	1045	203.35	0	367.467	439.917	257.289	1189.61	593.111	369.678	268.467	2969.67
4933434E20RIK	0	0	0	0	122.3	0	0	0	0	0	0	0	0	0	0	0	0	0
INF2	32.57	0	67.412	27.37	0	0	51.802	29.126	27.76	34.674	0	0	47.164	46.482	104.76	58.094	111.746	42.792
A830010M20RIK;KIAA1107	0	32.4054	0	0	0	15.2234	22.8369	57.2846	21.86	16.4969	26.2523	17.8815	0	0	0	0	0	0
AAAS	0	0	46.6185	0	0	68.6167	0	0	0	50.663	0	0	0	43.9741	0	0	0	0
AACS	36.6	36.5615	39.226	0	0	0	0	0	0	0	0	0	52.9846	14.0431	0	0	0	0
AAK1	1478.27	2058.13	1332.45	1973.28	1989.01	95.07	1646.49	1852.11	1867.8	1969.24	2117.44	22.7733	1286.87	2027.47	1049.27	1108.16	1098.53	116.522
AAMDC	184.382	95.4155	107.606	138.945	158.845	0	151.955	0	99.3727	0	0	0	0	0	0	0	0	0
AARS	335.599	162.748	112.965	118.672	63.3203	0	264.508	128.602	35.4983	124.598	89.4458	55.9492	553.034	332.339	126.534	258.356	184.949	0
AARSD1;GM27029	0	0	0	0	0	0	0	0	0	0	0	0	84.468	61.9	0	62.612	62.068	0
AASS	52.6571	0	0	0	0	0	0	0	0	0	0	0	0	178.235	0	0	0	0
ABAT	6853.33	1181.74	9628.28	2297.36	2770.05	109.467	4740	184.445	6372.42	1863.21	1922.79	0	18361.5	8724.85	13415.5	10820.6	6344.55	241.776
ABCA2	0	15.0782	0	0	0	0	0	0	0	0	0	0	0	0	0	12.6036	43.9655	0
ABCA5	0	0	0	0	0	0	0	0	0	0	0	0	23.0068	51.1554	0	50.4622	52.6662	0
ABCA7	0	0	0	0	0	0	0	0	0	0	0	0	0	0	0	0	11.602	0
ABCA17;ABCA3	56.6254	0	32.546	0	0	0	0	0	0	0	0	0	0	0	0	0	0	0
ABCB1A;ABCB1B	28.1917	0	0	33.5833	0	16.7561	0	17.4424	0	0	0	0	43.2955	37.1833	23.9424	57.8848	96.8379	12.2264
ABCB6	0	0	0	0	0	0	0	0	0	0	0	0	0	0	0	52.2778	0	0
ABCB7	93.4081	0	321.024	83.1772	101.339	0	169.776	0	227.49	0	47.3122	0	109.371	162.995	456.585	186.739	325.61	326.78
ABCB8	69.4907	0	60.7481	51.6128	104.54	152.692	0	0	86.1279	46.0209	31.3419	0	51.7372	48.914	219.084	82.0744	117.274	57.8465
ABCB9	80.6079	0	0	13.0979	71.9421	32.4316	0	0	0	0	0	0	111.397	144.976	259.237	217.35	122.195	63.3342
ABCB10	0	0	23.1465	0	0	0	0	0	0	0	0	0	0	0	23.1588	0	0	0
ABCC4	0	0	0	0	0	0	0	0	0	0	0	0	0	9.8138	0	0	10.2286	0
ABCD2	0	0	0	0	0	0	0	0	0	0	0	0	0	57.017	0	35.4787	29.8426	0
ABCD3	63.8633	161.819	111.593	112.296	115.133	57.4344	0	144.28	92.1556	121.527	94.8333	0	0	316.356	125.193	162.08	170.256	143.682
ABCE1	96.9819	71.9889	97.9667	0	0	0	108.256	72.4639	0	0	0	0	81.5333	58.5889	0	0	0	0
ABCF2	68.425	117.547	0	71.2528	0	49.7083	0	148.2	0	0	0	170.211	0	179.386	108.95	90.7528	0	125.789
ABCF3	0	0	0	0	0	0	0	0	0	0	0	39.345	41.4725	0	0	0	0	44.985
ABCG2	29.0857	72.7	45.8742	43.9233	35.0567	0	0	42.08	0	52.34	0	0	0	54.8033	44.2467	47.4067	70.0567	0
ABHD3	0	0	0	0	74.7071	0	0	0	0	0	0	0	178.781	0	67.8524	92.1429	123.671	0
ABHD6	205.988	2259.88	519.985	431.485	593.904	344.156	0	1259.19	307.994	245.738	230.356	0	349.719	1346.69	228.238	42.0625	381.806	605.325
ABHD10	175.885	0	248.597	0	0	0	173.215	0	0	0	185.66	0	336.975	0	252.86	0	0	0
ABHD11	0	0	167.315	0	0	0	0	0	0	0	0	0	0	0	286.162	0	0	0
ABHD12	804.232	2863.35	1152.15	1295.57	1531.85	418.048	206.63	1211.35	192.425	199.905	635.15	145.37	949.35	4280.75	819.6	1763.8	2592.35	1861.8
ABHD14B	173.821	0	0	0	0	0	105.721	0	0	0	0	0	0	0	0	0	0	0
ABHD16A	54.665	146.647	117.002	68.8483	105.758	48.8133	80.7467	157.86	113.997	156.93	0	0	128.26	533.333	92.5433	186.94	394.433	89.8133
ABHD17B	0	533.056	114.759	161.929	296.118	0	0	337.671	0	0	229.947	0	0	167.447	165.859	354.282	681.353	103.206
ABHD17C	92.0647	112.456	69.8059	119.565	150.647	0	47.6135	109.224	41.1088	93.2059	0	0	0	63.4	48.1953	73.4412	104.053	59.4059
ABI1	1034.2	985.591	940.364	1135.39	971.697	581.591	924.273	987.818	1052.73	1159.82	577.091	1135.45	196.064	0	184.505	194.95	207.873	418.732
ABI2	796.968	1168.22	1093.9	1292.13	692.095	47.9429	1008.1	987.381	524.048	1008.76	765.381	611.286	155.676	0	158.048	2124.24	0	400.667
ABL2	0	0	0	0	12.1844	0	0	14.4361	0	0	0	12.5385	0	0	0	0	0	0
ABLIM1	51.1883	35.2532	41.6035	44.6121	38.6312	243.745	71.3149	79.2617	86.7745	87.3936	128.587	1409.62	34.7383	12.423	81.9787	14.6719	0	1492.53
ABLIM2	154.392	41.3344	339.857	47.0163	55.3683	654.695	227.837	270.683	387.146	33.0049	75.9024	2695.91	78.2561	0	65.1537	38.4707	0	1823.9
ABLIM3	0	0	75.4574	0	0	50.8298	0	0	0	0	0	87.4021	0	0	0	0	0	117.383
ABR	356.507	202.953	406.333	238.699	195.547	60.6562	375.125	250.396	266.812	90.15	200.546	75.175	220.583	192.679	129.56	127	73.7708	231.354
ABRACL	1621.1	1223.28	1118.12	985.55	817.85	0	694.6	0	0	0	0	0	442.3	0	0	0	0	0
ACAA1A;ACAA1B	255.807	1199.97	768.19	1089.75	1223.38	583.174	492	868.478	907.522	1107.17	1141.09	0	568.217	658.87	1197	1440.61	1888.09	129.539
ACAA2	1076.05	431.06	1237.23	511.659	359.589	947.16	1215.12	178.772	1195.6	297.244	130.36	329.764	1264.44	603.92	1125.8	425.44	299.944	690.08
ACACA	11.1885	11.4971	0	10.1461	0	0	19.9065	10.1	0	0	0	0	106.424	5.08748	12.3252	28.4309	28.7086	48.9748
ACAD8	0	0	172.131	0	0	0	0	0	162.042	0	0	0	0	0	135.869	0	0	0
ACAD9	383.786	0	523.807	166.242	18.9561	77.3658	508	39.4526	713.763	102.326	26.2018	0	539.079	257.176	1197.45	662.895	402.289	0
ACADL	611.956	163.662	1000.35	90.1333	41.8198	85.4583	1078.38	45.8333	608.583	0	0	0	3473.67	1021.71	2042.96	448.167	190.625	0
ACADM	358.074	174.342	417.253	0	183.821	160.945	0	181.618	188.255	151.85	129.345	0	316.077	538.636	401.777	171.882	142.536	0
ACADS	43.0367	46.5576	80.1762	0	0	0	0	0	0	0	0	0	0	0	57.6095	0	0	0
ACADSB	260.546	0	569.31	0	131.74	0	185.027	0	168.935	0	0	0	254.792	53.2692	167.923	144.696	0	0
ACADVL	124.388	56.8209	279.763	53.9067	44.3544	0	148.638	41.2733	0	41.9756	0	0	373.267	500.822	274.356	86.8756	111.904	12.5213
ACAN	0	33.85	0	0	0	23.4268	25.5125	0	0	0	0	0	113.295	108.737	0	0	63.1875	68.8375
ACAP2	0	16.5415	0	0	61.8957	0	0	0	0	0	0	0	0	0	0	0	0	0
ACAT1	9862.64	3763.49	13017.4	8745	9582.36	10562.7	10147.5	3647.67	14003.8	8356.67	9321.25	7989.17	10525.8	8071.67	11325.4	8252.92	6904.58	736.667
ACAT2;ACAT3	514.048	271.428	374.01	261.845	217.305	0	812.75	295.09	236.195	168.68	195.345	0	888.9	867.1	455.925	629.25	375.29	0
ACE	0	80.1205	26.8068	0	17.3589	0	0	0	0	17.1699	0	0	12.309	37.5767	0	21.0068	17.8096	0
ACHE	0	62.9846	51.0885	44.8596	0	0	0	0	0	0	0	0	0	0	0	64.9154	0	0
ACLY	1076.36	993.234	785.766	978.115	712.219	244.469	1307.72	891.578	746.625	1108.27	810.984	173.672	2359.84	2065.62	1251.05	1727.97	1972.97	644.078
ACO1	166.403	138.983	28.58	103.557	39.155	0	167.478	110.11	0	111.654	38.364	0	286.5	145.862	51.25	96.336	126.518	0
ACO2	19295.8	6815.15	24495.6	12194.1	12403.5	5378.41	21481.6	7836.59	26163.6	10650.5	11276.6	744.523	27261.4	16792.5	27493.2	16495.7	9351.59	1625.18
ACOT1	162.604	116.908	0	0	0	0	0	0	0	0	0	0	91.925	0	0	0	88.9083	0
ACOT2	624.921	0	485.326	250.055	243.712	0	233.746	0	153.073	0	0	0	268.665	0	143.896	103.638	0	0
ACOT7	12610.6	7640.19	6809.63	7025.74	6592.22	74.7556	10046.7	6247.78	5066.28	6301.67	5476.61	0	15437.2	10500	7540	9796.11	8781.67	305.172
ACOT8	0	147.656	0	0	0	71.325	0	0	0	0	0	0	0	0	0	0	0	0
ACOT10;ACOT9	419.315	297.567	851.788	288.959	324.836	793.712	149.548	34.2485	426.97	92.0333	256.703	515.788	591.879	39.703	391.424	388.939	219.885	310.545
ACOT11	87.16	98.1829	39.1914	0	0	0	0	0	0	0	0	0	295	361.4	140.86	115.646	448.657	0
ACOT13	3633.4	1377.67	4821.7	2402.53	2285.23	2571.6	3241.4	1332.6	4572.1	1783.9	2201	1151	2947.3	0	2215.9	1884.5	1703.3	785.91
ACOX1	27.295	0	0	43.0875	19.6837	105.88	0	0	0	0	0	0	0	0	0	0	0	0
ACOX3	0	21.6476	18.2133	15.7765	0	0	0	0	0	0	0	0	0	32.4413	0	30.2304	35.7065	0
ACP1	885.618	605.927	420.018	420.873	459.085	0	0	418.018	489.382	0	436.118	0	844.355	500.291	275.627	457.882	425.509	0
ACP2	51.145	113.35	0	0	101.37	0	0	0	0	0	0	0	0	0	0	0	0	0
ACP6	178.326	42.8852	86.563	0	0	0	135.456	0	0	0	0	0	0	0	148.352	0	0	0
ACSBG1	547.258	483.45	486.307	527.924	323.492	0	341.25	1087.67	753.825	883.65	647.4	0	2492.53	2123.05	1954.95	1631.55	2363	81.56
ACSF2	141.067	0	331.915	0	0	0	173.621	0	222.703	0	0	0	632.207	130.152	111.738	71.9655	49.8069	27.8393
ACSF3	17.3691	0	38.9346	35.9077	0	0	31.9051	0	0	0	0	0	52.0692	0	38.8205	27.0692	14.0795	0
ACSL1	162.419	185.533	387.125	227.558	255.338	0	100.365	228.105	197.385	88.8175	223.268	0	278.35	347	313.85	255.5	480.475	0
ACSL3	83.9026	157.701	41.4171	81.3816	60.3447	51.9421	42.9421	147.787	47.5895	61.6	65.7316	74.0211	215.732	292.184	64.7447	205.168	405.316	409.605
ACSL4	0	149.704	0	0	0	0	0	53.7786	0	0	0	0	0	0	0	0	0	0
ACSL5	0	48.2513	0	0	0	0	0	0	0	0	0	0	0	0	0	0	0	0
ACSL6	1286.38	1710.4	1425.47	1141.67	1039.22	43.2209	1323.93	2059.19	1475.23	1268.91	1800.26	38.7349	2469.3	5228.84	2808.6	3618.52	3974.73	801.628
ACSS1	75.4972	0	85.2681	0	0	0	75.1139	0	0	0	0	0	79.3806	51.3833	41.5028	0	0	0
ACSS2	0	0	0	0	0	0	0	0	0	0	0	0	54.7879	0	0	0	0	0
ACTA1;ACTG2	0	0	0	0	0	0	0	0	0	0	0	0	0	0	0	0	0	542.826
ACTA2;ACTC1;ACTG2	12370.9	9314.78	9679.86	11078.4	12090.4	7116.76	12796.1	6358.7	8059.57	8303.91	10216.5	20838.3	11014.8	6129.13	6225.22	11602.2	9831.3	22781.3
ACTB	0	0	0	0	0	0	0	0	0	0	0	0	0	0	0	0	0	908.824
ACTB;ACTG1	2095.03	1581.16	2198.09	2351.49	1687.25	1436.91	2361	612.783	928.478	693	919.087	3173.35	1113.26	827.609	1133	1070.57	1338.57	949.609
ACTBL2	935.958	660.985	573.149	495.397	445.783	567.271	903.375	382.688	0	333.85	334.942	3232.17	338.704	469.875	500.75	323.429	385.696	2791.71
ACTG1	231132	132099	170123	184186	170767	126500	214830	104570	118943	124848	121626	333500	141557	99256.5	103726	116691	111717	240083
ACTL6B	262.463	243.311	0	0	0	0	109.121	0	0	0	0	0	0	0	0	0	0	0
ACTN1	3083.39	902.753	2849.02	994.316	1020.38	3516.29	5437.59	830.241	3997.24	1300.28	1013	16836.1	1036.53	362.448	790.241	585.5	526.759	1390.06
ACTN2	93.5866	69.1806	163.759	26.2941	19.0935	495.992	151.005	25.1629	114.718	17.1242	0	3349.19	0	0	0	0	0	7.16839
ACTN3	0	0	0	0	0	0	0	0	0	0	0	0	0	0	0	0	0	36.8534
ACTN4	862.473	37.165	463.453	222.898	97.6133	248.7	1027.37	28.4567	779.027	93.7283	19.4483	1384.96	390.5	112.125	465.814	128.397	218.783	383.567
ACTR1A	911.646	1180.65	819.364	862.222	926.222	248.033	339.05	340.554	121.667	564.833	296.254	0	1153.42	704.917	757	1397.62	1028.08	896.833
ACTR1B	3696.39	3426.97	2850.06	3469.72	2821.22	102.048	2252.35	983.739	1384.83	1971.43	1473.61	366.27	4654.35	2742.78	2567.09	3874.43	2822.35	1221.35
ACTR2	7043.81	7182.54	6468.57	6213.44	7225.71	7294.76	4420.71	5840.95	4045.24	6293.81	5421.9	10920.5	2868.57	1552.81	1866.71	2086.05	652.238	3758.81
ACTR3	7318.03	8235.76	7311.97	6509.55	6031.06	6032.14	4219.95	3698.09	4177.14	4809.09	3776.09	2935.64	3696.59	3189.86	2939.14	3756.32	2367.64	1791.41
ACTR3B	882.652	1189.29	1352.98	1207.61	1070.41	2127.93	551.045	514.455	303.7	701	757.818	906.227	0	86.9318	0	0	0	56.9591
ACTR10	183.371	304.408	174.462	233.012	215.009	0	564.192	53.3808	54.3654	215.046	0	159.65	223.458	0	183.796	165.335	155.896	124.465
ACY1	0	0	0	0	0	0	0	0	0	0	0	0	120.923	102.131	0	154.404	143.592	0
ACYP1	1079.15	1280.88	826.925	879.144	558.292	178.125	1150.11	1380	0	548.2	0	0	1742.62	1277.12	0	0	0	0
ACYP2	169.001	260.837	107.486	232.637	187.287	0	80.4825	69.34	103.919	225.15	0	0	442.625	205.575	0	197.838	142.162	0
ADAM10	39.0533	0	0	0	0	0	0	0	0	0	0	0	0	63.5822	0	56.8422	0	0
ADAM11	165.25	443.714	211.894	312.835	247.922	72.2514	282.98	0	130.486	141.36	242.56	0	93.0971	0	123.64	125.837	195.1	0
ADAM22	383.244	901.837	492.135	702.809	1112.98	109.889	609.957	1814.21	670.787	1282.06	1762.79	156.621	478.894	1422.68	726.319	1115.45	1472.85	681.915
ADAM23	247.68	526.704	281.334	384.785	485.948	147.581	244.533	299.333	407.289	556.578	761.467	184.296	465.422	701.133	845.8	1164.64	1313	878.133
ADAP1	491.371	926.941	592.519	550.715	538.978	154.573	744.577	1093.31	517.038	730.5	1142.69	184.127	213.473	758.846	486.231	285.431	385.231	248.6
ADAR	0	0	0	0	0	0	0	0	0	0	0	0	0	0	0	0	0	29.8367
ADCK1	53.6625	0	87.1578	44.8781	38.9125	37.4906	31.8313	0	0	0	0	0	57.525	0	54.8656	94.3969	373.75	35.725
ADCY1	0	39.599	0	29.3265	0	0	15.7059	0	0	0	32.5653	38.6531	0	0	0	0	0	0
ADCY2	0	58.3333	29.0982	13.2309	37.2035	17.7123	27.3579	104.844	52.0912	49.514	82.6	27.286	0	45.2333	0	59.2877	61.4263	0
ADCY3	0	43.5537	31.1935	55.8333	38.6657	0	0	0	0	22.1907	0	0	14.1256	30.2778	29.9296	37.2037	84.037	0
ADCY4	49.1947	0	0	0	0	0	0	0	0	81.0614	0	0	15.823	0	0	0	0	0
ADCY5	42.7929	80.5732	48.8125	75.231	45.6661	0	81.5482	204.768	49.95	98.5	99.6536	12.0132	0	29.2804	19.4339	57.7304	61.525	0
ADCY6	0	0	0	36.998	0	0	0	0	0	24.9143	35.449	0	0	0	0	19.5239	0	0
ADCY8	0	23.8953	0	0	32.6141	0	0	26.2047	0	0	42.7906	0	0	0	0	38.6063	38.4	0
ADCY9	89.8379	261.982	120.547	204.707	384.838	0	59.8818	210.606	42.5	92.3576	186.803	0	0	27.3424	0	53.0318	21.047	0
ADCYAP1R1	87.7194	0	0	128	82.9607	0	0	125.344	0	103.656	120.706	0	134.683	197.85	129.406	66.2556	313.156	0
ADD1	3263.33	1189.8	2673.76	1761.26	1473.71	2100.62	3538.04	1427.82	2743.18	2099.44	1838.47	2461.35	1896.78	924.559	1993.65	1133.56	1210.09	3128.98
ADD2	1468.42	453.922	1313.09	632.45	537.907	875.651	1612.09	562.698	1308.91	893.535	743.837	815.791	1127.77	251.558	737.977	23.2077	234.744	1658.79
ADD3	554.656	311.244	928.281	357.657	274.24	461.817	554.531	342.156	614.844	269.738	329.062	157.688	581.125	123.797	632.938	319.344	329.438	1011.34
ADGRA1	0	0	0	0	0	95.5333	0	0	0	0	0	259.439	0	0	0	0	0	135.278
ADGRB1;BAI1	21.4557	10.5222	34.4848	0	13.5907	268.601	0	9.20557	4.75709	0	7.83684	447.62	0	0	0	0	0	12.3499
ADGRB2	4.77662	0	14.9555	14.3549	10.1786	604.549	0	0	0	7.8007	0	599.366	0	0	0	0	0	0
ADGRB3	0	0	20.0908	17.1039	45.325	348.507	0	0	0	31.2487	0	167.961	0	0	0	0	0	0
ADGRL1	62.1479	86.2069	88.3222	119.65	150.721	119.55	87.9819	176.972	46.3681	172.736	170.069	92.9833	0	0	0	21.1722	66.4764	15.3569
ADGRL2	0	16.4336	0	0	0	0	0	12.9812	0	0	0	0	0	0	0	0	0	0
ADGRL3	48.0897	44.5115	54.5831	89.7703	315.138	256.123	86.9354	67.2615	0	103.854	197.262	89.2877	0	0	37.6846	91.9092	0	0
ADH5	777.197	753.394	614.864	530.564	516.668	0	1814.23	1107.18	1136.82	1100.91	693.409	0	822.545	925	680.455	766.227	874.864	0
ADK	354.854	465.91	236.411	296.936	219.786	0	609.571	147.638	147.076	148.552	0	0	615.143	218.519	94.9238	624.429	220.057	0
ADO	0	0	0	0	0	0	135.606	86.9833	0	0	0	0	0	0	107.861	106.756	0	0
ADPGK	0	0	0	0	0	0	0	0	0	0	0	0	0	0	0	0	74.4091	0
ADPRH	325.784	171.029	105.357	86.9571	125.083	0	257.7	0	97.6524	156.667	115.424	0	199	136.724	0	0	119.8	0
ADPRHL2	69.0133	0	39.7073	0	0	0	0	0	54.4307	0	0	0	0	0	0	0	0	0
ADRBK1	128.99	93.808	74.1587	66.8058	54.6167	18.7733	84.5913	39.4804	137.378	42.8609	67.4522	48.3609	71.2	0	0	44.2674	59.6804	41.3087
ADRM1;GM9774	369.956	381.392	0	202	0	0	0	0	85.0333	0	0	0	262.817	0	0	0	295.492	0
ADSL	252.889	53.8806	61.9548	0	47.7452	0	111.723	0	0	0	0	0	381.548	223.761	53.6645	115.174	186.387	0
ADSS	575.346	449.271	448.95	234.567	462.192	0	245.073	136.323	86.6154	39.5962	105.165	0	521.846	481.692	341.119	432.808	208.331	0
ADSSL1	135.901	405.401	0	0	83.8893	89.3179	346.932	232.043	83.5	67.9893	0	0	1317.18	1712.54	776.036	397.821	384.393	88.3429
AES	0	0	0	0	0	0	0	0	0	0	0	0	0	0	0	0	0	369.9
AF529169;KIAA1024	0	0	0	0	0	0	0	0	0	0	0	0	0	0	0	0	0	61.8961
AFG3L2	223.508	0	412.34	194.221	195.148	106.312	122.019	44.0245	416.132	248.698	237.113	0	306.66	223.358	595.208	332.113	322.075	46.2472
AGAP1	0	0	0	0	0	0	0	0	0	0	0	70.9452	0	0	0	29.6429	0	0
AGAP2	354.119	574.068	370.518	356.508	516.328	534.542	111.176	349.339	254.39	370.237	177.051	2215.25	0	0	0	15.818	27.6475	15.3398
AGAP3	323.003	367.93	434.45	370.262	271.158	490.275	194.285	107.317	65.125	153.933	213.09	2356.22	952.35	75.3075	90.0225	93.2075	116.392	399.3
AGFG1	108.15	190.295	153.525	140.577	194.716	233.595	509.574	266.995	251.342	287.447	219.137	113.421	185.858	125.711	104.237	132.479	90.2	186.668
AGFG2	0	65.8818	85.8273	0	56.9773	56.9182	0	0	0	0	0	0	0	0	0	0	0	0
AGK	573.246	349.973	1881.64	1345.31	2080.85	602.458	518.875	179.192	937.75	968.5	1101.58	0	1037.33	290.275	1508.42	1186.92	1440.58	266.367
AGL	64.4387	9.4599	26.997	21.0773	18.0677	0	0	49.6535	25.3444	0	0	0	309.061	200.02	158.303	198.879	256.04	0
AGO1	26.1304	49.8554	0	0	0	0	0	0	0	0	0	0	0	0	0	0	0	0
AGO2	23.5763	63.7838	22.8254	0	0	27.3051	16.0507	0	0	0	0	0	0	0	21.9373	16.8022	0	29.4288
AGPAT1	173.037	926.531	430.481	318.844	536.678	0	573.587	997.375	0	912.062	1132.75	0	164.719	414.25	0	317.163	407.9	327.356
AGPAT3	155.928	385.281	82.3333	137.389	175.867	0	0	177.833	211.694	152.094	0	0	159.756	538.85	0	199.65	191.194	174.794
AGPAT4	0	139.727	81.1364	44.3857	124.868	0	0	0	0	0	72.1409	0	51.4864	172.068	68.7682	151.936	327.341	567.591
AGPAT5	0	0	0	0	0	170.87	0	0	0	0	0	0	336.935	0	0	0	0	439.635
AGPS	0	0	0	0	0	0	0	0	0	0	0	0	0	0	0	0	107.985	0
AGRN	0	0	9.03298	0	0	78.616	5.65383	0	0	0	0	0	9.1334	0	0	0	0	0
AHCY	1394.5	740.038	576.885	646.392	539.219	0	1026.65	513.808	308.146	558	430.385	0	1358.5	751.231	539.731	1488.69	1244.12	145.919
AHCYL1	2182.93	4868.59	3463.48	4388.79	4931.01	69.4303	4998.79	7262.73	4283.03	5765.45	3753.64	174.718	5103.33	7581.21	7387.88	10765.5	16357	1052.61
AHCYL2	448.427	437.876	292.82	305.924	498.467	0	956.857	635.086	220.309	0	226.743	0	304.571	895.2	863.743	1371.89	1924.54	0
AHI1	0	0	0	0	0	0	0	0	0	0	0	0	0	0	12.5855	0	13.7118	169.933
AHNAK2	0	0	0	0	0	0	0	0	0	0	0	0	175.208	134.317	194.931	77.2743	130.842	131.812
AHNAK	7.14629	0	0	0	0	0	0	0	0	0	0	0	0	0	5.36856	4.59257	5.45223	4.26683
AHSA1	1212.19	811.667	546.449	533.446	705.014	119.913	1190	744.826	357.739	946.304	803.435	659.739	866.087	862.565	837.739	1063.43	1138.78	1518.04
AHSG	82.6375	0	0	0	0	0	0	0	0	0	0	0	0	150.669	74.8625	101.562	0	0
AI314180;ECM29	24.2126	39.5544	41.6032	9.94635	10.9009	0	14.9405	12.9982	0	0	0	0	30.718	51.1604	13.2685	62.9333	28.3685	21.8658
AI837181;BLES03	0	0	0	0	0	0	91.7938	0	0	0	0	0	0	0	0	110.944	0	0
AIDA	0	99.0714	0	0	0	0	0	0	0	0	0	0	0	0	0	54.3364	0	0
AIFM1	451.838	54.3561	988.707	322.958	566.515	428.742	513.545	189.53	278.745	445.697	140.191	84.0788	755.182	1128.58	1466.03	816.152	969.121	38.9455
AIFM3	0	63.1444	0	48.8694	57.3222	39.3	0	130.228	0	0	102.806	0	0	87.2833	57.9833	70.6444	92.1861	141.828
AIMP1	315.968	480.242	243.342	114.537	110.932	0	0	0	0	0	0	0	139.342	0	0	0	0	158.637
AIMP2	160.715	115.365	98.5412	60.6824	0	0	0	0	0	0	0	0	78.9412	105.494	53.4041	67.2412	0	0
AIP	175.155	125.74	105.23	81.875	62.195	0	0	0	0	0	70.245	0	0	0	96.49	72.385	69.97	0
AJAP1	0	0	0	0	0	0	0	0	0	0	0	163.73	0	0	0	0	0	70.2
AK1	4879.14	3510.5	2582.53	3788.98	3034.02	214.35	6852.71	3208	3386.86	4273.36	4960.71	2497.14	6174.29	4660.93	2805.71	3907.36	3346.57	3229.93
AK2	0	0	211.262	107.975	0	0	110.356	0	0	0	0	0	0	113.812	201.525	0	0	0
AK3	655.011	355.708	925.14	439.196	455.353	157.246	1142.74	327.358	1555.63	402.1	265.926	0	877.789	612.105	973.368	498.621	0	0
AK4	1745.93	232.113	3379.76	985.06	1281.47	0	113.1	106.34	1012.67	543.207	399.233	0	0	0	33.368	195.373	0	0
AK5	530.961	331.525	449.713	453.187	287.702	0	143.141	0	0	113.085	0	382.471	0	0	0	0	0	0
AK157302;ISCA1	213.767	0	302.906	134.9	141.26	122.544	251.522	192.756	0	244.333	0	0	0	152.433	0	0	246.633	0
AKAP2;PAKAP	21.8455	0	31.4618	0	0	0	0	0	0	0	0	0	0	0	0	0	0	0
AKAP5	411.403	812.315	265.475	549.604	478.901	0	898.919	1650.43	767.216	1239.24	1331.84	237.2	0	0	0	0	0	0
AKAP7	0	0	298.186	381.443	0	0	410.343	1278.89	366.029	1074.17	1521.57	0	0	343.857	288.657	0	0	0
AKAP8L	0	0	0	0	0	0	0	0	0	0	0	0	0	0	0	0	0	13.5614
AKAP12	0	0	13.0612	0	5.55653	0	0	0	0	0	0	0	155.067	28.46	37.8533	40.0747	29.388	23.1173
AKR1A1	2357.84	1544.37	1189.79	1744.25	1193.31	0	1875.84	2154.48	1274	1896.4	336.248	0	1965.72	1152.12	702.4	943.12	854.2	178.32
AKR1B1;AKR1B3	1738.63	1103.19	644.259	643.363	730.556	0	2882.19	2700.1	696.048	2107.67	879.476	0	1548.9	1049.48	545.095	798	488.095	0
AKR1B10	598	253.435	305.137	340.54	246.013	0	295.825	178.26	223.84	128.885	0	0	1963.6	245.13	350.82	248.96	320.91	74.27
AKR7A2	513.467	332.414	408.752	349.708	286.783	0	281.694	99.05	529.167	103.467	0	0	377.394	402.217	493.189	298.556	362.1	82.5667
AKR1E1;AKR1E2	0	0	0	206.175	0	0	0	132.28	0	216.14	123.525	0	0	0	0	0	90.785	0
AKT1	72.9069	22.4028	22.1669	0	23.7294	0	0	0	0	0	0	0	38.8972	0	0	43.4306	38.2611	33.0694
AKT1S1	0	165.343	138.9	0	0	0	162.029	0	0	0	0	0	0	0	0	0	0	0
AKT3	62.3094	40.3172	78.6719	44.6205	0	0	0	30.5034	0	0	0	0	35.0031	0	0	0	0	0
AKTIP	171.906	142.622	0	0	0	0	0	0	0	0	0	0	0	0	0	0	0	0
ALAD	0	0	0	0	0	0	200.588	0	158.876	0	0	0	279.647	295.376	0	279.729	0	0
ALB	9546.2	4410.23	3727.98	2473.56	1885.19	18.1291	11375.1	2202.35	1465.77	1300.91	603.512	0	43558.1	24746.5	16732.1	19007.4	14457.9	1407.47
ALCAM	610.86	2172.93	822.434	1539.12	1679.9	0	1427.97	2238.42	982.485	2327.09	2297.91	0	405.242	1523	253.524	1887.42	2609.52	0
ALDH1A1	250.925	171.049	47.6988	78.8667	0	0	796.24	229.792	185.888	203.296	93.616	0	3402.08	2344.16	645.76	1794.36	2063.12	0
ALDH1B1	398.185	0	473.448	282.622	229.774	0	380	0	315.197	0	174.579	0	138.762	0	0	0	0	0
ALDH1L1	686.594	541.396	497.953	437.25	263.068	0	858.906	447.562	509.859	501.688	227.312	0	1323	1094.95	603.719	880.234	1128.38	170.281
ALDH2	3385.94	111.57	3218.7	141.989	436.741	0	1798.07	70.0296	2067.67	469.741	79.9111	0	6447.04	1541.44	2858.3	1092	565.37	0
ALDH3A2	291.018	614.773	354.482	406.67	391.308	519	89.9591	298.527	0	356.409	169.405	0	483.455	991.5	592.5	791.409	1040.5	960.636
ALDH3B1	0	0	0	0	0	0	0	0	0	0	0	0	256.356	0	0	262.628	401.16	162.824
ALDH4A1	113.62	0	97.6747	0	0	0	92.6758	0	119.5	0	0	0	133.876	0	93.6091	0	0	0
ALDH5A1	2468.95	68.576	3348.05	569.741	965.777	0	2185.25	95.5187	3437.81	634.719	955.594	17.9597	5140.62	2259.84	3895.94	2342.59	1605.66	344.375
ALDH6A1	717.765	161.87	831.051	130.824	225.586	0	970.939	0	853.455	230.039	114.797	0	1251.09	418.394	551.606	235.488	275.006	0
ALDH7A1	1298.84	411.551	743.747	298.061	333.7	0	1294.48	692.32	1177.88	596.36	406.64	0	1398.04	615.8	653.96	609.48	916.44	0
ALDH9A1	478.826	0	168.169	0	0	0	89.6793	75.9897	113.583	0	0	0	604.483	261.203	139.145	320.876	129.076	0
ALDH18A1	42.4137	0	129.676	0	0	18.8225	42.6137	0	62.5294	23.4333	0	0	95.2157	0	52.5392	27.5314	0	0
ALDOA;ALDOART1	53516.7	81558.3	58380.6	81112.5	88645.8	59841.7	60545.8	81804.2	49075	63612.5	48654.2	47979.2	41472.9	46712.5	36938.8	40247.1	39044.6	33666.2
ALDOC	20966.5	20107.8	15057.8	17769.2	17443.6	1693.92	19430	20342.1	16973.8	18312.5	16952.5	1094.67	38647.1	34249.2	25663.8	35082.9	39418.8	6231.25
ALG2	484.814	2636.32	954.377	769.097	948.799	552.82	191.943	1470.04	315.696	821.565	712.87	3534.65	834.087	1993.39	286.909	1238.57	588.609	3327.87
ALG5	0	0	0	0	0	0	0	177.722	0	0	0	0	0	0	0	0	0	116.806
ALPL	15.9361	0	0	0	0	0	0	0	0	0	0	0	0	0	0	0	22.3016	0
ALYREF;ALYREF2	448.184	1180.04	259.813	0	0	592.467	860.733	3644.87	858.667	0	0	747.133	0	124.173	298.953	0	87.8	3354.67
AMER2	0	0	0	0	0	0	7.78606	6.4003	0	0	2.61273	0	0	0	0	0	0	0
AMOTL2	0	0	0	0	0	0	0	0	0	0	0	0	0	0	0	0	83.1878	0
AMPD2	95.5363	71.8067	39.07	40.2986	40.0644	0	119.633	75.3844	67.4467	77.1956	66.0156	0	224.867	59.4444	48.6133	60.6067	57.2244	28.0844
AMPD3	30.5071	49.0429	27.5075	0	0	0	0	0	0	0	0	0	29.4476	36.0667	0	0	58.1714	24.8286
AMPH	4180.26	3318.41	4077.59	5029.43	4263.68	0	5138.97	3632.41	4936.9	5764.48	4766.9	64.8	3050.69	2186.45	2535.17	2372.34	1769.76	379.069
ANAPC4	0	0	158.874	0	0	106.817	0	0	0	0	0	0	0	0	0	0	82.9723	0
ANK1	10.551	10.7467	20.2061	6.45061	8.68622	5.78168	0	0	3.62918	2.72265	9.06245	0	289.418	1106.63	1041.94	1682.96	1358.67	2172.35
ANK2	1202.17	1005.87	1420.58	1416.83	1509.5	1592.39	1049.88	1114.29	1125.75	1405.49	1450.99	1291.11	788.111	792.839	1054.11	1064.5	1121.86	1708.68
ANK3	115.09	123.999	220.429	149.209	182.186	1043.27	131.081	201.876	130.224	133.087	229.615	490.066	167.335	140.05	293.59	395.255	392.894	2323.48
ANK;ANKH	0	19.4726	0	0	0	0	0	33.9239	0	0	0	0	24.11	31.24	0	29.0091	32.3643	0
ANKFY1	23.1459	19.3508	33.2377	16.782	0	0	0	0	0	0	0	0	17.2475	0	0	0	0	0
ANKIB1	0	0	0	0	0	0	0	0	0	16.064	0	0	0	0	0	0	0	21.2351
ANKRD29	0	0	0	0	0	221.483	0	0	0	0	0	0	253.8	0	342.05	0	0	1053.56
ANKRD34A	88.7357	0	0	0	0	0	0	0	0	0	0	0	0	0	0	0	0	0
ANKRD34B	0	0	0	0	0	0	0	0	0	0	0	33.3121	0	0	0	0	0	223.033
ANKRD63	0	0	0	0	0	0	44.4475	108.675	13.1137	0	0	2475.81	0	0	0	0	0	0
ANKS1;ANKS1A	0	0	0	0	0	0	0	0	0	0	0	0	0	0	0	0	0	21.2517
ANKS1B	2207.04	915.387	3563.96	3505.85	3866.88	28387.1	1811.68	510.6	3152.96	2371.56	3990.16	35379.3	0	0	0	0	0	4474.04
ANLN	45.6914	0	57.4477	0	0	0	29.6277	0	0	0	0	0	434.969	203.031	512.585	172.108	495.723	78.6138
ANP32A	2958.27	1341.52	1707.88	1454.9	734.164	484.377	4018.45	1002.09	2196.82	890.473	0	0	1279.82	1198.18	441.527	0	1171.55	342.573
ANP32B	224.654	192.225	0	0	0	0	0	0	0	0	0	0	0	0	227.667	0	0	352.05
ANP32E	0	502.814	0	0	0	0	0	0	254.857	0	0	472.971	0	0	0	0	0	0
ANPEP	0	0	0	0	0	0	0	0	0	0	0	0	44.0673	54.78	0	0	0	0
ANXA1	0	81.064	0	0	0	0	0	75.168	0	0	0	0	0	0	105.944	0	0	0
ANXA2	316.394	765.96	182.821	225.649	219.305	680.06	322.22	736.84	296.148	450.96	559.48	432.04	962.24	2059.32	2560.76	2869.36	2966.04	7843.2
ANXA3	179.879	134.762	124.483	120.131	0	0	179.779	0	0	0	0	0	88.5667	216.996	188.579	99.7625	0	0
ANXA4	0	0	0	0	20.8889	0	0	51.6206	0	0	0	0	24.0317	62.9944	39.365	0	0	0
ANXA5	3222.4	3840.32	2640.36	3380.75	3846.04	194.18	3547.84	5447.6	2285.52	3862.6	3930.08	0	10236.4	16301.6	11790	18745.6	17671.2	2501.6
ANXA6	2346.87	5133.8	2986.89	3711.73	4135.47	326.583	2313.8	6125.97	1730.42	2347.2	2669.8	1674.04	4824.8	9837.8	5986	8003.38	10247.2	3376.65
ANXA7	1115.93	3190.38	1022.04	1427.14	2118.61	0	937	977.042	435.375	906.5	776.458	0	558	1676.46	1020.62	1647.75	2079	40.2254
ANXA11	385.835	1313.35	800.318	846.576	1139.65	0	0	797.727	138.523	169.777	115.505	0	163.591	460.955	176.209	389.386	384.25	0
AP1B1	1505.31	1392.85	1490.69	1778.92	1240.36	51.048	910.62	997.64	728.94	1186.66	1291.72	20.062	1565.08	1291.06	836.76	1681.58	1475.54	122.064
AP1G1	375.237	381.874	244.6	263.15	189.948	0	92.0044	185.989	85.52	178.562	130.547	0	649.533	350.622	145.053	293.422	162.971	78.2022
AP1M1	278.289	297.495	282.969	108.381	254.198	0	119.5	209.329	0	168.448	97.8613	0	200.503	171.648	99.7871	388.613	290.99	0
AP1S1	384.553	736.643	0	478.253	546.45	0	213.67	257.72	478.48	252.85	218.38	0	0	133.87	186.92	166.17	0	0
AP2A1	5520.83	5494.72	5325.67	6487.83	6330.11	1391.01	5323.83	5040.5	5541	7555.83	6283.83	1482.72	4702.67	5691.33	3647.17	5134.5	5157.83	2095.33
AP2A2	4411.92	3584.01	3659.89	4177.85	4284.92	916.492	3223.56	3180.85	3104.24	4470.51	3901.69	616.407	1537.69	2004.07	1400.76	2172.88	1946.78	770.458
AP2B1	12559	10786.3	10644.6	12593.3	12679.4	3290.62	10047.5	9837.92	9038.12	13533.3	13066	2693.75	6418.12	7848.96	5022.92	8341.04	8259.58	3266.46
AP2M1	9224.17	8820.95	7750	7386.43	8980.95	2196.68	7682.86	6332.5	8307.86	7390	7761.07	1052.57	4975.36	6187.5	3840	6755.36	6966.43	2250.18
AP2S1	8888.48	8127.9	8890.95	12699.1	11646.3	2953.57	6402	9064.29	6881.71	10770.9	11873	5004.43	496.914	4176.43	3229.57	5087.43	5570	3923
AP3B1	18.4344	0	0	0	0	0	0	0	0	0	0	0	0	0	0	0	0	0
AP3B2	458.015	307.966	430.299	512.588	390.348	26.0853	400.897	284.044	285.235	465.029	481.941	51.6221	313.618	252.662	231.75	449.015	482.368	117.479
AP3D1	547.387	352.301	522.022	371.161	303.325	105.231	481	449.968	329.387	410.71	347.371	139.079	397.645	478.629	344.274	408.677	438.452	227.532
AP3M1	0	0	0	104.733	0	0	0	0	0	0	0	0	96.8375	0	0	0	0	0
AP3M2	557.757	327.004	610.665	1210.22	1023.65	140.233	265.683	493.208	324.396	898.208	371.896	115.383	451.875	412.267	286.671	678.958	222.3	289.587
AP3S1	376.64	374.235	297.31	466.64	572.703	0	447.58	470.46	376.1	675.07	0	595.02	320.6	353.61	0	377.02	393.45	380.24
AP3S2	0	250.87	224.893	379.295	276.62	0	160.63	135.25	0	0	0	0	79.799	0	0	0	0	0
APBA2	0	0	0	42.5625	0	0	0	0	0	0	0	0	0	0	0	0	0	0
APBB1	101.869	131.962	143.718	148.258	113.815	0	0	0	0	0	0	0	0	0	0	0	116.092	63.9238
APC	0	0	0	4.82477	2.79144	0	0	0	0	0	0	0	0	0	2.81098	0	1.91029	5.13253
APEH	52.2528	0	62.3333	0	0	0	96.4306	0	0	0	0	0	444.278	152.642	108.658	95.6611	202.844	0
APEX1	319.469	121.408	164.425	0	0	0	205.994	164.133	225.178	0	0	0	0	0	0	0	0	0
API5	141.309	124.208	98.0853	65.7147	0	76.9059	62.1265	153.353	0	0	0	0	0	38.0235	48.0353	0	0	0
APLP1	0	16.2943	15.5518	18.156	27.0675	0	14.6698	8.54075	0	0	0	0	0	0	0	0	0	0
APLP2	0	110.074	75.5225	88.0196	98.3191	0	57.6059	99.7559	0	145.324	88.1353	0	54.2059	64.85	71.6088	167.818	74.1618	43.6794
APMAP	179.164	995.596	219.784	269.361	193.288	0	0	178.368	0	0	0	0	160.74	464.96	133.644	238.16	62.928	0
APOA1	673.848	318.044	0	60.0722	0	0	1878.56	0	0	0	0	0	6808.89	3655.11	2448.17	2664.61	1874.5	0
APOA1BP	1309.18	466.429	1415.24	955.929	759.136	0	1132	294.457	1358	960.714	578.221	0	2114.07	865.643	636.336	1200.71	832.143	0
APOA4	67.3367	0	0	0	0	0	0	0	0	0	0	0	369.767	47.92	0	52.5767	0	0
APOC3	0	0	0	0	0	0	0	0	0	0	0	0	325.26	0	0	0	0	0
APOC4	0	0	126.46	0	0	0	0	0	0	0	0	0	0	0	0	0	0	0
APOD	0	0	0	0	219.945	0	0	0	0	0	0	0	251.882	212.682	0	589.191	565.464	0
APOE	1567.76	1184.65	732.237	1136.3	884.296	26.8783	2247.94	1511.89	1196.89	993.333	657.222	0	1850.72	1201.33	508.489	1388.61	1346.56	310.4
APOO	2498.87	1030.36	6499.1	3522.13	4839.67	11728	3190.8	889.84	4843.7	2402.8	4470.4	4104.9	3611.1	3277.7	6158.7	5871.8	6539.4	3040.2
APOOL	105.672	0	180.488	117.507	165.713	1226.38	0	63.9	220.035	46.9175	85.405	201.07	83.915	148.865	505.6	257.57	681.95	183.385
APP	61.0324	157.581	55.0749	96.9171	144.519	0	314.829	362.686	254.051	278.529	218.749	0	112.074	152.217	197.837	264.246	261.971	21.2551
APPL1	173.139	37.5291	80.4667	118.041	72.8436	0	126.136	58.6103	0	0	34.5385	0	71.0436	38.641	39.2026	90.1359	56.359	0
APPL2	0	0	0	0	0	0	0	0	0	0	0	0	37.8911	0	0	0	0	0
APRT	237.343	131.7	0	0	84.8286	0	72.1	0	0	0	0	0	0	0	0	0	0	0
AQP1	0	0	0	877.171	461.705	0	0	0	0	370.529	414.7	0	0	0	510.757	850.214	1074.11	0
AQP4	2016.71	5817.25	3109.06	4685.92	4924.75	505.15	2355.75	5081.38	1696.12	5931.38	7505.38	0	6873.62	21925	8580.5	22750	29205	0
ARAF	70.0216	74.0838	0	204.2	45.7568	0	143.2	0	0	0	107.268	0	0	107.289	0	0	114.362	244.807
ARC	0	0	0	0	0	1143.61	0	0	0	0	0	1872.39	0	0	0	0	0	0
ARCN1	101.412	91.1806	76.5468	0	0	0	42.1387	0	0	0	0	0	57.8742	44.4677	0	0	56.1613	21.89
ARF1	0	361.182	0	425.109	0	0	0	0	0	0	208.682	0	0	0	192.591	0	0	0
ARF2	0	0	0	0	0	0	0	0	0	0	0	0	0	0	0	95.8091	0	235.009
ARF3	34633.6	28442.7	31442.7	34395.5	25533.9	4243.36	38179.1	28856.4	20607.3	39134.5	24223.6	1017.45	24790	19946.4	18171.8	17721.8	16429.1	4642
ARF4	1190.14	770.179	725.4	816.864	466.023	0	727.791	1210.36	1159.27	0	668.627	0	915.545	1237.73	774.564	842.909	0	717.673
ARF5	806.833	365.104	577.161	762.928	607.367	0	578.867	183.733	676.767	208.992	548.933	0	607.7	301.542	336.758	246.142	142.433	0
ARF6	999.796	1781.34	1920.26	1604.28	1369.89	0	1881	2170.67	1944.78	1729.22	0	817.333	935.778	1761.67	1690	1145.22	1126.78	1239.22
ARFGAP1	352.333	226.63	808.832	622.595	467.377	0	330.277	224.218	490	246.214	229.359	155.45	113.268	201.755	164.314	207.7	198.6	0
ARFGAP2	0	0	86.43	0	0	0	0	0	0	0	0	0	65.84	0	0	0	0	111.303
ARFGEF1	0	6.02096	0	0	4.94221	0	0	0	0	0	0	0	0	0	5.44933	3.51106	0	0
ARFGEF2	16.8541	26.0862	23.0156	21.6124	10.8807	0	21.0706	0	0	12.6009	16.5128	0	18.2734	0	23.6505	21.2982	15.5899	21.2917
ARFGEF3	18.1644	17.7822	17.236	12.3322	15.2831	0	0	0	0	0	0	0	0	0	13.811	15.8339	20.0085	15.4915
ARFIP2	341.381	157.562	164.157	280.581	166.724	0	223.095	0	208.21	195.529	155.148	0	102.51	167.89	0	168.524	106.51	0
ARG1	0	0	0	0	0	0	0	0	0	0	0	0	0	0	424.944	0	0	0
ARGLU1	0	0	0	0	0	5432.6	0	0	0	0	0	0	0	0	0	0	0	0
ARHGAP1	839.595	356.148	655.829	650.631	337.888	0	925.75	227.268	662.536	703.464	405.643	191.8	178.568	348.339	275.457	177.414	679.929	41.3179
ARHGAP5	26.269	0	0	0	0	0	0	0	0	0	0	0	0	0	0	0	22.7138	0
ARHGAP12	0	0	33.7039	0	0	0	0	0	0	0	0	0	0	0	0	0	0	17.2645
ARHGAP21	0	9.51129	8.67903	10.6262	15.4258	0	13.9702	15.2	0	9.07903	0	0	0	0	0	6.87823	5.02145	11.3298
ARHGAP23	14.0635	16.2036	30.8917	26.1344	19.737	13.6802	0	0	0	0	21.999	0	8.97594	0	24.599	25.7708	27.4177	21.0969
ARHGAP26	42.1729	0	60.8896	46.7729	0	0	0	0	0	0	0	25.3313	0	0	0	0	0	0
ARHGAP31	0	0	0	0	49.0938	0	0	0	0	0	0	52.5562	0	0	0	0	0	0
ARHGAP32	37.6069	17.3444	36.0638	49.2355	40.4978	172.779	48.4163	314.109	106.86	20.2772	94.7989	1805.98	42.1196	8.77228	12.1098	7.655	12.4826	24.7076
ARHGAP33	0	0	0	0	0	0	0	0	0	0	0	27.225	0	0	0	0	0	0
ARHGAP35	21.8578	0	0	0	0	0	23.7744	22.0311	20.5944	0	0	0	24.7533	13.4867	11.78	0	37.0433	11.8633
ARHGAP39	73.5756	103.412	190.205	130.969	140.998	220.09	0	0	0	0	0	241.896	0	0	19.5791	0	0	49.0254
ARHGAP44	220.152	140.627	159.917	220.539	133.6	62.721	291.294	120.081	79.7387	224.268	100.716	305.274	106.742	78.7258	108.545	151.239	91.2806	95.4645
ARHGDIA	7607.78	5583.07	5407.67	6029.07	4972.44	0	8173.33	6848	6283.8	8460	6112.87	0	9352	7738	6218.47	7597.33	5680.33	235.833
ARHGDIB	0	173	0	0	0	0	139.093	87.9	0	0	0	0	0	0	0	0	0	0
ARHGEF2	304.723	850.194	329.389	160.176	98.4678	210.29	224.033	420.05	260.217	131.83	62.9867	648.933	0	68.46	19.6283	0	16.0697	98.2233
ARHGEF6	42.7034	76.9276	130.334	39.3138	106.043	0	0	0	0	0	0	0	0	0	0	0	0	0
ARHGEF7	147.152	132.527	146.66	125.559	84.2451	44.1529	54.7569	0	0	122.761	168.025	181.576	0	0	39.5588	30.1137	0	75.8471
ARHGEF9	83.2591	127.118	73.5455	137.714	67.4864	90.2909	78.8	44.7709	74.5727	0	0	149.736	0	0	0	0	46.2545	583.682
ARHGEF10	0	0	0	0	0	0	0	0	0	0	0	0	0	0	0	0	0	37.5451
ARHGEF11	15.5841	0	19.9317	18.5573	20.3354	0	0	0	0	0	0	0	0	18.3622	0	10.9774	0	22.3988
ARHGEF12	25.258	43.5585	30.4989	25.7455	28.5398	0	0	0	0	0	0	0	0	24.2761	0	0	46.4045	0
ARHGEF18	0	0	0	0	0	0	0	0	0	0	0	0	74.1429	131.009	0	0	0	0
ARL1	261.095	185.43	230.77	261.52	160.4	0	0	0	188.36	0	0	0	277.11	0	0	182.11	0	0
ARL2	164.48	0	173.78	148.085	0	0	0	0	0	0	0	0	414.03	378.39	367.27	0	0	210.72
ARL3	1714.64	1503.09	1289.32	1281.1	1676.67	0	1414.64	656.218	776.164	762.455	0	0	1834.09	0	238.736	1065.18	390.982	707.127
ARL6	0	0	88.6286	75.2286	0	0	0	0	0	0	0	0	0	0	0	0	0	0
ARL6IP1	604.842	1219.95	515.125	997.05	1049.17	0	0	564.233	0	0	352.183	0	0	0	0	0	0	0
ARL6IP5	1208.74	4247.93	1616.13	1360.19	1946.06	0	770.2	2259	704.1	1897.5	2229	651	857.8	1946.64	0	1422	1663.22	0
ARL8A	2888.87	3603.31	3603.33	3329.36	4070.67	346.469	3300.46	3627.54	5245.31	6804.08	7827.69	1065.77	2853.31	4475.62	3514.54	5049	4736.38	2313.69
ARL8B	806	1589.82	1137.03	1532.82	1391.79	0	147.446	1050.69	483.492	901.462	999.077	0	885.385	1215.77	792.769	1542	1565.54	0
ARL15	526.05	785.944	613.523	689.149	951.846	0	225.715	521.169	189.585	593.931	807.154	0	174.6	160.831	0	0	0	0
ARMC1	661.958	298.808	862.421	874.941	805.497	1887.19	776.308	355.108	1433	536.562	829.615	776.692	709.854	462.454	740.108	1538.15	697.008	0
ARMC6	181.018	280.112	276.928	128.468	328.18	0	65.796	0	0	0	0	0	115.236	0	103.204	0	0	0
ARMC8	0	0	0	0	0	0	11.2168	0	0	0	0	0	0	0	0	0	0	0
ARMC10	590.058	0	1290.93	1089.04	1756.38	1251.42	202.792	240.875	1123.58	536.45	324.833	0	252.242	338.567	1054.42	568.692	577.183	0
ARMT1	86.0444	0	0	74.2444	0	0	0	0	0	0	0	0	0	0	0	0	0	0
ARPC1A	4181.52	4097.86	3244.45	3758.06	3820.97	4506.52	3836.61	4690	4318.48	5386.09	4817.83	10750	1237.48	579.217	235.83	905.478	266.426	2024.91
ARPC1B	63.4263	0	0	0	0	0	0	0	0	0	0	0	57.9684	0	0	0	0	0
ARPC2	8185.51	8208.84	6608.26	7301.45	6912.99	7322.39	5589.13	5918.7	5138.26	6635.22	5468.7	12697.8	2064.35	2096.09	1460.57	2479.17	572.13	1662.78
ARPC3	5979.11	6987.58	5257.53	5980.42	7192.06	6050.42	4201.17	4315.17	3941.5	4248.25	3275.58	6248.5	2096.33	1999.17	2362	2223.67	1758.83	3411.75
ARPC4	13586.4	16851.9	13482.6	15617.1	14860	16207.9	12300	9338.57	7661.43	9965.71	9105.71	16329.3	4649.71	3794.71	4229	3310.64	2398.71	6051.64
ARPC5	3310.31	4893.72	3066.89	3334.47	3226.94	2755.67	1364.17	1353.67	1224.25	1864.75	1077.42	2375.33	994.25	552.592	299.35	584.167	0	0
ARPC5L	2863.72	3667.47	2778.11	3588.53	2901.06	3678	2432.33	1960.25	1842.5	2475.75	2837.17	5697.58	1776.92	0	0	824.542	1218.83	2271.42
ARPP19;ENSA	0	99.3833	0	0	0	0	0	0	185.956	0	0	0	0	0	0	0	0	0
ARRB1	142.326	102.596	75.2348	0	0	0	196.609	193.704	141.483	125.317	0	0	114.987	134.191	113.004	0	104.761	0
ARVCF	0	36.5731	29.6692	68.5096	47.7423	48.9615	0	0	0	48.2673	88.8192	137.233	0	0	0	0	42.8865	140.854
ASAH1	286.887	291.125	404.829	553.178	781.667	0	0	104.821	101.454	742.458	911.458	0	438.708	440.25	724.625	1613.42	2621.08	480.375
ASAH2	34.2433	60.2333	0	49.5333	185.104	37.8704	56.7407	51	53.2	0	70.8481	63.3889	0	0	0	0	10.7304	0
ASAP1	58.1602	51.3711	67.6703	36.8391	20.2156	29.8969	78.4922	44.9453	66.3016	39.1047	24.2672	33.5234	18.2594	0	0	0	0	0
ASAP2	32.0307	0	15.3339	0	0	0	23.4105	0	0	0	25.1789	0	0	0	0	0	0	0
ASIC1	0	0	0	43.5174	0	0	0	0	0	54.2304	0	123.617	0	0	72.1348	100.409	81.4522	0
ASL	220.206	117.578	48.1867	96.42	0	0	47.9233	0	0	0	0	0	0	95.0733	0	65.19	160.85	0
ASNA1	879.838	1199.24	735.12	856.582	655.29	0	1338	783.467	884.333	1147	811	0	1799.6	965.667	197.427	573.927	610.167	219.993
ASNS	65.7941	35.1154	38.5053	35.0924	34.1517	0	43.0294	0	0	33.2941	0	0	91.1618	33.5353	36.6676	51.7471	42.2	0
ASPA	213.702	72.705	135.257	0	0	0	212.28	133.24	258.28	0	0	0	2825.3	700.15	922.25	621.1	1364.55	0
ASPH	420.933	938.767	0	0	0	0	0	0	0	0	0	0	0	438.867	0	0	0	0
ASPHD1	0	112.447	0	0	0	0	0	0	0	0	0	0	0	0	0	0	0	0
ASPHD2	241.867	731.563	142.919	161.228	146.578	0	110.261	261.278	0	0	226.017	146.511	0	0	0	0	0	0
ASPSCR1	0	0	0	0	0	0	0	0	0	0	0	0	113.866	0	0	0	0	0
ASRGL1	2784.69	2147.77	1666.98	2409.38	1769.79	133.6	3116.94	2229.38	1679.62	3426.44	1718	0	2288.88	1597.94	601.188	1937.62	2087.25	161.869
ASS1;GM5424	599.264	787.267	714.293	573.06	707.293	2181.52	1238.92	174.216	532.8	603.28	764.16	4802.8	557.92	1527.64	1621.36	434.04	684.16	2845.48
ASTN1	120.658	414.298	252.179	440.571	419.387	80.4161	31	344.857	78.7875	352.714	337.286	46.5411	0	0	29.5429	49.9821	94.7286	20.2857
ATAD1	366.327	314.708	923.773	719.343	378.064	3435.39	451.114	716.136	1695.23	480.864	0	2113.73	676.818	763.773	1036.36	1781.73	1635.45	1961.77
ATAD3	222.752	0	597.858	324.45	367.3	552.938	202.465	0	529.55	171.303	383.525	88.9725	199.71	262.4	695.5	504	612.9	443.6
ATAT1	0	225.957	0	0	0	305.246	135.791	128.483	103.617	0	0	741.565	0	0	0	0	0	384.457
ATCAY	567.336	168.324	331.563	765.102	192.989	0	287.039	169.761	378.883	128.361	0	0	181.55	188.139	111.156	154.711	103.65	0
ATG2B	0	0	35.5086	0	36.6	0	0	0	0	0	0	0	0	0	0	0	0	0
ATG3	330.7	226.509	235.95	240.241	216.05	0	277.819	92.0312	0	164.637	212.769	0	0	304.125	0	372.863	424.913	0
ATG4B	180.595	0	0	0	0	0	0	0	0	0	0	0	190.547	93.3684	0	0	0	0
ATG7	0	0	0	0	0	0	0	0	0	0	0	0	29.4308	0	58.659	0	0	0
ATG9A	0	46.1068	0	0	88.4477	0	0	50.3386	0	34.8341	54.8568	0	29.8045	0	0	32.9432	62.7182	0
ATIC	286.968	127.365	168.028	135.599	57.2028	0	183.383	107.744	59.9528	110.169	0	0	969.111	729.083	154.686	504.722	157.256	0
ATL1	885.531	1608.73	939.938	1174.91	1175.05	0	984.844	1724.44	611.25	1225.31	1570.75	0	617.281	955.812	429.312	513.75	575.844	51.6781
ATL2	79.769	152.017	183.707	99.4138	0	0	0	127.748	41.2483	113.859	73.8414	0	92.5724	228.924	87.8138	102.283	111.348	0
ATL3	45.1017	0	0	0	0	0	26.7497	38.9517	0	0	0	0	64.5379	66.7	54.1586	54.2483	0	0
ATOX1	1145.25	0	0	729.375	0	0	552.95	0	721.375	0	0	0	1523.47	0	0	1003.9	663.5	0
ATP1A1	5969.75	10927.2	6323.9	9097.23	10966.9	150.542	9813.02	21284.9	10652.8	15936.4	19890.6	322.868	6046.6	11078.7	9455.09	12863.2	14170.8	312.679
ATP1A2	33980	54907.9	37577	53175.2	62769.1	1313.67	41030.9	73654.5	42949.1	55910.9	60849.1	2197.45	81581.8	142711	114287	185800	208982	11192.4
ATP1A3	26565.3	43026.7	28177.1	38995.3	50968.7	890.05	33170	54978	33070	44608	49368	2014.6	50874	80542	59464	81304	97832	9360.8
ATP1A4	0	0	0	5.96018	0	0	0	0	0	0	0	0	0	0	0	0	0	0
ATP1B1	61945.4	122517	73585.4	119512	127435	2805.03	55645	110681	74556.2	86475	92306.2	2293.38	85281.2	146431	108550	172419	190019	10075
ATP1B2	6824.43	10238.6	4795.88	13406.4	12066	113.432	5754.36	9283.57	6898.79	8298.57	8773.57	58.7086	16005	25930.7	21502.1	46077.9	63705.7	1658.71
ATP1B3	873.22	1935.04	1741.09	1893.33	2397.11	0	2714.13	3900.73	3184.73	4277	3782.67	0	3431.67	8067.33	6936	10284.7	11349.3	215.147
ATP2A1	0	0	0	0	0	0	0	0	0	0	0	0	8.3849	0	0	0	0	0
ATP2A2	3318.55	7300.63	3386.54	3302.2	3281.32	42.7245	3830.94	7322.45	3697.92	3836.6	3051.7	0	2806.6	6922.08	2556.98	3450.19	3046.04	437.415
ATP2A3	0	0	0	0	0	0	0	0	0	0	0	0	0	19.871	0	0	0	0
ATP2B1	6884.21	14008.7	7229.59	10138.1	11950.9	47.2923	6546	12911.8	5653.08	9111.23	9459.69	228.431	3171.85	5818.77	4092.62	5980.15	7536.77	115.746
ATP2B2	1942.74	3853.08	2294.42	3199.66	4035.06	0	3382.26	7030.45	3131.24	5239.21	5789.59	0	3132.88	5994.97	3575.47	6244.93	7890.32	239.526
ATP2B3	1145.54	2040.9	1108.63	1658.83	2198.39	0	563.15	1442.78	723.5	1129.18	1235.22	0	994.517	1871.58	992.333	1826.41	2210.5	0
ATP2B4	301.145	732.124	258.919	542.371	579.839	0	455.129	1792.26	779.145	1197.1	1476.76	36.8871	220.548	432.484	203.565	458.387	544.839	0
ATP2C1	17.6107	28.6317	0	34.9512	0	0	0	0	0	0	20.9729	0	0	0	0	0	0	0
ATP4A	0	0	0	0	0	0	0	0	0	0	0	0	11.32	0	0	0	0	0
ATP5A1	63728.7	19994.4	96468.5	50305.6	51733.3	16454.4	48708.3	17778.3	75752.8	40300	44108.3	13866.7	105803	65702.8	142331	108075	102892	10986.1
ATP5B	105394	34260.3	179822	73331.1	115364	38769.7	70323.3	22061.3	105910	65686.7	73073.3	24944.3	152967	106810	210883	162443	143287	10895.7
ATP5C1	20948.3	6127.83	28273.5	19865.8	26253.4	8549.96	23507.1	12683.6	40418.6	27125.7	28759.3	15517.9	30431.5	19634.8	36934	27501.9	26227.9	8221.43
ATP5D	4854.86	1196.64	6740.33	4362.1	5212.24	2102.5	4213.14	1974.57	9478	1991.57	5012.86	2155.57	5928.86	2573.86	9652.86	9543.71	5169.71	1204.16
ATP5E	0	0	2644.63	2342.7	2717.58	966.55	3173.5	1408.55	6951.5	1394.95	3139.25	1686.08	0	0	4421.75	2927.25	0	0
ATP5F1	9254.07	2916.76	15342.2	10370.7	11145.9	3836.11	9098.33	6513.89	17316.1	8759.44	14086.1	6197.78	10194.4	12525.6	14860	16298.3	14378.3	9792.78
ATP5H;GM10250	14463.9	5232.53	27381.1	18665.6	19864.7	7065.12	16774.2	14247.5	36000	17069.2	25733.3	13962.5	18165.8	17367.5	28517.5	21034.2	22073.3	15059.2
ATP5I;ATP5K	11790.4	5850.25	23511.4	16333.5	14379.1	6232.5	13040	8831.25	29927.5	15683	12009.8	7397.5	16794	14206.2	22383.5	17863	20134.5	4534.5
ATP5J2	20443.6	12124.2	42645	35315	39373.3	10368.8	18026.2	14988.8	29372.5	24030	22178.2	16082.2	25487.5	35190	42670	39545	37670	18635.5
ATP5J	495.929	0	467.693	345.614	444.243	0	373.9	446.286	1395.56	821.4	739.457	0	0	376.414	510.429	536.729	378.529	0
ATP5L	12670.6	5603.78	23063.3	16029.4	19678.9	7779.75	11515.2	7765.33	22655	13068.7	12988.3	9828.83	18108.3	19781.7	31048.3	21441.7	19765	9865
ATP5O	24967.6	10713.8	44047.6	29097.4	35241.7	14866.4	23079.3	13744.3	37080	25307.9	27405.7	15487.1	32692.9	31117.1	45733.6	36263.6	34438.6	26225.7
ATP5S	115.373	0	336.673	0	107.507	0	125.027	0	169.76	0	0	0	361.48	64.028	0	166.453	0	0
ATP6AP1	2200.09	5773.84	3905.51	5541.42	7279.33	0	1280.53	1897.87	1813	3884	4757.6	0	0	2726.67	750.067	3478.53	4810.27	430.04
ATP6AP2	242.576	646.394	414.518	578	640.356	171.659	0	592.882	266.765	601.706	450.188	0	305.353	516.159	473.294	497.906	496.759	761.765
ATP6V0A1	8606.42	12776.2	9271.42	13283.7	15714.2	982.275	7782.5	10684.8	8498.25	12063.2	13632.2	2087.03	4195.25	10009.5	3707.5	8834.25	9908.5	1429.97
ATP6V0C	24406.2	33184.1	23159.9	33758.6	43023.3	10238	6716.5	13235.2	7986.25	15833.2	13283.2	6600.25	6803	21992.5	12624.2	22007.5	23798.5	11786
ATP6V0D1	17666.7	30429.6	20325.9	35332.7	43707.8	3727.76	17377.1	28670.6	17150.6	42110	49074.1	12319.4	10324.1	22948.2	9559.41	24915.9	27931.2	7067.65
ATP6V0D2	93.8905	329.005	0	615.936	764.238	0	0	0	0	0	0	0	0	205.052	206.367	166.238	156.748	0
ATP6V1A	16955.4	18329.6	15315.6	20444.4	19967.4	755.447	16830	14239.2	16868.7	19460.5	18273.2	2980.79	13025	11497.1	9614.47	13496.6	12359.2	1635.71
ATP6V1B2	18720.8	20856.6	14971.3	20549.3	18463	1079.78	13977.9	11194.8	10859	18065.9	19259.7	2167.28	9654.14	8423.1	6289.31	10492.4	13481.4	2055.86
ATP6V1C1	7883.81	9699.76	7851.31	10977.7	12618	3526.82	8396.07	10658.6	9282.5	14447.1	15239.6	5490	4679.64	9451.07	4666.07	7251.43	7051.07	3725
ATP6V1D	6358.33	9941.9	7516.05	10247.4	12877.1	0	5818.29	9215	5964.14	11822.9	11710	2665	4793.5	4800.36	2613.43	4586.21	7647.14	1523.21
ATP6V1F	3996.66	6183.5	4759.42	6121.58	7460.79	355.675	4451.38	3188.75	3520.88	6767.5	8658.12	2442.88	2616.12	2716.88	1564.88	4072.88	4863.88	1074.54
ATP6V1G1	572.2	498.125	358.183	1383.22	669.983	0	1168.13	1947.67	1296.52	448.267	840.083	156.727	0	769.067	0	0	727	0
ATP6V1G2	4145.1	7555.9	5682.76	10436.6	10823.2	1168.8	8179.14	8938	6451.29	10144.6	12915.6	4436.43	3225.29	4604.29	0	5101.86	5412	579.271
ATP6V1H	8852.59	9188.02	10252.3	8762.96	11625.9	469.278	5094.81	5320	4641.48	7605.19	7011.85	291.822	5968.52	6707.41	3510.07	8309.26	8410.74	838.667
ATP6V1E1	15681.9	23810.6	15849.6	24147.7	25704	4351.5	15533.8	20310.6	18890	28011.2	30866.2	8313.12	10077.5	20031.2	12378.1	16977.5	19941.2	5093.12
ATP6V1E2	0	0	0	0	0	903.778	0	0	0	0	0	0	0	0	0	0	0	0
ATP8A1	837.626	1555.26	657.596	1165.16	1234.16	0	512.121	567.652	330.833	783.606	834.545	0	267.758	896.197	295.864	1066.76	1151.15	42.0773
ATP8A2	35.2167	69.5325	0	29.8867	0	0	0	0	0	0	0	0	0	116.463	35.5717	108.457	115.083	0
ATP9A	26.8018	73.8012	59.4982	87.0474	64.4684	0	0	60.2158	0	53.5509	50.014	0	27.4842	54.4439	0	52.1386	62.3263	0
ATP12A	20.5394	96.0231	0	43.0769	49.4212	0	0	78.1135	0	0	0	0	0	0	0	0	0	0
ATP13A1	0	47.3254	27.6245	0	0	0	0	0	0	0	1890.16	0	47.4836	65.7705	0	78.3508	51.5033	0
ATPAF1	0	31.6326	0	0	0	0	0	0	0	0	0	0	0	0	75.1316	0	84.5263	0
ATPIF1	1112.65	364.3	1229.47	1315.61	1375.11	973.075	0	0	6031.25	0	3514	0	0	0	0	2042.7	960.525	0
ATRN	0	19.935	0	0	21.4557	0	0	25.54	0	0	0	0	0	0	0	20.3457	0	0
ATRX	0	0	3.17534	0	0	0	0	0	0	0	0	0	0	0	0	0	0	0
ATXN2	0	57.3461	0	0	0	2.44327	4.67885	0	0	0	0	0	0	5.59827	0	2.89404	0	3.14596
ATXN2L	32.9186	29.4465	0	0	15.9233	0	0	114.121	19.8272	0	0	4.14977	12.6805	0	0	12.64	0	0
ATXN7	0	0	0	0	0	0	0	0	0	0	0	0	0	0	10.8173	0	0	0
ATXN10	230.655	179.623	180.709	200.352	91.7151	0	136.4	32.5516	0	54.0839	0	0	284.339	314.374	246.484	107.826	156.106	59.0355
AUH	1711.13	905.825	2723.22	1624.75	2007.92	6441.67	2149.52	1115.05	3468.95	1244.86	1750.14	5606.67	3084.29	3154.76	5695.71	3006.62	2851.62	16701.9
AVL9	47.0058	0	44.17	52.6613	41.885	0	76.8375	0	37.495	82.335	0	0	32.5575	0	0	0	0	0
B3GALT5	0	0	0	0	0	0	0	0	0	0	0	0	0	41.0039	0	0	0	0
B3GAT3	0	0	0	0	292.553	0	0	0	0	0	0	0	0	0	0	0	0	0
B630019K06RIK	0	0	0	109.536	0	0	0	0	0	0	0	503.043	0	0	0	0	0	0
BAG2	0	221.537	0	0	235.863	0	0	0	0	0	0	259.869	0	0	0	0	0	0
BAG3	0	0	0	0	0	0	0	0	0	0	0	0	0	0	9.97282	0	3.1441	150.446
BAG5	112.704	372.037	84	0	0	110.367	0	0	0	0	0	0	0	0	0	0	0	0
BAG6	118.19	107.871	157.641	153.978	123.206	0	54.5872	0	44.3179	52.0436	38.0179	74.4615	188.949	54.1769	84.6564	0	133.744	42.8282
BAIAP2	1356.25	917.778	1792.13	1837.52	1994.4	13386.4	1222.17	1360.79	2277.55	2428.81	2390.71	21420.9	41.9381	21.4876	25.9571	98.8452	97.4	1084.76
BAIAP3	0	0	0	0	0	0	0	0	0	0	0	0	65.304	241.84	21.386	89.306	26.252	350.1
BANF1	0	1202.06	1192.78	0	0	2703.78	0	0	0	0	0	912.525	0	168.363	0	0	0	4075
BASP1	12120.9	16726.2	9898.45	12922	12062.2	0	9290.91	22729.1	13290.9	12737.3	10547.3	0	3473.91	5036.64	2825	3404.64	2783.73	0
BAX	18.017	0	0	32.093	0	0	0	0	0	0	0	0	25.338	30.247	0	0	0	0
BBS4	1231.98	2406.78	837.293	1532	1115.1	899.948	887.172	970.586	832.345	1060.07	564.724	785.379	693.138	859.448	1303.93	756.517	957	1319.31
BC003331;ODR4	0	94.61	0	0	0	0	0	0	0	0	0	0	0	0	55.43	0	0	0
BC017158	0	132.193	0	0	0	0	0	0	0	0	0	0	0	0	0	0	0	0
BC017643	0	0	0	0	0	0	0	0	0	0	0	0	0	269.233	0	0	0	0
BC021614	0	10.9638	0	0	0	0	0	0	0	0	0	0	0	0	0	0	0	0
BC026585	0	0	0	82.919	0	0	0	0	0	0	0	0	0	274.471	0	0	0	0
BC048507;DYNLL1	899.79	957.86	820.547	1242.52	667.06	2899.4	1988.66	1377.6	2472	675.32	4022.2	10934	631.82	597.12	792.6	346.76	781.24	2372.6
BCAM	0	0	0	0	0	0	0	0	0	18.0528	19.0936	0	32.6972	35.2667	0	24.4142	0	0
BCAN	1204.31	760.652	554.274	312.617	407.015	472.233	1265.71	332.356	355.8	104.636	0	53.2822	1781.71	1909.13	546.178	481.156	216.864	969.356
BCAP29	0	110.477	0	0	0	0	0	0	0	0	0	0	0	0	0	0	0	0
BCAP31	0	163.223	92.14	87.0533	98.5633	0	0	0	0	0	0	0	0	318.16	0	82.0733	226.76	0
BCAS1	146.532	100.224	171.149	74.5607	100.865	148.172	292.405	139.73	478.216	73.6432	230.054	314.595	880.973	1130.14	1270.24	971.405	1376.16	2424.97
BCAS3	34.9535	35.3151	25.3256	30.4047	0	0	0	0	0	0	0	0	34	0	0	0	0	0
BCAT1	914.111	457.128	470.913	600.941	411.702	0	658	126.644	580.222	582.889	0	0	2303.56	1099.33	1431	1355	1380.22	156.383
BCAT2	0	0	71.1056	0	0	0	101.972	0	99.9167	0	0	0	0	0	0	0	0	0
BCKDHA	0	0	22.8588	0	0	0	0	0	0	0	0	0	0	0	0	0	0	0
BCKDHB	120.725	0	118.02	0	0	0	0	0	141.22	0	0	0	0	0	0	0	0	0
BCKDK	0	0	135.305	0	0	0	0	0	137.591	0	0	0	0	0	0	0	0	0
BCL2L1	0	0	484.356	0	0	0	0	0	0	0	0	0	0	0	0	0	0	0
BCL2L13	304.339	66.0778	376.681	260.731	255.865	0	81.1278	0	259.078	0	108.733	0	190.272	171.189	367.856	200.65	0	0
BCR	33.2563	38.2266	41.4813	34.2047	26.6578	59.0812	0	0	0	0	0	0	28.3734	0	0	0	0	0
BCS1L	319.202	88.1962	525.654	358.65	368.621	0	258.027	60.8423	569.346	272.865	464.115	0	180.888	297.573	606.192	623	400.846	105.704
BDH1	3518.53	1138.47	7307.58	6947.27	8074.39	9937.27	4226	2529.68	6319.55	5107.27	5709.55	10061.8	4024.64	5670.91	6092.73	6093.18	5666.82	11385.5
BEGAIN	35.7038	0	71.6726	45.1375	106.744	1313.37	0	0	39.3821	76.8128	30.8897	1650.82	0	0	24.6328	0	0	262.821
BIN1	2435.02	1609.58	2213.69	2209.13	1780.5	0	3170.93	1807.1	2400.1	2274.1	2146.57	14.2463	2429.13	1686.57	2112.63	2316.93	2014.8	303.93
BLMH	415.648	203.508	296.236	320.49	188.241	0	196.459	195.866	143.631	138.845	267.228	0	228.679	207.717	249.197	356.552	284.793	0
BLVRA	492.29	192.938	142.053	247.54	150.345	0	564.2	368.495	275.265	208.11	112.53	0	1431.6	344.78	353.215	404.555	102.9	0
BLVRB	624.769	548.369	242.615	341.959	184.792	0	259.662	395.162	206.477	0	0	0	752.915	275.938	0	165.5	0	0
BMPR2	15.2962	40.6127	0	33.5055	21.7909	0	0	25.8527	0	0	34.9964	0	0	0	0	0	0	0
BNIP3L	0	0	0	0	0	58.044	0	0	135.54	0	60.601	108.25	0	0	0	0	0	0
BOLA1	78.6478	0	76.67	36.7061	0	0	0	0	39.2278	0	0	0	54.4467	29.5933	0	0	0	0
BOLA2	228.167	0	0	0	0	0	0	0	0	0	0	0	0	0	0	0	0	0
BPGM	123.2	125.027	0	0	0	0	165.467	0	0	0	0	0	519.22	165.307	0	0	0	0
BPHL	377.27	155.843	969.278	214.483	147.307	482.498	65.2304	119.683	891.609	391.078	0	0	421.283	0	439.913	465.739	107.97	0
BPNT1	1373.65	445.109	532.955	432.488	318.586	0	2131.73	473.818	1053.86	1736.95	191.568	0	1314.91	237.314	1152.36	741.273	776.727	0
BRAF	368.944	169.518	207.276	511.083	280.881	0	0	0	0	0	0	329.786	317.048	0	211.645	253.929	0	275.548
BRD9	0	607.783	899.3	904.767	0	0	0	0	0	1887.47	0	0	0	0	0	0	0	0
BRE	277.162	218.177	203.862	165.031	252.838	0	150.077	0	0	0	0	0	0	0	0	0	0	0
BRI3BP	377.125	1548.05	579.28	958.83	487.856	0	0	2009.3	361.54	247.55	367.87	0	389.08	1118.5	234.15	434.2	413.66	744.9
BRINP1	15.4198	169.217	44.2332	152.148	103.027	0	16.9448	71.3705	20.7255	40.2568	34.5205	31.4614	0	0	0	0	0	0
BRINP2	0	0	0	36.9118	32.2088	0	22.2553	0	0	50.5	0	0	0	0	0	0	0	0
BRK1	662.143	717.179	621.721	710.543	939.886	767.357	781.514	867.1	725.329	974.057	674.314	2429.57	0	366.886	267.557	349.814	0	1261.8
BROX	0	0	230.916	0	0	0	0	0	0	0	0	0	180.984	199.888	183.532	0	0	0
BRSK1	57.7948	109.662	59.8813	51.7903	49.4104	34.8292	45.3021	110.492	80.5	59.9292	73.2583	58.0417	44.2833	0	40.0833	41.6333	0	107.375
BRSK2	134.122	109.349	103.798	0	46.5378	0	71.2829	94.2049	0	0	0	0	68.8	0	50.6512	40.1976	0	0
BSG	2439.46	5093.15	2197.28	4614.15	4882.08	0	1062.85	3049.77	1441.08	2207.54	2148.92	0	1664.77	2735.08	2083.62	3917.23	4530	0
BSN	389.618	266.14	715.878	904.928	1348.2	3011.79	278.44	117.797	859.565	941.981	1237.78	5010.63	17.0729	58.2077	142.531	196.99	291.763	1121.35
BTBD11	0	0	0	0	0	117.088	0	0	0	0	0	112.736	0	0	0	0	0	204.946
BTBD17	49.4741	229.028	68.85	92.3506	71.0285	49.031	246.862	209.021	0	81.5207	61.6483	0	100.093	562.966	55.4897	131.659	92.3931	21.0514
BUB3	0	231.188	137.412	0	0	144.275	171.744	0	0	0	0	0	0	0	0	0	0	0
BZW1	94.9633	137.383	70.1756	77.1067	93.3767	0	111.887	61.67	0	0	0	0	0	92.1033	81.5933	0	75.2333	0
BZW2	64.671	0	0	0	0	0	0	0	0	0	0	0	0	0	0	0	0	0
C1QA	298.992	1144.51	557.163	290.619	180.944	890.322	122.088	264.163	62.9875	0	0	0	150.556	286.55	276.288	170.512	129.95	248.6
C1QB	404.06	703.845	248.721	257.704	242.046	907.464	297.471	1517.64	285.271	151.636	157.221	562.657	175.329	203.907	174.671	90.5071	79.7	1090.43
C1QBP	4424.17	1547.1	11325	4338.17	6274.17	4652.93	5749.57	516.264	10257.1	5589.93	5823.43	2684.86	7390.71	6158.36	7623.57	6823.57	3556.21	3966.21
C1QC	334.7	745.264	146.854	232.033	213.904	575.442	0	1360.25	170.45	194.625	173.925	1069	0	196.042	0	0	0	313.617
C1QL3	0	0	194.985	0	199.627	0	0	197.746	171.015	327.777	349.069	0	0	0	0	0	0	0
C1QTNF4	66.2765	81.4118	41.6676	127.359	102.529	0	0	159.429	0	0	364.618	81.8706	0	0	0	0	0	0
C1QTNF5	0	0	0	0	0	0	0	0	0	0	0	0	0	0	0	0	0	2325
C2CD2L	162.533	479.845	175.348	154.219	103.54	0	23.2789	600.771	122.794	151.414	266.174	31.68	48.5543	132.589	60.9429	27.9537	0	25.4469
C2CD4CC2CD4	56.4818	0	0	43.9859	35.8073	67.0182	0	77.3045	0	0	53.2455	0	0	0	0	0	71.0091	0
C2CD5	0	19.671	0	0	32.8327	0	0	0	0	0	18.0139	0	0	14.7727	17.7927	0	0	0
C3	0	0	0	0	0	0	0	0	0	0	0	0	105.263	182.36	39.6623	12.693	7.00579	0
CA1	207.593	0	0	0	0	0	0	0	0	0	0	0	889.733	403.953	0	0	0	0
CA2	11235.3	8133.87	7199.49	5812.58	4320.36	1054.6	9999.33	5011.87	5849.8	6473.47	5552.73	0	33638.7	20288	18320	21048	14878.7	1153.53
CA3	0	0	0	0	0	0	0	0	0	0	0	0	256.7	0	0	188.525	0	0
CA4;CAR4	190.611	780.149	301.925	454.984	789.035	284.7	0	689.579	271.126	0	247.195	258.916	0	0	0	0	0	0
CA8	0	0	0	0	0	0	0	0	0	0	0	0	190.2	0	0	0	0	173.167
CA14	129.01	256.605	297.715	0	0	0	0	0	0	0	0	0	882.85	1872	1808.1	1982.3	3083.2	0
CAB39	1057.63	866.907	859.093	825.387	600.729	0	1060.48	957.76	1266.16	415.52	111.536	298.916	1033.84	1147.24	909.2	877.36	611.36	495.08
CAB39L	200.709	0	0	0	0	0	0	0	0	0	0	0	0	0	0	0	135.491	0
CACNA1A	0	0	18.1335	34.761	32.528	108.466	12.4415	0	0	0	53.0034	306.39	0	0	0	0	22.2169	8.18102
CACNA1B	0	0	22.1575	0	17.1336	0	0	20.3813	0	0	0	61.8654	0	0	0	0	0	0
CACNA1C	0	0	0	0	34.9629	0	0	0	0	0	17.2227	0	0	0	0	0	0	0
CACNA1E	32.9743	106.949	56.7714	84.153	77.527	35.3133	0	46.261	7.22962	35.9352	16.7619	89.581	0	0	0	0	24.1457	0
CACNA2D1	561.649	1203.05	649.088	880.269	1167.65	354.956	832.088	924.053	471.491	1091.11	1342.16	986.982	265.105	516.842	33.2018	343.667	476.246	0
CACNA2D2	0	40.5254	32.1292	47.8162	41.7831	0	0	0	0	0	0	0	73.7862	87.2662	30.9769	74.1338	107.128	0
CACNA2D3	206.583	366.145	438.242	211.516	313.584	389.045	108.562	94.6055	59.5982	161.813	362.345	504.236	24.6364	94.3309	0	39.4764	113.545	0
CACNB1	119.727	130.069	192.197	140.782	139.865	66.9516	63.2871	77.9968	0	89.3677	76.6548	282.884	0	0	0	0	0	0
CACNB2	49.5441	0	0	0	60.3088	51.4691	0	0	0	0	0	0	0	0	0	0	0	0
CACNB3	94.5714	116.589	130.068	179.693	143.821	105.702	0	87.2357	71.8464	114.404	245.354	540	0	0	0	0	0	80.1964
CACNB4	384.276	439.929	424.598	579.805	672.598	536.483	82.8655	643.621	546.931	658.621	911.586	1370.76	452.862	241.741	0	86.6966	238.993	144.417
CACNG2	140.554	0	226.515	152.808	167.412	448.496	171.746	0	344.954	284.546	0	5724.08	0	0	0	0	328.569	6850.54
CACNG3	0	0	192.873	77.6555	0	507.941	0	0	0	111.3	0	8805.82	0	0	0	66.7327	0	2089.91
CACNG7	0	0	0	0	0	0	0	0	0	0	0	0	114.985	0	0	0	0	2666.08
CACNG8	1334.08	3075.69	1909.97	3245.62	3196.23	2117.81	170.131	541.162	562.423	84.5692	958.846	2380.31	0	0	0	63.93	0	0
CACYBP	787.688	1253.52	913.312	686.581	414.6	0	1034.5	1147.25	495.15	558.106	326.4	0	1077.38	1902.06	669.062	484.363	638.625	98.4437
CAD	0	7.87417	0	0	0	0	0	0	0	0	0	0	0	0	0	0	11.7217	0
CADM1	824.065	1711.33	931.87	1496.83	1545.62	0	949.957	2974.96	1261.26	2477.65	2341.3	0	10.6578	596.826	305.348	693.696	808.826	0
CADM2	2562.6	5028.96	2661.83	4817.71	4240.08	0	3125.94	6296.25	3948.88	4707.69	6110.25	0	1557.81	2751.38	1293.44	2014	2324.38	0
CADM3	2074.47	5368.14	4938.61	6799.96	9641.57	0	1725.12	5494.65	2508.94	5475.82	7171.18	0	1284.35	7463.53	3052.76	6157.65	8360.59	0
CADM4	901.273	1317.82	1136.27	1379.58	878.409	0	1984	1558	1821	2440.53	2188.4	0	3266.87	4433.67	4177.13	4545.67	6149.13	340.853
CADPS2	0	0	0	18.2432	0	0	0	0	25.5691	0	0	0	0	0	0	0	0	0
CADPS	1866.37	1267.01	1781.73	1794.88	1243.83	15.2038	1574.74	981.405	1230.16	1426.14	1109.66	38.0468	1864.27	1303.85	1122.92	1560.98	1145.9	113.391
CALB1	2196.2	1107.44	1238.55	871.844	755.607	0	2142.47	1443.07	829.6	697	836.133	0	2741.87	1116	0	688.667	328.267	123.293
CALB2	3140.81	1876.67	2035.89	2337.33	1686.96	0	4123.68	1952	1971.21	2951.84	1213.26	0	10211.6	6462.63	3631.42	5861.05	4986.89	1234.89
CALCOCO1	20.8276	17.7921	0	0	0	29.9026	0	0	0	0	0	0	0	0	0	0	0	0
CALM1;CALML3	40482.2	54833.7	45560.4	53398.9	45627.8	40437.2	16853.3	18854.4	23104.4	27215.6	32472.2	76853.3	28400	16578.9	19091.1	18068.9	20506.7	42188.9
CALR	1623.21	3979.9	1589.96	1758.19	1327.57	0	2598.9	6623	2332.43	1741.13	1464.13	0	1943.6	3203.53	1341.77	1818.3	2208.4	87.4267
CALU	244.124	1460.06	0	108.947	118.376	0	0	352.276	0	0	0	0	332.782	263.035	0	0	191.535	0
CAMK1	107.983	122.572	125.875	151.428	167.525	0	179.8	0	0	0	0	0	0	76.8444	94.2833	123.856	0	0
CAMK1D	1065.03	908.405	933.016	1776.75	859.776	0	450.776	320.567	274.81	615.571	372.69	621.857	317.471	0	0	170.505	57.7714	82.3762
CAMK2A	44335.6	61011.1	62418.5	58028.4	82622.2	117526	21741.5	25303.3	32464.8	30999.3	37188.9	140533	1284.81	3714.81	4195.19	5046.67	6627.41	13342.6
CAMK2B	35855.7	47285.6	48626.9	46823.2	55424.5	84747.1	28256.5	28919.4	36767.6	34473.5	46864.7	111897	8265	11950.6	12011.2	12267.9	13625.6	35737.8
CAMK2D	556.471	609.946	608.885	883.828	1124.74	939.828	767.828	1276.93	1615.86	1636.52	2161.59	7895.17	7.18345	731.517	711.207	1098.38	1294.97	4444.17
CAMK2G	694.881	1065.04	1497.57	1309.93	1509.71	3106.98	1851.39	1484.89	1571.71	1468.11	3020.43	11842.9	1499.5	1734.11	2110.07	3571.79	4495.71	11635
CAMK4	169.096	210.72	47.4834	252.468	122.762	0	525.44	132.956	0	169.644	0	681.52	0	0	0	0	0	48.584
CAMKK1	0	0	0	0	0	0	91.8059	0	0	88.4088	0	0	0	0	0	0	0	102.515
CAMKK2	58.91	0	66.2767	55.81	0	0	124.25	0	0	67.2567	0	64.3767	0	0	0	0	0	0
CAMKV	8403.47	8343.61	6624.03	7985.56	8380	157.321	5366.25	8658.33	4627.5	6428.33	5711.25	3068.33	180.579	587.042	11.9725	74.0375	61.4	172.338
CAMLG	80.6955	65.3682	159.464	83.95	0	0	0	52.4909	0	0	64.6591	0	38.0473	67.0955	0	0	36.0818	0
CAMSAP1	0	16.5657	0	8.85623	0	0	0	0	0	0	0	0	0	0	0	0	0	0
CAMSAP2	3.74391	4.7523	2.57874	0	0	0	3.99701	0	0	0	0	0	18.7943	0	0	0	0	0
CAMSAP3	68.0225	0	0	0	0	17.6732	0	0	0	0	0	0	0	0	0	0	0	0
CAND1	1945.97	1541.21	1511.15	1377.03	823.393	15.2433	1376.48	1014.31	783.075	1185.76	679.194	0	1938.36	1534.33	1176.72	1602.24	1301.34	335.06
CANX	864.88	2888.27	1146.19	1641.79	1465.8	0	1148.75	3713.89	1148.78	1419.47	1153.81	0	1301.81	4199.17	1484.08	1780.36	2367.94	259.708
CAP1	4821.26	3171.31	3014.23	3382.54	2710.15	86.1063	5284.06	4312.81	4378.75	4391.56	3134.69	44.5969	3759.06	2351.22	1733.41	2867	1846.53	196.994
CAP2	1252.18	793.505	744.768	747.212	652.929	0	1237.79	860.061	924.03	1211.55	794.667	0	64.4545	274.076	18.6018	289.47	104.091	0
CAPN1	0	0	38.1267	53.7289	0	0	0	85.48	0	0	0	0	86.0244	94.7978	0	60.6533	62.9778	0
CAPN2	98.3079	21.9239	62.1982	43.5776	0	0	48.0658	153.389	144.095	28.3263	0	0	916.553	394.816	282.526	265.711	454.5	295.842
CAPN5	53.6947	219.301	117.987	207.881	226.748	48.625	0	113.12	42.5318	82.0318	0	113.877	67.6545	107.523	80.9386	190.048	141.807	88.2205
CAPNS1	933.028	439.692	316.008	562.878	294.773	46.79	281.383	242.217	153.125	0	646.675	0	1625	1369.5	764.2	1250.25	966.833	1627.5
CAPRIN1	341.667	457.472	153.523	97.25	0	0	261.765	233.309	322.67	0	0	66.0435	135.4	138.287	0	0	0	97.5652
CAPZA1	238.365	299.829	335.706	421.497	274.262	272.426	216.418	207.888	182.571	0	0	767.529	987.824	380.476	380.165	320.2	468.018	1279.29
CAPZA2	11528.5	10184.6	11001.7	12383.1	10474	9318.12	8048.75	6386.88	7365.62	7633.12	6353.75	21036.2	5234.69	3631.19	3253.81	4357.56	4438.81	8496.88
CAPZB	4341.96	3795.6	4484.88	5202.81	3795.14	4516.26	5072.18	4249.8	4494.32	4975.05	4510.37	11759.5	2519.58	1604.84	1731.04	2284	1868.47	4553.16
CARHSP1	0	0	705.837	448.7	350.137	0	448.825	0	344.175	0	0	0	837.15	0	746.138	735.4	812.575	0
CARKD	1015.32	401.235	924.068	594.428	615.83	528.553	1359.11	608.03	1953.58	939.947	199.105	334.584	714.842	208.142	480.968	237.484	242.995	0
CARM1	0	0	0	0	33.4296	0	0	0	0	0	0	0	79.1444	0	0	0	0	0
CARS2	0	0	64.0741	0	0	0	0	0	0	0	0	0	0	0	0	0	0	0
CARS	37.3642	32.6882	36.4529	50.5431	0	0	96.1431	62.7255	0	0	0	0	172.804	44.0608	20.6039	41.602	0	0
CASC4	0	100.148	0	0	0	0	0	0	0	0	0	0	0	0	79.387	82.1043	0	0
CASK	226.636	228.595	147.565	327.804	252.304	372.527	210.821	297.786	301.804	500.821	350.875	2114.82	116.596	99.8696	159.302	159.789	396.054	705.518
CASKIN1	174.088	312.196	180.354	237.421	170.307	182.006	203.688	312.913	251.088	282.643	98.1063	318.337	254.15	403.475	436.6	164.025	78.905	633.6
CAT	88.7114	151.573	110.82	54.8329	126.343	0	34	99.3486	77.3686	99.1114	0	0	356.743	296.2	225.057	155.166	535.371	0
CAV1	261.655	0	0	0	0	0	0	315.836	0	0	0	0	0	0	0	0	0	0
CBARP;DOS	0	0	0	0	0	0	0	29.3683	0	0	0	0	0	0	0	0	0	0
CBLN1	0	0	0	0	0	0	0	0	0	0	0	0	0	0	0	0	0	876.667
CBR1	2713.82	1424.09	1549.47	1922.37	1391.65	201.563	3816.32	1385.42	2229.74	2284.53	1822.16	0	2833.37	2054.95	1673.58	1964.74	1899.68	204.074
CBR3	326.455	212.575	235.933	207.29	223.66	0	0	0	180.935	0	322.345	0	0	0	0	0	0	0
CBR4	234.168	389.557	486.207	238.904	276.814	351.3	223.029	0	0	184.921	160.136	288.893	169.364	0	239.143	229.771	0	0
CBS	0	0	0	0	0	0	0	0	0	0	0	0	0	0	27.2981	93.8038	0	0
CBX1	92.286	0	0	0	0	0	0	0	0	0	0	0	0	0	0	0	0	0
CBX3	981.872	0	0	0	0	713.933	640.022	0	0	0	0	0	607.778	0	0	0	0	0
CC2D1A	34.5296	44.813	0	0	26.8185	0	0	0	0	61.35	0	0	0	0	35.3	0	0	47.1074
CCAR2	39.1296	0	0	0	0	0	23.7667	0	0	0	0	0	0	0	0	0	0	0
CCBL2	62.444	0	115.948	0	0	0	0	0	0	0	0	0	101.308	0	0	0	0	0
CCDC6	25.232	0	0	0	0	0	0	0	0	0	0	0	0	0	0	0	0	0
CCDC22	0	0	0	20.1798	12.9421	0	0	0	0	0	0	0	0	0	0	0	10.7186	0
CCDC47	34.2741	71.2576	34.9136	0	0	0	0	0	0	0	0	0	15.4909	130.473	0	44.4464	43.4891	0
CCDC51	39.8596	0	44.1206	0	28.9546	0	23.9654	0	73.6292	0	0	29.8408	32.3246	27.6821	0	31.5963	23.1754	0
CCDC58	0	0	606.043	0	0	0	0	0	0	0	0	0	0	0	0	0	0	0
CCDC60	215.525	0	0	165.193	170.046	0	0	0	0	0	0	0	342.964	0	0	155.329	0	0
CCDC88A	0	0	0	0	0	0	0	0	0	0	0	0	0	0	9.65826	0	12.0826	0
CCDC90B	0	0	204.347	59.5037	0	0	0	0	0	0	0	0	0	102.106	0	0	0	0
CCDC92	0	86.525	0	0	0	0	0	0	0	0	0	281.308	0	0	157.329	0	0	0
CCDC124	0	260.15	0	0	0	0	0	0	0	0	0	0	0	0	0	0	0	0
CCDC125	0	0	0	0	41.6257	0	0	0	0	0	0	0	0	0	0	0	0	0
CCDC127	0	0	0	261.26	104.74	1156.11	0	0	307.653	0	502.393	387.087	0	0	215.567	238.42	0	649.02
CCDC136	0	0	27.55	0	0	0	0	0	0	0	0	0	0	60.9208	0	0	30.3069	0
CCDC177	53.0848	100.46	51.7057	92.3514	52.4443	76.28	78.5029	0	59.9571	121.623	165.874	378.6	27.1137	14.76	29.6971	0	0	0
CCNY	270.448	782.188	448.841	628.71	740.774	0	215.952	697.043	240.713	959.13	1300.39	0	0	305.117	168.283	135.4	204.37	0
CCSAP	0	292.883	0	0	0	0	176.8	0	0	0	0	204.117	0	0	0	0	0	0
CCT2	2412.12	2112.77	1740.54	1610.9	1161.93	157.767	1312.06	770.556	1240.75	1383.72	202.033	30.9444	2925.83	1667.81	2486.28	2468.86	2443.89	220.683
CCT3	1929.52	1702.64	1835.14	1214.71	689.07	70.2342	1678.55	1153.87	1135.76	1092.79	891.658	93.2105	2047.63	1827.87	1340.76	1450.05	1264.61	475.921
CCT4	1821.68	2017.72	1687.73	1623.58	937.175	104.692	1724.29	1531.5	985.789	1299.97	844.605	191.255	2129.82	2608.34	1653.39	2042.89	1788.11	285.842
CCT5	1832.64	1567.1	1630.61	1598.9	823.378	58.1135	1766.95	1196.49	972.73	1357.7	1174.46	0	2140.54	1332.86	1541.95	2015.89	1695.95	281.027
CCT6A	2495.14	2590.58	2105.52	2173.63	1657.27	292.627	1839.86	1917.68	2067.18	2159.29	1694.43	166.657	3742.14	2786.68	2129.82	2271	1690.54	1205.96
CCT7	1889.68	1843.54	1270.08	1578.67	1134.77	31.0939	1865	2135.24	1554.33	1273.73	1056.39	0	2573.42	2568.21	1475.03	1481.39	1341.27	495.364
CCT8	1695.53	1194.33	1426.2	1397.18	649.767	30.8962	1324.62	527.975	1100.55	1143.08	694.4	49.6525	2362.35	1659.72	1456.38	1648.08	1092.67	89.2275
CCZ1	0	94.5882	0	0	0	0	0	0	0	0	0	0	0	0	0	0	0	0
CD9	0	955.314	946.614	783.407	679.843	0	0	0	0	0	0	0	0	784.543	494.786	377.071	1038.43	640.614
CD38	241.958	1194.37	283.416	450.695	504.489	0	0	0	0	206.937	0	0	293.584	1317.89	518.005	1628.63	3456.74	4800.74
CD44	0	0	0	132.723	110.207	0	0	0	0	0	0	0	0	119.34	0	117.253	131.093	0
CD47	2583.01	4672.78	2628.83	2729.22	3535.18	296.643	1525.36	3823.3	1369.64	2874.64	3266.71	0	1888.96	2301.57	2326	3155.36	2516.14	0
CD81	4982.12	9149.25	7920.29	6628.38	9359.17	417.262	7174.25	11064.5	10517.9	5803.25	10078.8	529.188	11082.5	17011.2	15060	18122.5	20863.8	2424.25
CD82	673.905	568.018	560.442	423.191	452.645	0	533.173	0	1482.82	384.1	407.655	0	1261	2025.36	1066.64	1180.45	1505.45	0
CD99L2	0	310.99	0	328.07	214.34	0	0	321.92	0	0	0	0	0	308.58	0	352.7	351.44	0
CD151	0	0	0	0	0	0	0	8.43083	0	0	0	0	0	17.1408	0	0	0	0
CD200	1409.81	3002.33	1466.74	3208.44	3534.41	0	1630.33	3287.11	1249.89	2814.89	3517.67	0	974.556	2275.78	1583.78	2162.22	2260.22	0
CDC37	291.25	363.9	292.235	318.12	325.515	0	489.44	140.33	192.045	187.01	150.215	0	141.24	232.835	225.045	570.7	273.415	0
CDC42	5361.84	6069.74	6277.85	6909.22	5372.39	585.089	7724.44	13314.2	7623.67	13603	10120.3	0	5464.07	7073.44	4954.78	8828.22	6953.11	918.278
CDC42BPA	44.3368	46.433	29.2385	28.9555	22.0363	0	17.0648	0	0	16.6154	0	0	24.633	84.0846	46.0297	54.7835	63.7736	31.7308
CDC42BPB	72.1548	70.3649	47.4532	46.4941	48.9335	35.6979	46.8883	91.6851	45.3128	34.167	0	19.8255	26.6617	41.8106	34.6713	0	24.6149	48.7638
CDC42EP1	0	0	0	0	0	0	0	0	0	0	0	0	102.665	0	95.37	99.455	0	0
CDC42EP4	65.4333	0	0	0	0	0	0	0	0	0	0	0	0	0	0	0	0	0
CDC42SE2	0	2141.35	0	0	0	0	0	0	0	0	0	0	0	0	0	0	0	0
CDH2	447.27	628.658	839.901	942.91	1036.09	1164.31	432.541	518.054	222.351	1000.35	1037.95	1869.32	173.335	551.784	426.081	537.189	1100.73	1265.14
CDH6	0	0	0	0	0	0	0	0	0	0	42.2225	44.15	0	0	0	0	0	0
CDH10	21.7557	0	0	51.2716	48.4	28.0364	0	0	0	41.1636	52.0682	244.614	0	0	19.3041	0	32.9227	19.0552
CDH11	52.4782	108.59	76.6128	94.1752	96.5197	0	0	0	0	41.5821	0	81.3846	0	0	0	0	0	0
CDH13	130.792	323.42	164.399	256.067	341.215	0	210.003	208.925	69.3778	201.958	246.844	0	64.1528	255.717	0	99.6056	162.331	0
CDIP1	0	1016.5	621.475	1060.03	913.9	0	616.875	0	0	0	0	0	0	0	0	0	458.45	0
CDIPT	1171.36	2582.33	1155.42	1492.3	1692.58	0	711.345	2328	785.964	943.182	470.873	964.091	439.545	1817.55	676.318	1179.55	1337.09	1151
CDK5	1131.41	1272.05	940.742	1080.68	1033.06	1076.32	1224.18	1304.09	1011.59	1386.23	1305.77	1262.14	1059.59	1187.5	823.045	1114.73	1204.41	1562.18
CDK5R2	0	0	0	0	0	0	0	10.7978	0	0	0	0	0	0	0	0	0	0
CDK5RAP3	0	0	0	0	0	0	0	0	0	0	0	0	28.0077	0	0	0	0	0
CDK14	48.7483	0	0	74.5897	0	0	0	0	117.669	0	0	0	0	0	0	0	0	0
CDK16	0	28.9007	29.2871	0	24.3384	0	0	0	0	0	0	0	0	0	0	0	0	0
CDK17	0	65.5967	29.4163	0	0	46.7017	0	0	0	0	0	113.62	0	0	0	0	0	0
CDK18	0	111.286	76.2655	0	0	115.345	0	0	0	87.6241	0	83.1897	0	0	65.3103	0	0	0
CDKL5	29.7475	3.18869	0	0	0	105.541	0	0	0	0	0	302.082	0	0	0	0	0	0
CDS2	693.928	2126.84	986.175	768.614	1029.89	0	850.105	1736.26	348.232	932.947	555.105	0	851.526	2315.05	943.789	1708.68	1333.74	49.9647
CDV3	29.9363	0	24.0763	0	0	0	0	0	0	0	0	0	22.8319	0	0	0	0	0
CECR6	0	131.459	46.85	89.3136	86.5136	0	0	116.709	74.05	139.605	114.736	311.064	0	0	0	0	0	0
CELF1	96.3684	100.721	108.595	0	0	66.1105	110.453	0	0	0	0	0	0	0	0	0	0	0
CELF2	334.337	1278.17	268.293	0	107.472	396.433	391.778	861.278	366.567	0	0	307.011	0	0	0	0	0	0
CELF4	0	165.379	0	0	0	0	0	112.184	0	0	0	0	0	0	0	0	0	0
CEND1	345.956	502.75	1075.34	872.788	1031.55	698.575	514.138	0	588.862	0	352.663	515.212	485.5	374.1	1136.39	662.525	639.263	0
CENPH	0	0	0	0	0	157.526	0	0	0	0	0	0	0	0	0	0	0	0
CENPV	874.653	296.167	1041.83	0	0	735.37	764	326.713	896.6	0	0	241.18	0	0	288.92	0	0	1821.4
CEP97	0	0	0	0	0	0	0	0	0	0	0	0	0	0	0	0	24.5073	0
CEP170	23.1802	11.1923	12.4426	4.49416	0	4.98069	0	9.53743	0	0	10.3901	2.76485	16.1851	0	14.5396	0	0	140.317
CEP170B	22.1737	13.3942	16.6774	91.6312	13.1098	31.6389	0	14.1615	17.1231	11.1798	0	31.1442	0	0	15.8856	6.85163	8.34	274.683
CERS1;LASS1	0	41.578	0	0	0	0	0	0	0	0	0	0	0	0	0	0	0	0
CES1C	107.248	0	45.6846	0	0	0	131.212	0	0	0	0	0	239.362	143.719	74.9385	149.504	128.396	0
CFAP36	226.1	145.257	0	0	0	0	0	0	0	0	0	0	0	0	0	0	0	0
CFAP100	0	0	30717	0	0	0	0	0	0	0	0	0	0	0	0	0	0	0
CFH	0	0	0	0	0	0	0	0	0	0	0	0	0	0	59.005	0	0	0
CFL1	48482.5	35773.9	35554.2	41351.7	35624.4	7487.17	49855	37421.7	36990.8	37812.5	38827.5	29243.3	50815	33678.3	26596.7	39827.5	34797.5	23463.3
CFL2	1773.49	1787.77	1370.25	1774.08	1009.64	0	1619.85	890.846	575.892	791.538	1248.31	0	3795.69	1926.92	892.538	3083.46	2375	246.723
CGNL1	0	0	0	0	0	19.7702	0	0	0	0	0	0	0	0	0	0	0	18.1362
CHCHD2;ZBED5	201.783	70.0467	0	0	0	0	0	173.4	278.167	0	0	0	0	0	138.6	133.958	0	0
CHCHD3	903.971	251.206	1358.39	1043.45	1224.53	3779.26	1567.47	866.941	3357.12	1178.18	1763.88	3231.06	834.882	1343.82	2776.06	2176.18	2131.41	2255.47
CHCHD6	439.742	89.964	295.009	480.918	690.467	2001.33	1059.13	354.613	2142.4	494.547	1101.47	3223.87	460.493	262.207	1085.2	908.267	718.6	408.493
CHD5	0	95.2056	0	98.4112	0	0	0	0	0	0	0	0	0	0	0	0	0	0
CHID1	90.4882	869.859	166.732	0	122.524	402.056	0	543.7	0	0	0	0	0	461.471	117.782	131.965	241.076	605.412
CHKB	54.275	0	0	0	0	0	0	0	0	0	0	0	0	0	0	0	0	0
CHL1	107.123	186.362	72.2672	163.972	82.5203	0	0	83.6219	9.53734	23.1859	8.25422	0	32.3937	38.1219	50.0281	57.5656	202.203	0
CHM	78.4767	0	0	54.1733	0	0	0	0	73.41	0	0	0	0	0	0	0	0	0
CHMP1A	0	0	267.42	223.03	256.2	0	0	0	0	0	0	0	0	0	0	0	219.68	534.22
CHMP1B1	934.545	0	0	0	0	0	0	0	0	0	0	0	0	0	0	0	0	0
CHMP1B2	108.355	0	0	303.227	222.927	0	0	0	0	278.009	281.509	382.182	0	0	0	0	185.573	0
CHMP2A	209.017	395.708	0	190.9	360.421	0	0	336.575	304.883	0	297.208	0	212.992	236.225	0	175.458	450.467	384.35
CHMP2B	0	114.585	0	53.5154	63.1258	0	0	47.7085	254.985	0	0	0	0	0	67.9177	60.2008	53.0977	145.415
CHMP3	306.375	365.86	283.92	462.54	556.695	0	0	332.58	0	419.38	354.74	365	0	195.46	0	356.78	590.29	507.42
CHMP4B	307.306	378.035	214.558	407.1	331.135	0	501.744	836.438	749.25	612.712	638.938	649.5	252.656	489.644	508.969	838.375	1372.31	542.094
CHMP5	0	0	0	266.2	0	0	425.05	368.062	375.562	0	0	0	0	0	0	0	0	321.1
CHMP6	1368.55	803.582	820.414	1488.84	2096.37	0	661.236	1121.91	0	669.1	788.818	0	0	726.382	641.4	2360.09	1651.18	0
CHMP7	0	0	74.1048	0	0	0	0	0	50.4524	0	0	0	0	0	0	0	0	31.8386
CHORDC1	99.1646	77.6083	76.0342	75.0167	0	0	241.521	81.175	62.1667	34.9358	0	0	485.625	0	36.1775	62.3167	0	0
CHP1	290.462	780.329	572.666	612.033	761.298	0	104.894	738.438	272.087	205.1	403.831	0	597.906	218.869	132.287	1016.81	1062.75	0
CHRM1	0	151.87	0	145.43	236.153	0	0	0	0	0	0	0	0	0	0	0	0	0
CHRM2	0	0	0	0	0	0	0	0	0	0	0	0	0	0	0	21.1962	0	0
CHST8	0	0	0	244.608	0	0	0	0	0	0	0	0	0	0	0	0	0	0
CHTOP	91.2917	130.058	0	0	0	0	0	296.642	90.9417	0	0	0	0	0	0	0	0	135.717
CIAPIN1	189.856	132.378	170.4	0	134.106	0	0	0	0	0	0	0	238.444	0	0	158.411	0	0
CIRBP	622.446	1085.76	356.13	0	0	1174.92	479.554	760.469	0	0	0	0	0	478.838	558.608	268.715	0	710.4
CISD1	15747.9	5068.06	24185	17038.4	19023.3	29442.5	14509.5	11053.7	24401.7	19335	20000	26755	11235.3	10683	24765	20811.7	23790	4188.33
CISD2	0	1105.27	430	429.886	0	0	0	0	0	0	0	0	0	666.157	0	0	0	0
CISD3	0	0	0	0	0	0	0	0	0	0	0	0	0	0	0	0	0	305.155
CIT	0	15.5647	13.0211	0	0	678.806	6.58802	0	38.2603	9.57759	19.0509	978.017	49.6991	0	116.862	90.2586	34.1509	3048.79
CKAP4	244.703	576.087	203.193	71.33	1158.17	57.6662	91.7625	454.125	67.1125	0	0	0	128.235	572.375	231.48	168.46	176.292	0
CKAP5	97.0932	133.155	129.578	103.37	80.2229	59.9475	112.542	74.189	60.7551	82.1051	67.7271	49.5017	99.5169	244.449	120.881	175.695	148.881	240.508
CKB	82287	58571	52618.8	67679.7	53031.9	2942.43	67495.7	38400.4	34317	42189.6	33730	1297.22	138648	106600	74208.7	99417.4	109943	19272.2
CKM	0	0	0	0	0	0	0	0	0	0	0	0	1481.68	842.88	352.368	319.092	539.84	0
CKMT1	21261.5	16195	33132.4	24385.4	30113	72689.3	29680.7	16929.3	33721.8	20386.1	26315.7	61946.4	36689.3	38303.6	46482.1	36039.3	35907.1	74189.3
CLASP1	24.024	50.7474	18.8522	14.6837	15.0327	74.7981	15.0048	24.1538	14.5202	13.3375	0	24.9163	27.2779	116.144	77.8096	23.2192	20.5433	192.808
CLASP2	241.778	393.103	270.615	126.858	112.444	290.048	234.19	303.214	179.179	213.667	166.452	222.25	297.714	297.298	327.452	189.786	188.56	519.798
CLCA3A1;CLCA3A2	0	0	0	0	0	0	0	0	0	0	0	0	0	0	187.348	0	0	0
CLCN2	0	0	0	0	0	0	0	0	0	0	0	0	0	45.125	43.278	0	0	0
CLCN3	102.762	92.0108	100.609	97.325	82.2176	0	0	90.0382	0	70.4824	0	0	0	146.112	63.0265	124.115	94.8235	0
CLCN4	0	0	0	0	0	0	0	0	0	0	0	0	0	0	0	0	73.4939	0
CLCN6	111.924	59.8012	33.3833	71.773	69.794	0	0	0	0	0	52.1429	0	0	93.7143	0	32.8833	100.948	0
CLDN10	0	0	0	274.38	242.93	0	0	0	0	0	0	0	202.84	312.35	0	547.97	313.09	0
CLDN11	3626.48	824.6	3600	1169.47	812.129	416.557	4366.86	1835.71	3526	601.371	998.686	1127.21	15310	7195.86	24178.6	5749	4833.14	7171.57
CLDN12	231.5	0	0	0	693.4	1649.99	0	0	0	0	0	3321.71	0	0	0	0	0	0
CLDND1	0	0	0	0	276.555	0	131.818	261.109	0	0	428.964	0	0	274.118	0	0	465.8	447.209
CLEC2L	0	275.503	0	169.897	230.28	0	0	310.1	185.607	223.76	317.847	0	0	299.5	246.1	374.1	500.227	0
CLGN	0	0	0	0	0	0	0	0	0	0	0	0	0	55.6842	0	0	56.6895	0
CLIC1	121.006	91.3353	0	0	0	0	123.224	0	0	0	0	0	151.935	0	0	0	0	0
CLIC4	382.263	214.214	261.594	242.829	217.313	0	258.241	163.712	412.606	275.529	54.2265	0	1263.24	922.882	1629.65	2396.88	2164.76	5267.53
CLINT1	55.3833	47.0815	27.9	31.73	32.8446	11.3263	50.063	39.5222	39.0222	0	0	0	31.6837	28.5993	0	24.1293	0	28.1281
CLIP1	91.199	24.0396	16.6579	14.8208	0	0	11.2802	13.4584	9.28238	0	9.5595	10.6594	11.6426	0	0	0	0	0
CLIP2	207.198	566.138	308.947	119.6	174.84	139.398	376.92	255.44	221.653	173.587	266.733	165.92	358.493	311.28	263.973	66.3053	152.067	277.187
CLMN	26.9792	16.6957	17.9762	0	0	7.95075	8.32377	7.51774	0	22.7189	0	10.444	15.9513	5.08208	0	42.4906	25.4189	312.528
CLPB	0	0	21.8998	26.3049	0	21.1895	0	0	58.839	0	0	0	0	0	0	25.0585	22.579	0
CLPP	318.47	0	293.693	182.938	107.463	0	192.327	0	645.313	0	156.727	0	297.48	0	0	135.847	0	0
CLPTM1	0	192.207	0	63.0963	62.0148	0	64.4889	182.156	0	0	0	0	75	479.185	55.9111	97.6037	0	0
CLPTM1L	0	0	24.3943	0	0	0	0	0	0	0	0	0	0	0	0	0	26.46	0
CLSTN1	37.5098	36.1598	34.939	22.3624	31.4415	0	0	0	0	58.8756	0	0	38.0854	27.7317	32.7244	31.2561	32.8732	0
CLTA	3345.4	2403.6	2108.47	3612.36	4010.53	0	4563.9	3438.4	4521.6	3396	4449.3	395.58	2363.9	2476.3	1688.9	3057.9	3063.34	1053.1
CLTB	1899.04	1776.61	1600.52	3191.97	2506	0	3456.4	1338.4	2624.7	2681.2	2518.3	0	2023.9	1327.3	917.3	2199.8	2201	404.28
CLTC	21075.2	12469	20123.1	23186.6	17561.9	1201.06	25157.1	11998	21304.1	24764.3	18883.7	788.316	20205.1	18131.6	17091.8	22827.6	18862.2	6887.96
CLU	521.483	646.379	486.653	689.5	728.444	221.65	586.455	812.864	360.332	601.136	565.364	99.9682	268.964	346.505	267.668	454.591	376.514	1660.91
CLUH	0	0	0	0	0	0	0	0	0	0	0	0	22.8859	0	0	0	0	0
CLVS1	0	238.28	158.085	228.095	0	0	142.085	0	101.38	0	0	0	0	0	0	0	0	0
CLVS2	199.889	86.6167	0	110	0	0	107.306	0	0	0	0	0	0	0	0	0	0	0
CLYBL	266.454	0	272.278	0	186.212	0	123.904	0	204.781	0	0	0	270.346	99.2962	238	133.185	87.1615	0
CMAS	233.933	135.121	274.736	0	0	332.081	128.903	0	271.166	0	0	0	144.217	119.024	570.966	0	0	136
CMBL	0	0	0	0	0	0	0	0	0	0	0	0	109.625	0	0	0	0	0
CMPK1	2366.92	1380.24	1595.49	1873.64	1597.1	0	2419.33	1363	1629.5	2335.25	387.883	0	1841.42	1052.42	199.233	1455.58	1006.67	0
CMPK2	174.158	0	202.812	143.892	89.5462	0	236.165	0	0	0	0	0	126.773	0	0	153.069	118.131	0
CMTM5	1194.03	554.45	585.586	714.348	749.964	0	0	481.714	0	0	249.271	0	482.529	838.357	761.114	982.571	1944.43	0
CNBP	0	0	49.0053	0	0	0	297.8	0	0	0	0	0	0	0	0	0	0	0
CNDP2	713.704	605.658	377.154	375.154	221.009	0	492.63	248.456	507.926	511.889	293.096	0	1388.96	0	320.059	311.715	562.259	0
CNIH2	0	522.525	480.663	0	401.188	713.225	0	257.075	0	0	0	0	0	0	0	0	0	0
CNIH4	489.4	1664.57	0	0	0	0	0	0	0	0	0	0	0	913.533	0	962.233	0	0
CNKSR2	229.475	189.005	372	295.949	293.573	1073.64	0	0	101.483	72.5424	126.695	2820.43	14.4773	0	0	0	0	90.1881
CNN3	139.256	0	0	107.15	134.944	0	0	0	0	123.756	0	0	183.389	0	0	0	141.533	0
CNNM1	0	65.0463	42.6407	49.6296	41.5583	0	0	0	0	0	0	0	0	0	0	30.7741	64.1463	17.497
CNNM2	0	20.1317	0	0	23.0391	0	0	0	0	0	0	0	0	24.4826	0	0	53.9783	0
CNOT1	8.29214	26.4802	26.3962	10.6857	3.80233	10.4044	16.3158	0	4.11744	0	0	0	0	4.47376	0	0	0	6.85797
CNOT7	0	140.412	0	0	0	0	0	0	0	0	0	0	0	0	0	0	0	0
CNP	40053.5	33327.2	54984.8	33780.5	30066.8	15756.5	29781.8	20197.9	47497	19922.1	16804.5	21369.7	113206	126200	166255	130021	131958	150527
CNPY2	203.925	630.558	0	186.692	222.275	0	0	482.633	220.15	0	0	0	0	341.842	0	208.3	0	0
CNPY3	171.456	0	0	0	0	0	0	265.033	0	0	0	0	0	0	0	0	0	0
CNR1	72.985	357.48	144.407	334.308	337.687	0	0	373.67	0	215.735	289.32	0	0	337.085	0	125.6	648.55	0
CNRIP1	4780.85	3639.36	3708.12	4770.27	3233.91	522.373	4505.18	4623.18	3505.27	5072.45	3364.64	0	2234.55	1883.45	678.464	1859.91	1293.36	0
CNTFR	188.735	157.37	87.4633	162.445	163.913	0	156.22	186.605	92.95	0	91.175	0	138.88	214.615	114.775	142.415	204.15	0
CNTN1	5319.89	8172.26	5294.92	6804.52	7395.93	1807.47	4978.14	6633.39	4465.25	5394.75	6182.88	2093.22	5348.81	7916.61	4488.81	6130	6826.78	6609.66
CNTN2	83.8259	124.606	92.0603	104.31	95.719	0	66.8776	185.586	98.9052	106.045	153.276	43.3914	274.138	306.569	594.483	189.552	595.293	205.741
CNTN4	0	28.5235	0	22.7333	0	0	0	0	0	0	0	0	0	0	0	0	0	0
CNTNAP1	446.77	1319.89	697.235	1033.93	1061.75	109.457	233.162	985.706	281.824	643.353	743.941	147.985	778.882	1820.59	1174.46	2156.03	2546.32	3854.71
CNTNAP2	57.0899	186.437	88.3829	157.397	263.324	0	38.4145	258.667	152.942	287.232	154.174	54.5159	306.565	551.101	405.899	514.333	732.406	172.942
CNTNAP4	0	0	0	41.5355	18.7339	0	0	0	0	0	35.4774	19.2597	0	37.629	0	0	0	0
COA3	0	0	0	0	0	0	0	0	0	448.017	0	0	0	0	0	948.233	0	0
COASY	98.7435	115.839	114.822	78.8783	93.6478	0	0	0	0	0	0	0	95.1	58.9522	77.3174	85.6261	69.4522	116.722
COL1A1	0	0	0	0	0	0	0	0	0	0	0	0	5.11096	0	0	0	0	0
COL4A2	0	0	0	0	0	42.2404	41.6011	0	0	0	0	0	0	0	0	0	0	0
COL6A3	0	12.5305	11.0356	0	0	0	0	0	0	0	0	0	0	0	0	0	0	0
COL6A5	0	0	21.4	0	0	0	0	0	0	0	0	0	0	0	0	0	0	0
COL9A1	0	0	7.16533	0	0	0	0	0	0	0	0	0	0	0	0	0	0	0
COMMD1;GM28048	77.7486	0	0	0	0	0	0	0	0	0	0	0	0	0	0	0	0	0
COMMD3	0	122.475	0	0	276.342	0	0	0	0	0	0	0	0	0	0	80.4742	0	0
COMMD9	0	126.938	222.442	143.992	106.669	0	0	0	0	0	0	0	88.7308	140.685	144.585	0	0	136.2
COMT	431.193	790.614	344.9	258.479	502.046	0	391.264	745.357	157.721	967.071	1009.64	0	534.807	563.357	768.571	675.893	422.493	0
COMTD1	1046.81	134.203	1049.7	509.083	821.8	2334.53	138.838	117.263	343.15	462.288	816.688	609.1	960.188	644.25	1717.5	1363.31	806.375	1136.81
COPA	125.532	110.85	72.1513	21.9303	0	0	218.724	32.2658	0	7.50329	0	0	111.08	90.2158	27.5711	12.8582	0	25.0697
COPB1	150.066	60.0158	50.0754	0	0	0	39.3158	27.114	0	0	0	0	163.119	20.2737	32.9474	45.5088	43.0368	30.8877
COPB2	119.05	42.5566	55.066	48.1132	0	0	0	27.9302	0	0	0	0	69.5264	42.8377	45.0321	0	0	48.7509
COPE	0	0	0	0	0	0	133.667	0	0	0	0	0	0	0	142.76	0	0	0
COPG1	28.8051	36.3285	38.0771	29.0159	21.0771	0	35.9104	0	0	0	0	0	96.4271	21.2937	17.0615	0	0	0
COPG2	0	0	0	21.4563	0	0	34.1854	26.8083	0	0	0	0	37.95	0	0	0	0	0
COPS2	660.849	504.88	257.988	449.654	364.556	0	76.352	179.088	394.684	370.768	0	0	1346.08	396.188	62.764	67.844	0	0
COPS3	724.823	347.417	309.841	508.79	327.72	0	641.704	188.593	213.256	0	0	0	329.356	417.148	245.033	307.774	124.574	732
COPS4	825.905	561.258	339.927	732.714	620.81	0	1181.61	423.321	604.214	477.357	559.429	98.4964	1357.82	608.5	662.857	775.536	526.964	333.311
COPS5	832.625	334.708	329.195	410.798	150.41	0	434.835	420.865	318.155	398.31	248.565	0	532.05	529.5	255.985	325.71	120.525	173.08
COPS6	415.587	441.39	250.02	372.647	405.28	0	864.067	752.2	376.867	782.733	496.087	0	1319.13	494.093	266.447	511.6	391.76	147.893
COPS7A	853.85	542.681	762.913	526.783	365.447	0	643.062	531.581	689.625	589.556	640.312	0	1226.25	689.938	600.081	929.25	710.812	583.075
COPS7B	315.462	448.323	1158.35	271.769	0	0	109.338	214.546	143.992	296.346	0	0	148.931	0	0	0	141.108	0
COPS8	1144.26	441.789	293.367	877.174	457.233	0	797.578	397.456	787.7	591.344	0	0	1297	341.4	381.367	581.956	486.556	0
COPZ1	362.28	378.36	443.78	349.62	0	0	0	0	0	0	0	0	460.84	0	0	0	0	0
COQ3	0	0	189.547	0	0	0	0	0	138.637	0	0	0	0	0	123.879	0	0	0
COQ6	575.609	0	752.177	0	0	0	0	0	0	0	0	0	0	0	0	0	0	38307.3
COQ7	155.046	0	182.479	0	0	0	0	0	0	0	0	0	0	0	0	0	0	0
COQ9	260.419	0	475.629	106.9	96.1031	0	220.244	23.7231	631.312	50.6025	74.2687	0	0	0	116.569	0	0	0
CORO1A	3058.99	1832.58	2252.57	2025.1	1957.12	0	2569.46	1800.54	2612.33	1801.92	1450.33	0	782.042	127.771	250.083	464.708	339.229	0
CORO1B	156.036	158.472	140.616	191.793	96.3478	0	0	199.396	198.13	0	92.4391	0	254.461	136.357	125.8	189.717	169.939	89.7217
CORO1C	1215.32	963.486	947.542	866.667	824.458	448.244	1299.5	580.25	702.417	688.583	640.917	1054.29	830.292	819.667	397.367	717.917	830.458	638.375
CORO2A	0	0	0	60.6353	40.7265	45.6235	0	64.8265	0	60.1853	0	137.335	73.0412	74.4647	0	0	0	67.8882
CORO2B	769.555	544.429	619.405	394.875	214.225	1178.27	433.071	742.75	584.714	514.107	119.325	1805.57	129.221	346.082	137.811	56.1	153.682	753.786
CORO6	0	0	0	0	0	0	0	0	0	0	0	0	42.0494	0	0	0	0	0
CORO7	144.605	0	0	0	0	0	0	0	0	0	0	0	56.3513	0	0	0	0	0
COTL1	4611.03	1949.43	2350.8	2416.77	1827.67	0	3457.1	677.54	1243.1	2624.3	2638.5	0	3735.9	1976	1871.6	2232.6	1898	389.91
COX4I1	19425	7054.97	35119.4	25541.7	30299.7	58784.6	19659.2	14527.5	37530	24971.7	27232.5	3482.25	24140	28392.5	36953.3	32225.8	34684.2	3359.83
COX5A	8503.58	3503.49	16735.3	13032.6	10561.4	20803.3	5113.58	4420.58	15740	9588.33	13257.5	243.175	14250.8	13107.5	19111.7	22073.3	15692.5	295.85
COX5B	2210.53	600.23	3917.67	2633.93	2927	5663.85	2142.5	1117.5	4341.4	5294.2	4747.5	375.14	715.61	2100.2	4354.1	3742.4	3501.7	385.63
COX6A1	1822.33	852.4	3684.85	4387.79	3429.43	3895.04	3280.14	1640.43	10127.1	3947.71	4218.86	0	3775.86	3663.43	6064.29	6270.29	1796.86	0
COX6B1	5049	1921.79	4459.77	3820.44	3557.5	9402.21	5819.86	4306.71	13388.7	10132	9477.29	0	5390.86	7670.71	8378.71	8353.43	5477.71	0
COX6C	7090.48	1363.71	13605.2	8091.62	10942.8	22321.4	11583.3	6887	22162.9	13034.4	12375.1	652.843	10274.6	11830.4	18170	13204.9	12355.7	262.986
COX7A2	1186.64	557.98	1791.02	1947.44	942.827	2545.2	1380.62	677.14	3904.4	1129.42	4052.6	0	0	1245.36	3785.8	0	2126.6	0
COX7A2L	0	0	0	0	248.75	290.262	207.325	0	347.175	0	0	0	0	524.375	436.15	332.15	314.35	0
CP	62.1091	0	0	0	56.1182	65.5164	0	0	27.3945	23.7127	0	0	0	0	0	0	0	0
CPD	0	49.1725	0	23.2622	17.6932	0	0	0	0	0	0	0	0	24.2973	0	31.6054	27.3338	0
CPE	664.286	1344.64	443.523	1056.01	772.833	0	542.643	327.875	182.489	760.464	278.804	0	31.49	134.243	70.1679	310.789	23.4079	0
CPEB2;CPEB3	0	0	0	0	0	0	0	48.6724	0	0	0	0	0	0	0	0	0	150.528
CPLX1	671.9	380.557	369.184	469.337	252.738	0	298.238	259.613	350.125	345.475	362.913	0	430.525	0	0	359.663	0	0
CPLX2	2344.96	1864.14	3689.81	2942.3	1860.02	0	3404.25	2748.88	4209.12	2976	2957.12	625.9	947.562	0	632.275	0	583.388	0
CPM	0	0	0	0	0	0	0	0	0	0	0	0	0	139.781	104.681	82.537	0	56.5704
CPNE1	206.93	222.208	141.239	138.446	139.698	0	87.124	0	0	71.696	0	0	0	158.044	138.476	190.848	149.548	0
CPNE2	84.6885	160.31	77.8654	184.91	87.3385	54.2923	0	93.8269	0	0	0	0	0	63.1615	0	0	0	0
CPNE3	0	0	0	0	0	0	0	0	0	0	0	0	0	28.5696	34.3829	0	0	0
CPNE4	149.173	351.551	251.377	287.547	317.451	129.948	76.2133	229.553	124.043	159.29	111.303	294.357	0	36.37	0	0	0	0
CPNE5	0	600.2	64.9783	45.61	0	0	140.79	906.333	90.6933	1561.1	698.833	232.547	0	0	0	0	29.1387	0
CPNE6	3444.34	7234.56	4463.44	5060.33	5092.33	1808.37	1111.67	2319.47	339.133	1915.2	1857.3	1439.9	847.033	1352.87	440.467	760.633	978.9	1895.83
CPNE7	72.244	764.813	218.665	203.299	149.938	73.304	0	0	0	0	0	0	0	0	0	0	0	0
CPOX	0	119.589	299.026	51.8926	98.1481	0	0	0	0	0	0	0	0	0	0	0	0	0
CPPED1	0	0	0	116.989	0	0	0	0	88.7133	0	0	0	226.267	0	0	0	0	0
CPSF6	91.8391	90.9087	56.1043	0	0	0	0	94.3174	0	0	0	0	0	0	0	0	0	0
CPSF7	0	64.6522	0	0	0	47.0826	81.1652	0	0	0	0	0	0	0	0	0	0	0
CPT1A	0	37.6439	60.9727	0	61.4864	24.8773	17.8932	0	0	38.025	0	0	20.3491	293.341	192.605	200.402	74.4977	57.9068
CPT1C	88.9615	480.179	111.328	145.094	124.714	19.0387	26.5179	114.321	19.0741	12.6518	41.5538	0	0	80.0154	0	0	28.741	0
CPT2	0	0	0	0	0	0	0	0	0	0	0	0	60.6136	100.72	129.823	83.4159	0	0
CR1L	32.1374	31.5643	0	38.393	0	0	0	41.7583	0	0	0	0	0	0	0	0	26.8609	0
CRAT	102.768	48.1499	189.621	57.2406	68.5359	240.878	0	39.2563	66.4313	0	0	46.8781	160.947	410.188	469.719	57.3937	53.0312	0
CRELD1	0	156.022	0	148.461	0	0	44.1174	201.204	0	0	0	0	0	215.687	0	0	97.4087	0
CRIP2	623.118	1239.46	1071.93	1672.64	1382	882.929	1824.64	5593.93	1704.07	3043	3171.79	6548.79	140.464	232.086	522.221	491.957	388.614	622.45
CRK	1000.98	645.87	566.837	730.316	408.805	0	1129.89	416.032	222.179	839.421	310.642	0	437.247	322.158	271.026	488.405	407.411	120.111
CRKL	191.037	146.574	273.032	173.132	175.304	0	211.995	113.121	105.453	0	0	0	241.132	0	166.389	184.232	192.026	0
CRMP1	7473.8	4451.73	5324.77	5725.37	3361.03	124.138	6549.5	3889.75	3685.25	4764.75	3516.42	103.017	3440	3016.25	2196.75	2764.25	1951.35	27.71
CROCC	5.35565	0	6.66522	0	0	0	0	0	0	0	0	0	0	0	0	0	0	0
CRTAC1	78.85	97.45	54.61	70.2333	91.415	0	0	0	0	0	0	0	0	54.1467	0	0	0	0
CRTC1	212.488	0	0	0	0	0	0	0	0	0	0	0	0	0	0	0	0	0
CRYAB	1031.04	1046.81	470.474	878.687	349.715	575.669	1371.69	645.969	1101.77	2201.54	692.5	1241.15	1879.15	3345.15	2046.46	2998	4217.77	8423.08
CRYL1	351.933	146.12	139.602	0	0	0	240.065	0	0	199.855	0	0	0	0	0	111.925	0	0
CRYM	18304	12192	11595.1	13987.1	11025.8	0	6959.33	3994	3575.67	6407.27	2922.13	0	0	188.407	0	87.6267	0	0
CRYZ	320.641	690.683	343.181	324.067	311.194	544.571	335.438	655.095	269.9	352.181	346.481	295.124	0	390.795	289.433	222.624	331.471	0
CRYZL1	187.498	122.79	201.075	122.763	141.075	0	108.055	0	0	0	0	0	0	100.58	0	0	0	0
CS	23939.5	12396	36017	18056	21546.5	16229	19147.6	9352.86	26221.9	13072.4	14309	6049.52	29339.5	20563.3	25238.1	15284.3	12135.7	1618.71
CSDE1	116.857	42.14	48.4937	26.2415	54.3245	0	91.2736	32.9226	48	26.1792	0	0	85.0358	32.5151	0	0	26.6019	21.7981
CSE1L	3688.77	581.915	1237.3	305.649	60.1634	4882.14	515.875	68.0054	61.8661	146.3	104.821	0	592.375	200.268	290.357	233.768	504.929	134.9
CSK	0	0	0	0	0	0	0	0	0	0	0	0	76.0733	0	0	0	0	0
CSL	76.6167	0	146.783	0	80.3875	0	0	0	0	0	0	0	74.4917	71.0542	77.8333	0	0	0
CSMD2	0	0	0	0	0	0	0	0	3.16421	0	0	0	0	0	0	0	0	0
CSNK1A1	146.686	223.648	138.371	290.267	225.743	342.662	126.833	0	0	0	0	772	156.905	187.238	0	0	0	1708.71
CSNK1D	71.7348	93.7348	107.27	360.248	139.157	254.937	0	0	0	60.8522	68.2652	137.535	0	0	0	0	0	173.148
CSNK1E	203.827	337.095	266.816	295.609	215.985	1019.68	182.145	128.855	109.232	267.368	160.395	1229.73	174.4	93.9636	89.7545	164.245	0	1425.86
CSNK1G1	0	61.5	47.675	71.5769	52.8731	0	0	0	0	0	0	0	0	0	0	0	0	11.7081
CSNK1G2	0	0	0	24.334	0	0	0	0	0	0	0	0	0	0	0	0	0	0
CSNK1G3	0	219.815	64.8038	190.354	192.929	86.4192	73.6654	52.4615	0	133.054	132.885	0	0	0	0	87.0115	145.062	0
CSNK2A1	1968.73	1799.18	2112.33	2253.15	2687.08	3817.07	1664.6	1717.4	1883.65	2463.2	2633.8	3645.8	1758.9	1072.95	1418.1	118.5	1293.9	4821.8
CSNK2A2	394.648	310.08	605.562	597.214	488.018	1291.32	266.623	409.114	359.873	465.909	118.591	1227.36	256.686	251.882	157.941	221.532	289.486	342.941
CSNK2B	1061.43	788.815	662.655	970.667	899.188	2221.86	1836.73	2551.27	1842.69	2427.55	1923.82	3138.18	603.391	308.649	764.554	105.34	343.446	6518.02
CSPG4	0	21.9633	0	0	0	0	0	0	0	0	0	0	0	0	0	0	0	0
CSPG5	458.914	837.464	398.814	574.095	811.984	0	371.165	1476.97	0	1166.85	678.5	0	0	149.07	0	151.92	159.215	0
CSRP1	2389.82	1948.69	1368.61	2868.33	2024.93	5251.33	5120.4	6702.67	6192.87	7576.67	5164.2	20536.7	7458	8950.67	7796	7580	8656.67	24021.3
CST3	1152.48	1673.13	1043.09	941.483	1016.03	734.79	630.63	1236.1	848.83	762	652.01	0	0	485.03	435.75	582.79	585.78	0
CSTB	1438.54	787.35	889.007	887.536	677.407	0	1449.57	746.171	821.129	0	643.5	0	2076.29	1333.7	1177.56	1062.01	1220.44	0
CTAGE5	0	37.8825	0	0	0	0	0	34.4025	0	0	0	0	0	0	0	0	0	0
CTBP1	1960.49	274.184	2895.63	1858.7	1160.95	66.8905	1570.38	130.286	2427.14	883.429	287.286	0	583.619	77.7667	255.957	518.714	321.148	0
CTNNA1	219.37	235.451	235.131	188.12	259.248	361.509	0	78.2073	85.8545	228.764	210.764	510.564	63.9673	101.582	183.2	457.473	747.909	531
CTNNA2	1494.48	1962.79	2270.11	2427.88	2789.15	3381.21	1350.91	2038.79	1840.69	2597.24	3493.79	7082.24	854.862	1215.79	1096.19	1627.33	1880.17	2923.62
CTNNA3	0	0	0	0	0	33.7549	0	0	0	0	0	0	0	26.9765	118.155	226.353	497.412	198.529
CTNNB1	1253.89	1662.66	2003.1	2307.93	2545.68	2670	1473.53	1606.4	1850.6	2231.53	2592.09	4480.7	684.209	1181.98	1143.37	1560.88	2087.02	2447.44
CTNND1	0	49.9	68.3698	117.729	79.817	81.984	29.4585	25.9415	0	80.334	157.808	624.321	0	44.8981	47.8453	0	72.5321	341.396
CTNND2	175.743	272.086	239.71	306.876	394.752	270.907	157.343	315.657	217.657	475.8	519.643	1521.71	53.15	109.853	132.351	257.271	248.014	465.057
CTPS1	32.3371	0	0	0	0	0	0	0	0	0	0	0	26.0689	0	0	0	0	0
CTSA	0	0	0	0	0	0	135.968	0	0	0	0	0	0	0	0	0	0	0
CTSB	744.723	672.129	595.916	544.06	544.93	0	1146.95	1061.74	944.579	648.263	661.158	0	1178.68	1265.32	746.105	1165.21	1064.32	0
CTSD	1248.57	819.675	962.117	1333.53	934.933	0	1827.3	165.74	1171.9	0	733.35	0	1647.35	1553.4	434.625	1932.5	1658.05	487.63
CTSZ	0	0	0	0	0	0	17.1514	0	17.4164	0	0	0	0	0	0	0	0	0
CTTN	1033.92	272.132	951.253	587.179	389.152	187.182	606.36	343.124	431.44	0	19.3684	134.84	214.708	43.404	149.156	17.0236	83.004	172.44
CTTNBP2	140.677	92.5122	128.136	95.1695	88.0256	0	88.2049	84.6683	76.8756	74.4244	75.8244	197.768	0	0	0	0	0	0
CUEDC1	0	165.944	130.465	223.141	281.644	177.935	0	205.159	173.812	175.853	208.288	336.229	0	0	0	0	0	171.306
CUL1	73.3013	44.1327	30.6731	0	0	0	22.2346	0	71.3346	0	0	0	250.885	110.333	55.3327	31.4865	27.8731	0
CUL2	106.195	71.5163	68.3211	73.8327	0	0	80.1633	57.1224	0	0	43.8204	0	52.1245	74.298	48.498	0	60.0184	0
CUL3	362.916	181.587	137.639	116.948	34.4931	0	141.396	138.606	107.245	80.4196	0	0	437.039	169.147	120.261	259.725	128.976	0
CUL4A	34.9836	23.4448	0	18.3707	0	0	0	0	0	0	0	0	38.5207	21.6759	0	0	0	0
CUL4B	64.9902	27.2025	23.8164	31.4344	0	0	32.8984	0	0	0	0	0	42.9885	29.1295	33.4705	35.4475	34.8066	0
CUL5	190.435	129.999	68.6926	75.5759	67.4765	0	82.4759	43.5333	49.2185	71.9722	24.0167	0	52.6426	120.715	31.9222	47.4963	65.1296	0
CUL9	0	116.319	82.8915	0	0	0	0	0	0	0	0	0	0	0	0	0	0	0
CUTA	423.72	816.2	847.22	850.6	0	0	0	0	0	0	0	0	630.26	480.74	0	464.56	0	0
CUX1	0	0	0	0	0	0	0	0	0	0	0	0	0	9.7242	0	0	0	0
CXADR	0	203.095	0	0	152.775	0	0	0	0	69.105	0	0	0	0	0	0	0	0
CYB5A	1000.87	1732.9	1029.53	1178.54	822.721	0	1062.61	3236.14	967.429	1330.24	1578.43	0	553.6	828.329	924.514	825.8	1160.29	0
CYB5B	2688.92	4348.17	7338.92	5636.79	8111.67	6741.81	3251.5	5387.38	6520.5	5888.12	8577.25	7911.38	5018.38	6014.12	6649	5446.75	7821.25	1850.75
CYB5R1	493.276	210.829	867.69	686.657	778.055	1829.41	0	0	1063.76	175.035	412.212	335.7	0	452.724	569.935	350.429	465.229	0
CYB5R3	2049.88	3910.65	3469.86	2752.96	3143.61	1096.97	2108.24	2144.53	2995.59	3103.88	1732	266.841	1433.53	3025.71	2196.18	3176.29	3001.76	197.447
CYB5R4	0	0	0	360.943	0	0	0	0	0	0	0	0	0	0	0	0	0	0
CYC1	14146.7	5136.56	21030	17061.7	20439.2	35104.6	16441.7	10615	24361.7	17703.3	17731.7	7658.5	18076.7	18895.8	25445.8	22537.5	24655.8	9390.83
CYCS	24042.5	25359.2	37202.1	34448.8	36759.2	33899.4	31580	31363.8	57686.2	35177.5	52285	25411.2	29263.8	44063.8	26101.2	32328.8	33281.2	22090
CYFIP1	205.384	296.804	308.411	259.74	205.785	85.5925	54.1438	157.493	108.971	148.836	68.4658	32.3603	132.133	71.1411	145.89	106.818	190.041	0
CYFIP2	2087.24	2214.91	2262.41	2243.16	1919.96	1291.03	1551.05	1948.42	1587.89	1641.84	1697.5	1714.08	589.842	822.224	661.237	665.658	640.566	666.447
CYGB	563.565	0	0	0	0	0	0	0	0	277.638	0	0	1444.08	606.392	393.069	496.438	406.231	0
CYLD	57.4462	17.7815	102.968	32.6231	36.2692	213.552	24.6135	0	40.8712	52.9827	0	2179.81	0	0	0	0	7.43038	84.7154
CYP2D22	57.1233	215.315	0	90.6333	99.05	0	32.068	75.0933	0	37.4367	46.9	0	32.0853	328.69	147.5	101.237	564.167	0
CYP2J9	0	0	0	0	0	0	0	0	0	0	0	0	0	0	0	60.8639	0	0
CYP2S1	0	0	0	0	0	0	0	0	0	0	0	0	0	121.654	0	0	0	0
CYP39A1	0	0	0	440.63	522.111	0	0	0	0	0	0	0	0	0	0	0	0	0
CYP46A1	133.296	329.888	112.779	126.056	65.0353	71.1868	158.541	505.971	91.0559	160.185	0	0	0	0	0	0	0	0
CYP51A1	0	57.0259	0	0	0	0	0	0	0	0	0	0	0	84.8333	42.2741	0	119.822	0
CYTH1	0	0	0	0	0	0	0	0	0	0	0	157.593	0	0	0	0	0	0
CYTH2	278.977	296.529	469.875	449.608	489.958	728.792	260.363	46.7917	120.508	160.908	0	1705.12	88.2083	0	88.9458	105.175	0	296.217
CYTH3	22.6296	0	0	45.0333	36.4085	308	0	0	0	0	0	58.2185	0	0	0	0	0	0
D1PAS1;DDX3X	399.772	930.008	482.13	172.23	45.0817	582.329	319.659	651.073	236.273	87.878	0	462.195	404.049	418.317	499.854	177.485	249.268	876.195
D10JHU81E	1983.88	843.125	4599.35	2094.02	2255.19	119.233	4789.5	177.219	6642.5	1939.75	1944.44	55.9312	4008	1716.12	3246.62	1399.69	860.438	0
D430041D05RIK	0	26.7067	19.2985	29.7235	45.2328	19.2851	0	80.6731	43.8642	90.5179	90.2239	604.478	0	0	0	0	0	15.791
D630045J12RIK;KIAA1549	0	43.91	35.7125	51.4539	0	48.9867	0	0	0	107.083	0	156.108	0	0	0	0	0	0
DAAM1	27.5897	98.4358	33.0551	45.9211	59.1801	0	0	31.0853	0	61.7485	37.975	0	0	94.2176	31.8941	155.618	198.735	52.5765
DAAM2	0	0	0	0	0	0	14.65	0	0	0	0	0	20.7194	20.6722	67.6486	110.088	206.486	0
DAB2IP	0	0	13.7248	0	0	0	24.7366	0	34.331	0	0	89.4056	0	0	0	0	0	0
DACT3	0	0	0	0	0	0	0	0	0	0	0	29.5986	0	0	0	0	0	0
DAD1	536.18	1434.3	672.713	815.687	651.76	954.11	0	1077.14	0	811.84	0	1766.56	442.24	1015.72	0	0	601.44	0
DAG1	0	215.98	0	133.314	0	0	0	0	0	0	0	0	43.2045	90.0432	0	107.316	133.62	0
DAGLA	48.6775	253.33	62.5856	90.3484	130.308	56.8255	0	256.51	40.6922	0	73.2725	41.2529	0	28.7549	0	28.2451	142.4	0
DAO	0	0	0	0	0	0	0	0	0	0	0	0	0	0	0	127.188	164.713	0
DAP3	0	0	79.736	0	84.168	0	0	0	0	0	0	0	0	0	91.46	0	0	0
DAPK3	0	0	0	0	0	0	0	0	0	0	0	0	0	0	0	0	0	80.4583
DARS	657.718	286.461	153.8	117.915	43.0547	0	391.692	167.733	107.787	37.3846	0	0	423.615	174.377	32.6051	78.4308	125.656	0
DAZAP1	0	226.515	0	0	0	0	0	0	0	0	0	0	139.792	78.1385	92	0	0	0
DBI	4931.17	4445.17	4042.92	3461.17	2095.77	0	4257	1017.68	2454.83	2020.67	1927.33	0	5155.67	5158.83	2761.5	4051.83	1440.65	0
DBN1	2794.1	432.926	1587.62	871.433	685.211	243.305	1961.8	351.9	1157.13	625.567	456.333	3266.93	811.3	220.993	62.9867	134.367	61.24	438.567
DBNL	849.639	192.779	389.207	298.451	238.567	40.1129	697.625	168.333	352.704	152.137	0	89.6708	302.483	114.45	199.688	193.037	137.371	52.7833
DBT	170.015	40.6781	493.316	51.6688	85.7266	25.6478	16.815	0	64.8719	0	38.075	0	151.681	110.869	95.8563	71.6125	89.4188	0
DCAF7	122.644	216.181	196.438	227.344	0	0	189.656	0	191.331	0	0	0	0	0	0	0	127.05	247.387
DCAKD	249.988	531.869	351.144	357.5	291.512	444.541	252.231	274.569	123.013	237.119	354.344	346.825	0	224.575	223.831	215.05	237.438	0
DCC	0	37.9295	32.2714	41.7714	0	0	0	0	0	0	0	0	0	0	0	0	0	0
DCLK1	1227.75	1140.02	1208.74	913.258	900.858	1195.8	1051.42	1429.92	1231.45	1140.2	1379.25	2533.75	349.2	318.875	583.05	175.498	90.9125	728.125
DCLK2	335.286	411.286	385.728	115.926	129.048	337.56	100.734	240.474	117.954	0	148.429	427.257	194.591	229.183	160.306	121.143	122.42	344.286
DCPS	149.476	154.538	0	0	0	0	187.705	0	0	0	0	0	155.352	0	0	0	0	0
DCTN1	472.721	336.667	500.887	430.32	460.941	18.8986	660.959	271.149	504.635	552.365	437.838	6.94581	720.745	510.568	584.919	640.581	600.486	566.014
DCTN2	2193.74	1450.01	1909.37	1468.91	1688.83	0	1988.04	866.346	1198.5	1450.08	1317.62	105.246	2391.85	1786.73	1430.96	2551.15	2344.42	1340.65
DCTN3	904.319	439.046	460.082	614.856	537.85	0	1055.54	509.223	669.962	743.592	454.746	597.6	568.1	656.562	736.246	1110.23	956.615	1121.46
DCTN4	256.189	117.044	171.297	206.453	155.24	0	161.031	124.045	146.607	140.483	0	0	306.814	142.317	193.059	222.152	205.162	83.0138
DCTN5	316.414	287.248	448.3	325.143	324.086	227.886	234.5	236.014	205.757	235.957	0	0	343.1	66.21	0	0	0	225.071
DCTN6	0	203.137	0	270.938	0	0	0	0	0	0	0	0	0	0	0	0	0	0
DCUN1D1	195.668	155.532	128.854	158.279	0	0	0	157.414	148.25	171.714	0	0	0	0	0	179.65	0	0
DDAH1	3680.47	2757.4	2195.95	3149.44	2178.49	0	5334.74	5285.79	3223.26	5504.21	2939.16	0	3022.53	3052.53	1612.42	2300.42	2362.79	0
DDAH2	139.864	154.752	69.0389	165.989	139.883	0	260.111	222.339	0	0	0	0	714.444	206.994	254.283	327.528	386.911	0
DDB1	417.477	139.794	171.589	125.814	72.6799	13.8136	273.052	135.045	0	105.897	0	25.7034	350.828	181.448	133.236	141.117	104.121	93.0259
DDC	14.3082	0	0	0	0	0	74.3682	0	0	50.6727	0	0	0	0	0	0	0	0
DDHD1	0	0	0	0	0	0	0	0	0	0	0	0	0	0	0	0	0	13.995
DDHD2	0	0	29.4051	0	0	0	0	0	0	21.3456	0	0	0	0	0	0	0	0
DDN	0	0	0	0	0	21.102	0	0	0	0	0	0	0	0	0	0	0	0
DDOST	522.579	3577.35	928	588.269	481.975	987.32	0	1024.4	91.308	194.928	0	55.24	354.484	2668.28	621.4	1107.16	1229.16	644.92
DDRGK1	71.2514	121.264	244.314	0	0	0	0	114.2	0	0	0	0	0	0	0	0	0	0
DDT;GM20441	1262.17	1787.78	1070.67	1430.7	917.46	0	2199	809.2	904.49	1158.5	605.84	0	4322.5	1598.8	1196.6	1326.1	690.35	0
DDX1	534.29	1400.81	318.536	148.928	92.763	355.391	457.217	1009.59	186.172	164.543	73.7565	121.339	687.565	1165.96	715.609	572.5	385.022	844.587
DDX3Y	57.4433	57.6311	0	0	0	38.9778	58.5844	0	0	0	0	0	36.7044	0	37.9578	0	0	94.56
DDX5	1076.87	2093.17	550.593	59.4435	20.0119	1114.12	1467.94	1815.06	779.25	0	0	78.725	662.222	823.444	307.25	159.033	39.0444	747.389
DDX6	391.312	558.141	190.859	167.429	0	166.877	252.188	191.727	0	121.93	0	183.173	187.27	358	183.415	212.342	0	602.242
DDX17	212.796	473.509	120.242	46.2417	0	112.529	175.95	397.889	154.431	0	0	0	120.958	420.028	108.789	33.2889	34.675	166.458
DDX19A;DDX19B;DDX25	0	0	118.068	64.4147	0	0	0	0	0	0	0	0	0	0	0	0	0	0
DDX39A;DDX39B	1431.31	1284.1	661.507	59.5167	109.158	611.452	1134.17	924.708	384.733	0	0	0	841.833	933.5	376.229	81.8208	0	111.042
DDX42	0	0	23.3944	0	0	0	0	0	0	0	0	0	0	0	0	0	0	0
DECR1	440.065	770.854	851.042	528.715	587.431	668.062	651.75	723.083	948.417	266.212	0	0	908.167	1174.42	1134.88	669.583	764.417	2280.83
DENR	0	0	0	0	0	0	0	0	0	0	0	0	0	0	222.633	0	0	0
DERL1	146.109	407.764	153.991	251.036	223.227	0	0	0	0	0	0	0	0	0	0	0	0	0
DFNA5	0	0	0	0	0	0	0	0	0	0	0	0	56.7227	0	0	0	0	0
DGKB	269.145	319.914	260.952	239.535	145.491	84.65	316.415	286.634	94.4854	160.712	94.1122	603.268	0	0	0	0	0	56.8024
DGKE	93.7774	200.914	112.605	88.4581	183.203	29.41	0	114.345	43.3935	129.974	64.9774	0	54.5677	214.41	50.271	68.1129	61.1645	130.4
DGKG	143.552	91.2803	103.096	84.8282	62.0949	0	0	0	0	0	0	0	0	0	0	0	0	0
DGKH	0	0	0	0	0	0	0	0	0	0	0	76.2403	0	0	0	0	0	0
DGKI	38.4088	42.0208	57.6321	0	21.6811	64.3528	27.5887	27.1943	0	22.3151	0	130.911	0	0	0	0	0	0
DGKQ	23.8558	0	0	0	0	0	0	0	0	0	0	0	0	26.5923	0	0	0	0
DGKZ	53.6531	56.1143	49.3816	45.0541	0	0	39.3143	88.8388	41.0082	0	0	0	30.1388	0	0	0	0	0
DGUOK	139.212	0	228.031	0	0	0	0	0	162.6	0	0	0	0	0	0	0	0	0
DHCR7	104.573	90.38	0	0	0	0	0	0	0	0	0	103.293	0	82.1133	0	190.34	0	0
DHDH	123.644	0	0	0	0	0	0	0	0	127.506	0	0	0	0	0	0	0	0
DHODH	5575.91	0	371.273	0	411.823	0	0	0	0	0	0	0	0	0	590.773	0	449.105	0
DHRS1	155.831	209.732	379.714	176.157	439.398	180.212	270.11	892.857	597.238	219.557	658.571	2234.05	108.738	792.333	251.9	771.143	1124.57	6334.76
DHRS4	204.011	272.206	319.022	222.011	199.567	0	0	0	236.894	191.944	155.178	167.611	220.761	215.272	198.422	0	471.511	422.811
DHRS7B	172.979	197.132	226.316	196.989	178.828	1622.61	145.805	0	126.637	0	0	308.521	0	0	155.753	68.7421	103.347	128.605
DHX9	314.381	920.531	242.304	23.4526	0	468.539	269.816	715.237	138.289	83.3421	0	24.9513	374.921	370.645	354.829	12.6072	47.1263	489.434
DHX15	147.051	34.5781	72.4375	0	0	0	0	32.0906	0	0	0	0	69.05	55.4438	0	0	0	0
DHX30	15.4774	50.3675	21.1958	15.3762	0	27.1119	0	39.5774	0	0	0	0	0	15.394	0	0	0	23.5857
DHX33	0	0	0	0	0	0	0	0	0	0	0	0	0	0	12.8953	0	0	0
DHX35	0	0	0	0	0	0	0	0	0	0	0	0	0	0	0	0	0	31.0806
DHX36	21.3161	46.3321	25.8652	16.0171	0	22.4482	0	31.4304	0	0	0	0	0	0	0	0	0	21.5196
DIAPH1	19.1329	0	24.8443	0	0	0	0	0	0	0	0	0	0	0	0	0	0	0
DIAPH2	0	14.168	0	0	0	0	0	0	0	0	0	0	0	0	0	0	0	0
DIP2A	50.9466	30.2154	13.6624	27.5564	57.4596	64.9372	0	0	0	0	30.1026	0	77.6846	136.962	48.25	40.2308	85.0615	229.833
DIP2B	18.7941	25.1408	38.4071	27.5224	18.3459	16.2541	27.6976	43.0082	0	34.2788	2.70518	13.3318	38.3788	267.671	41.1247	110.679	11.1059	152.788
DIP2C	23.5125	15.6762	0	14.0375	17.9025	0	0	0	0	0	0	0	0	0	15.5087	0	0	0
DIRAS1	243.431	163.341	272.747	213.012	196.069	147.787	326.906	157.7	184.75	297.156	321.494	0	0	306.837	0	256.613	0	548.019
DIRAS2	2128.04	1721.75	1794.19	2109.48	895.092	1021.62	2856	3376.12	1647.19	3104.94	1663.25	1583.06	607.65	542.119	357.075	410.512	355.356	345.806
DISP2	0	0	0	9.70183	0	0	0	0	0	0	0	0	0	0	0	0	0	0
DLAT	7366.2	3704.54	11643.1	4802.22	5000.19	469.333	5724.44	2785.83	8064.72	3106.39	2970	0	8178.89	5001.94	10291.9	5033.06	3571.39	157.736
DLC1	0	0	0	0	0	0	0	0	0	0	0	0	0	0	0	0	0	11.0685
DLD	6987.44	941.683	9440.77	2551.38	2498.19	283.969	5525.38	1230.23	6766.15	2678.85	2797.92	0	7790	4713.08	8224.23	4757.31	3249.62	0
DLG1	252.758	267.854	150.071	239.337	261.188	106.649	448.045	571.273	505.636	498.705	559.932	820.25	174.477	151.441	245.25	325.159	481.841	94.0045
DLG2	1232.67	457.204	1931.52	1450.14	1306.13	12593.8	1250.16	294.224	2108.78	1887.61	1959.41	16114	345.243	210.694	419	522.061	351.857	3273.67
DLG3	736.877	391.21	829.13	826.5	768.116	6123.7	543.304	129.98	730.065	826	591.087	3929.57	52.4478	0	0	26.5174	0	566.717
DLG4	3315.74	1278.82	4364.72	4807.96	5280.19	29481.9	4379.72	1608.56	7209.17	5442.78	7420	40986.1	871.278	943.556	1586.5	1658.5	1880.92	7309.72
DLGAP1	145.813	110.576	309.83	240.682	180.829	3866.46	64.0491	0	127.642	68.3309	294.418	3700.11	0	0	36.3164	27.1582	0	586.339
DLGAP2	40.426	0	87.5411	92.7271	122.947	1490.79	21.6422	0	147.869	161.562	219.453	2458.44	0	0	0	0	0	313.344
DLGAP3	98.9073	27.7636	141.178	98.4109	122.08	2139.64	17.8924	8.136	205.564	44.2873	183.4	4178.91	0	0	0	0	0	838.109
DLGAP4	36.7092	55.2204	99.383	100.573	107.853	1577.09	71.9224	21.7531	84.3755	13.5743	122.071	3296.73	0	0	0	0	11.529	251.816
DLST	3811.49	1575.56	4350.51	2319.42	2087.81	518.173	3169.77	1807.23	5454.23	2108.77	2709.35	0	5274.23	3998.85	7322.69	5311.92	3457.38	279.738
DMD	17.1739	7.71694	18.6927	32.5355	22.5905	0	23.5655	20.5745	0	13.85	12.9377	0	11.8014	0	8.48409	13.9677	0	9.11273
DMTN	823.706	51.6288	504.214	133.01	139.492	1206.4	525.038	90.0269	371.377	89.1231	123.254	2546.89	263.119	0	176.773	40.7846	0	4254.38
DMWD	0	15.0261	0	9.22393	0	0	0	0	0	0	0	0	0	0	0	0	0	0
DMXL1	0	0	10.1752	13.6678	0	0	0	0	0	0	0	0	0	0	0	0	0	0
DMXL2	762.102	616.382	836.658	881.391	776.159	0	509.649	209.411	534.96	641.868	588.245	284.437	409.841	390.603	309.185	463.331	400.232	72.7219
DNAH6	26.5635	83.1059	0	0	0	0	0	0	0	0	0	0	0	0	0	0	0	0
DNAH8	15.1207	0	0	0	8.95288	0	0	0	0	0	0	0	0	0	0	0	0	0
DNAJA1	714.736	844.292	720.292	586.45	928.625	821.229	770.875	395.871	355.154	517.792	518.375	1214.71	311.85	643.5	688.375	529.292	510.792	656.625
DNAJA2	577.447	1033.03	851.893	906.165	838.441	729.014	793.84	346.572	317.776	576.76	257.064	1136.44	733.4	197.28	652.96	596.96	384.416	936.52
DNAJA3	213.596	112.231	409.181	245.265	136.76	1199.9	123.596	69.7038	281.012	134.431	0	446.038	167.385	156.015	191.777	193.854	127.792	239.881
DNAJA4	104.031	0	119.327	0	128.602	0	0	0	0	0	0	0	0	0	0	0	0	0
DNAJB1	123.933	154.954	145.067	122.838	202.714	496.567	195.357	196.952	122.962	247.6	172.248	1000.05	84.9714	72.0667	153.429	113.605	129.476	2269.19
DNAJB2	157.24	511.507	180.16	245.017	277.653	0	0	159.133	0	0	0	338.48	200.04	0	0	194.413	422.247	540.66
DNAJB4	1748.47	2349.21	1205.84	3662.61	1880.58	2219.21	965.421	1339.37	1229.95	1030.74	1611.89	437.068	0	623.211	656.737	1370.89	1897.42	3145.95
DNAJB5	0	59.47	0	0	0	98.78	0	0	0	0	0	1743.15	0	0	0	0	0	76.595
DNAJB6;DNAJB7	505.2	1134.72	626.941	505.277	418.182	1023.66	315.155	720.945	429.582	620.164	0	2003.64	312.118	371.873	0	299.991	288.345	2300.36
DNAJB11	162.029	596.367	265.032	213.224	223.647	176.684	182.716	799.263	125.495	339.6	0	122.737	0	249.237	0	150.442	171.826	203.121
DNAJB14	0	0	0	43.7195	0	0	0	65.2545	0	0	0	83.1	0	75.9682	0	0	78.6364	0
DNAJC3	59.5969	115.838	77.0594	63.2375	68.1375	0	0	91.9531	0	0	0	0	39.9438	68.2313	58.9469	50.9688	0	0
DNAJC5	10519.9	18151.4	9954.31	19859.5	23469	0	11304.9	19220	13820	17991.4	21555.7	364.929	6501.86	16962.9	10140.1	14478.6	23125.7	0
DNAJC6	723.855	686.101	724.072	957.109	382.546	60.8152	738.848	507.043	723.435	970.674	722.435	106.58	576.196	474.717	312.5	453.761	311.652	87.5739
DNAJC8	0	0	0	0	0	376.377	0	0	0	0	0	0	0	0	0	0	0	0
DNAJC9	0	0	0	0	0	218.083	0	0	0	0	0	0	0	0	0	0	0	0
DNAJC11	121.388	0	399.05	121.49	164.892	2107.14	119.439	0	393.5	66.9143	0	127.657	225.375	158.232	716.607	416.929	444	0
DNAJC13	0	36.995	13.0866	6.91071	9.04882	0	0	0	0	0	0	0	0	15.5551	0	0	8.17795	0
DNAJC16	0	0	0	60.6863	124.627	0	0	0	0	0	127.21	0	0	0	64.151	0	0	0
DNAJC19	0	0	0	0	0	0	0	0	0	0	0	0	0	109.12	0	228.36	0	0
DNAJC27	0	0	0	0	0	0	0	0	0	0	0	0	0	0	0	0	0	358.2
DNER	0	29.9912	0	22.6327	30.8381	0	0	28.4281	0	0	22.4496	0	0	42	29.5638	45.5577	41.8115	0
DNM1	19606.8	17846.3	18585.4	21498.5	18694	4609.27	17900.9	13862.3	16268.4	19368.6	16086.8	3412.84	13568.1	13668.7	13225.7	11589.2	10305.9	4315.52
DNM1L	2732.57	2286.69	2273.66	2119.34	1355.67	43.0778	2196.11	1776.59	1639.69	2219.07	1475.93	60.6796	2137.41	2086.67	2074.44	1901.11	1394.5	656.222
DNM2	2052.62	830.983	867.52	2177.25	1316.85	290.924	747.441	2673.05	2175.76	1084.73	979.627	0	649.151	582.136	461.881	1162.75	4076.42	396.797
DNM3	457.656	521.883	536.061	618.822	412.761	122.238	605.783	600.65	414.817	819.883	651.7	306.75	1304.97	2024	1188.4	1282.68	1142.25	514.5
DNPEP	293.326	116.583	170.021	46.15	0	0	245.2	193.467	63.35	151.092	0	0	600.625	268.779	207.442	178.371	151.421	0
DOC2A	0	0	0	0	0	0	0	0	0	0	0	106.037	0	0	0	0	0	0
DOCK1	0	0	0	0	0	0	0	0	0	0	0	0	7.45587	14.4683	13.3462	12.051	21.6529	0
DOCK3	12.2257	26.2107	43.7765	17.3061	30.02	127.152	15.2122	0	25.6652	19.0643	0	235.878	5.86191	12.7504	7.484	0	0	18.0348
DOCK4	30.2178	49.4766	51.5911	40.0008	27.5912	318.153	0	0	0	0	0	55.9602	0	16.3331	0	0	0	11.4415
DOCK5	0	0	0	0	0	0	0	0	0	0	0	0	0	6.90759	0	0	0	0
DOCK7	0	14.6717	0	0	0	0	0	0	0	0	0	0	5.56408	7.62975	0	0	0	0
DOCK9	11.014	74.276	37.4681	37.0653	26.6195	23.2038	0	27.1042	0	0	21.9661	0	18.0627	125.178	15.4915	48.3619	15.0169	62.8924
DOCK10	27.8895	43.3202	18.0452	9.51694	0	0	0	0	0	0	0	0	0	0	0	0	13.0105	0
DOK6	0	0	0	0	0	0	0	0	0	0	0	48.4374	0	0	0	0	0	0
DPM1	112.017	639.639	237.517	251.65	456.056	78.3111	96.4833	188.878	77.8611	103.672	0	44.8106	169.144	190.467	64.05	224.767	249.094	4400.5
DPM3	0	0	0	0	0	0	0	505.967	501.8	0	0	0	0	0	0	0	288.91	0
DPP3	396.784	144.491	106.986	45.5227	0	0	289.75	0	53.9932	106.57	15.0359	0	268.545	100.577	69.4341	141.145	88.6477	0
DPP6	2103.27	4090	2270.92	3198.17	4160.98	174.592	1293.1	2877.06	1557.59	2377.65	2967.45	110.208	1065.98	2383.53	1287.49	2294.51	2978.24	226.294
DPP9	0	10.0433	0	0	13.629	0	19.561	0	0	0	0	0	37.5282	20.9195	0	0	0	0
DPP10	270.835	396.209	303.261	461.052	603.712	23.9725	413.647	1296.37	376.843	1570.49	1272	34.5667	213.451	463.118	250.843	480.824	634.118	36.0824
DPY19L1	0	11.8821	0	0	0	0	0	0	0	0	0	0	0	0	0	0	12.3559	0
DPYSL2	58712.7	38130.4	41462.7	42984.3	29336.2	3388.78	62252.9	44017.6	38782.4	51620.6	34573.5	4968.24	63788.2	53538.2	42905.9	54011.8	42567.6	5287.35
DPYSL3	3356.37	2285.36	2867.78	3676.46	2440.72	0	3103.64	1831.91	971.485	2392.97	666.758	48.4788	5193.94	3250	2370.67	2827.64	2207.94	56.3848
DPYSL4	1556.26	1302.76	1599.35	1487.22	871.01	179.906	2129.86	1045.23	1294.57	1152.74	1040.86	189.206	1109.4	727.2	634.886	808.2	579.914	0
DPYSL5	2213.96	1966.61	1891.49	2110.11	1559.01	227.783	1744.81	1581.5	1773.62	1567.22	860.125	146.453	2686.09	1857.78	1201.97	1534.41	1038.84	75.5781
DRG1	111.372	292.003	0	0	57.66	0	94.816	144.228	66.356	0	0	0	0	0	0	0	0	0
DRG2	207.874	186.398	149.738	171.579	168.642	0	172.812	157.662	80.0833	0	0	118.1	233.933	85.0458	126.35	149.262	0	0
DSCR3	100.237	121.019	65.5125	87.0687	76.125	0	78.275	66.3438	106.531	0	0	0	0	0	0	0	0	109.112
DSG1A;DSG1B	0	0	0	0	0	0	0	0	0	105.802	0	0	0	0	0	0	0	0
DSG4	0	0	0	0	0	0	0	0	113.353	0	0	0	0	0	0	0	0	0
DSP	25.9092	9.7568	45.6937	14.284	5.30922	54.3592	28.2427	7.01602	28.351	273.155	29.584	0	0	0	77.5146	18.1141	0	0
DST	0	0	0.942992	2.71724	3.12495	54.6826	0	50.2038	1.75469	0	0	3.8002	5.8357	2.23022	17.5657	7.71075	6.00487	425.981
DSTN	5925.69	3610.49	3985.18	3976.59	3451.36	635.954	5443.38	3605.77	3337.77	3237.38	3603.46	0	5364.69	3211.54	2538.85	3665.85	3662.85	1713.54
DTD1	785.644	1053.05	950.25	461.344	527.775	0	449.975	0	394.988	0	0	0	322.663	494.7	380.725	264.113	0	0
DTD2	0	114.95	70.2829	79.1536	127.029	0	0	0	0	0	0	0	51.7829	143.021	0	89.9214	60.1293	0
DTNA	65.2384	141.003	23.9129	86.8756	56.3984	55.3326	43.1093	90.5605	55.8	52.2744	53.6837	56.3302	67.0233	32.686	85.1349	54.2977	129.586	70.0767
DTX3	59.865	0	0	0	0	0	0	0	0	0	0	191.195	0	79.765	0	0	0	0
DTYMK	0	0	0	0	0	0	0	0	102.416	0	0	0	0	0	0	0	0	0
DUSP3	2660.52	1835.81	2178.23	2608.78	1406.63	286.967	3840.11	1756.56	1701.44	1517.22	1692.44	459.7	3380.78	1671.67	561.256	1918.78	1438.33	438.944
DUSP14	0	0	0	0	0	0	0	0	0	0	0	270.3	0	0	0	0	0	0
DUSP15	0	0	205.881	0	0	0	0	0	136.137	0	0	0	243.863	520.206	786.688	122.375	544.006	741
DUT	0	0	86.8082	0	0	0	0	0	0	0	0	0	0	0	0	0	0	0
DYNC1H1	1559.2	1291.59	1397.93	1233.21	1014.98	334.425	1254.81	1022.4	1041.39	1058.54	1082.72	666.376	1644.22	1690.59	1888.08	1780.98	1618.89	2047.91
DYNC1I1	512.535	182.95	320.897	204.841	117.813	0	230.696	157.591	66.2913	164.739	38.5096	90.0043	644	170.839	198.522	347.383	139.63	552.652
DYNC1I2	110.393	72.6271	88.3326	111.787	80.5815	0	67.9087	37.8765	44.0217	72.1174	0	0	196.574	111.357	121.152	136.009	158.174	64.0261
DYNC1LI1	737.97	460.154	519.03	516.646	356.704	111.015	484.212	540.697	256.248	496.121	507	215.542	576.455	370.424	353.394	510.606	360.545	728.061
DYNC1LI2	85.8645	54.6323	191.516	68.1258	83.4645	0	128.219	215.516	156.571	115.865	130.042	77.5581	216.384	276.171	395.226	277.677	240.723	359.613
DYNLL2	10245.5	3835.8	11434	13754.1	10213.1	20695.3	11989.8	10439.6	18899.8	21944	20174	56244	14015.6	1561.62	9082.4	6934.4	4370.8	11313.4
DYNLRB1	1233.28	982.244	1467.92	3679.67	1123.66	0	1099.02	0	659.017	0	646.783	0	2328.67	540.217	596.667	1524.78	625.45	0
DYNLT1	0	0	0	0	0	0	0	0	0	0	0	0	219.9	0	0	309.067	0	0
DYNLT3	1022.02	0	0	0	0	0	994.78	0	0	752.22	0	0	1243.48	0	0	0	0	0
DZANK1	0	0	0	0	0	15.4524	0	0	0	0	0	0	0	31.86	0	0	12.4422	198.552
EBP	0	0	0	0	0	0	0	0	0	0	0	0	0	0	181.293	0	0	0
ECH1	0	151.627	179.942	0	0	821.295	152.782	0	0	0	0	0	254.727	163.382	236.332	0	181.073	0
ECHDC1	90.2474	0	88.7947	0	0	0	140.663	0	0	0	0	0	600.579	202.484	0	0	238.295	0
ECHDC2	0	193.083	684.633	0	352.333	0	0	0	0	0	0	0	0	0	0	0	0	0
ECHS1	2140.43	1425.78	3677.19	1422.04	2328.8	8005.28	2538.11	598.889	2495.72	1882.28	1408.17	9421.11	2091.61	1815.44	5436.89	2383.11	1949.56	6875.56
ECI1	790.522	529.863	1378.04	752.685	500.639	1051.89	943.444	212.894	1861.89	0	148.094	0	1377.33	915.722	2557.11	893.667	794.833	505.178
ECI2	177.3	159.535	323.811	160.771	195.321	458.489	153.058	0	261.153	246.305	282.021	0	299.337	233.532	234.737	257.132	278.974	1003.95
ECSIT	0	0	0	0	0	0	0	0	0	0	0	0	61.2686	90.5929	0	0	90.5071	0
EDC4	0	23.6591	0	0	0	0	0	21.8909	0	0	0	0	0	0	0	0	0	0
EDF1	0	412.61	0	0	0	0	0	294.45	0	0	0	0	0	0	0	0	0	0
EDIL3	0	0	0	0	0	0	0	0	0	0	0	0	0	0	0	89.2519	127.993	0
EEA1	78.4621	14.7893	27.1054	0	0	0	22.8071	22.9482	34.9196	34.0339	20.6705	0	33.8554	26.3946	0	10.217	0	0
EEF1A1	6813.2	9278.8	6314.8	5945.87	5983.33	10592.8	4319.2	4764.4	4375.6	3182.32	3071.84	7855.2	5778	7571.6	6662.8	6002.8	5198.4	6748.8
EEF1A2	20028.8	25992.5	21637.7	15592.7	15188.8	19829.8	12800.4	15832.8	11427.6	9686.8	8433.2	18575.2	21610	30190.4	27206	17222.4	17553.6	15750
EEF1B;EEF1B2	1522.2	2179.09	1316.69	978.503	778.676	623.12	1894.33	1091.67	1293	0	0	389.88	1159.93	1420.8	430.413	716	0	0
EEF1D	282.39	281.568	241.076	217.186	109.644	149.595	352.515	266.529	316.977	141.102	96.62	121.975	529.557	509.219	284.975	146.282	360.773	193.903
EEF1G	3522.71	3658.79	1490.15	1123.78	922.41	659.288	3486.42	1696.73	1634.35	1108.46	937.885	26.2512	3899.23	1781.58	1469.35	890.269	999.269	258.123
EEF2	2367.74	2756.79	1873.56	1619.53	1328.66	799.368	2889.06	2642.26	1968.49	2047.17	1454.62	451.491	2562.83	2240.38	1617.55	1724.55	1615.49	866.358
EFHD2	3128.44	1168.44	1725.77	2506.75	1739.92	0	6149.5	3163	4099.94	4224.12	3003.75	0	2212.31	1518.62	853.562	1543.69	774.75	212.925
EFNB2	0	0	0	102.589	62.8833	0	158.117	0	0	0	0	0	0	0	0	0	0	0
EFNB3	0	0	0	61.8737	109.379	0	0	0	0	0	0	0	0	131.211	190.358	0	0	152.916
EFR3A	33.851	87.4441	27.3745	60.285	54.8608	15.9978	0	0	0	51.4882	22.6765	0	0	23.1	0	52.5157	56.9137	14.0594
EFR3B	137.043	347.696	114.543	414.775	436.5	0	32.8522	374.913	67.0413	530.109	389.348	26.6435	35.6326	247.978	70.0304	359.239	494.913	66.9022
EFTUD2	39.7136	48	31.7963	0	0	29.6019	31.6259	55.2963	0	0	0	0	31.0685	107.98	21.3074	10.9869	0	51.05
EG433182;ENO1	65989.3	49889.3	40544.4	52851.2	40910.7	2326.95	42028.6	27249.6	21563.6	26193.2	19601.8	913.679	52407.1	39028.6	26393.9	39639.3	33418.6	3551.43
EGFR	0	0	15.0574	0	0	0	0	0	0	0	0	0	0	0	0	15.8588	25.0647	0
EHBP1	0	9.1477	0	0	0	0	0	0	0	0	0	0	0	8.54905	0	12.0645	0	0
EHD1	318.878	138.456	386.863	95.3465	84.9828	52.7333	120.821	97.4	0	0	96.9727	0	268.9	287.424	139.824	66.5667	144.094	0
EHD3	1605.5	1378.98	1739.84	1340.11	1003.58	30.2488	1230.91	1382.28	1455.47	1672	1240.22	0	1106.03	916.719	1068.31	851.156	831.656	69.425
EHD4	0	0	0	45.2625	0	0	0	0	0	0	0	0	0	74.9406	69.3312	0	0	0
EIF1	970.25	1353.32	942.94	903.81	466.54	1014.32	883.92	1286.14	0	776.52	0	0	0	575.58	1056.96	773.02	0	559.54
EIF1A;EIF1AX	142.945	286.62	60.321	81.947	77.176	0	156.55	206.66	72.24	0	0	0	0	208.56	0	0	45.396	0
EIF2A	0	46.3422	0	0	0	0	0	0	0	0	0	0	0	26.12	0	0	0	0
EIF2B1	0	267.08	0	0	0	0	0	0	0	0	0	0	0	0	0	0	0	0
EIF2S1	264.847	290.162	58.3364	211.809	98.9485	83	477.773	850.045	297.068	0	119.609	0	279.964	218.655	229.836	0	0	0
EIF2S2	194.373	0	0	0	0	0	104.623	89.8955	0	0	0	0	144.286	230.291	0	0	0	0
EIF2S3X;EIF2S3Y	186.624	154.469	87.392	0	0	87.144	186.392	148.552	0	0	0	0	204.148	366.384	201.624	151.744	0	0
EIF3A	137.087	124.645	47.1314	13.6489	0	10.9703	111.697	33.808	0	0	0	0	134.08	145.5	62.833	49.0205	21.6875	17.7898
EIF3B	192.653	118.362	79.74	0	0	0	0	0	0	0	0	0	75.0325	0	0	56.1725	0	37.93
EIF3C	98.2259	95.04	89.6089	0	0	0	155.356	51.8356	36.2356	0	0	0	162.547	75.3622	45.7444	63.38	17.6389	30.72
EIF3D	83.5722	81.9852	0	0	286.674	0	120.141	0	0	0	0	0	0	0	0	0	0	118.963
EIF3E	139.113	139.572	87.3396	0	40.15	52.4031	0	46.8094	40.2969	0	0	0	41.4594	88.2438	0	0	42.4031	39.5844
EIF3F	620.638	343.734	260.533	0	211.137	0	334.275	0	0	59.8975	0	0	321.119	0	0	0	0	166.188
EIF3G	177.441	186.245	102.9	0	0	0	0	0	0	0	0	0	0	0	114.986	0	0	0
EIF3H	98.125	48.7125	27.2221	0	0	0	0	0	0	0	0	0	31.9258	24.4371	0	0	0	0
EIF3I	107.132	83.9136	104.2	72.1136	0	0	108.768	119.432	0	0	0	0	0	0	99.9182	0	0	0
EIF3J1;EIF3J2	141.906	86.3219	88.275	110.181	0	0	709.875	0	0	118.9	125.594	0	206.812	89.4125	193.488	0	93.2687	153.363
EIF3L	184.061	137.648	67.7375	0	0	0	33.225	0	0	0	0	0	115.938	97.5469	78.0312	74.8625	24.2003	0
EIF3M	168.582	137.159	0	0	80.8045	0	0	0	0	0	0	0	0	0	0	0	0	0
EIF4A1	579.307	423.358	335.994	303.214	236.617	0	265.908	184.158	266.488	79.6458	111.417	0	243.988	0	194.946	257.637	0	0
EIF4A2	4598.51	2818.57	2558.35	1751.57	1377.38	299.529	3049.71	996.917	1164.71	660.083	460.125	37.2837	3209.5	2293.54	1183.62	1778.12	1955.29	368.925
EIF4A3;GM5580;GM8994	174.904	414.118	62.0096	0	0	296.027	0	167.55	0	0	0	0	127.023	0	0	0	0	127.473
EIF4B	100.826	75.7486	44.3	66.7629	43.5257	0	158.691	95.16	84.5057	83.8543	56.7114	0	41.4714	0	0	21.3474	0	0
EIF4E	286.343	316.736	182.35	145.707	143.879	0	403.679	879.357	262.336	0	0	0	232.986	230.329	301.786	0	232.45	200.264
EIF4G1	68.3852	123.296	63.8086	29.82	27.48	0	66.2171	43.7014	0	0	0	0	75.2	52.2029	41.6371	0	0	0
EIF4G2	47.7911	60.7375	0	34.8232	0	0	0	0	0	0	0	0	31.4875	34.2161	0	0	0	23.7929
EIF4G3	10.4694	60.477	6.10255	8.22529	0	0	15.3088	13.6706	5.90431	0	0	0	14.3461	8.12873	5.98392	0	3.54	3.96324
EIF4H	1176.73	1330.94	1104.87	1375.29	986.031	0	1169.25	1322.88	1107.38	928.75	0	616.869	1036.5	315.438	542.931	281.775	528.419	563.112
EIF5	148.219	83.5256	96.5154	0	89.3423	0	144.7	0	0	0	0	0	173.388	57.3808	66.6346	74.5731	88.8577	0
EIF5A2	0	0	0	0	0	0	0	0	0	207.312	0	0	0	0	0	0	0	356.038
EIF5A	3364	3067.92	3702.94	2199.25	1595.81	459.012	6039.88	4077.5	4640.5	2219.75	592.25	0	2274.75	2462.12	2285.62	0	1320.62	1288.25
EIF6	340.53	241.185	0	220.24	0	0	0	0	0	272.37	0	0	294.65	205.23	383.53	113.59	0	350.86
ELAVL1	757.03	1734.81	754.222	191.625	0	1330.89	633.5	2805.22	818.111	267.978	0	1000.94	592.611	567.333	734.944	251.144	0	2257.39
ELAVL2	214.87	460.087	163.075	0	0	0	176.79	0	133.51	0	0	313.725	518.15	311.64	228.525	0	0	749.95
ELAVL3	528.4	616.518	234.045	0	0	0	0	660.7	0	0	0	0	0	531.75	257.375	0	0	1579.9
ELAVL4	319.652	1750.55	163.945	0	0	968.159	582	1854.45	187.555	115.341	0	438.132	492.591	147.745	477.545	0	0	6008.18
ELFN1	0	21.2056	35.4268	0	26.0829	141.911	0	0	0	0	39.4024	52.2732	0	0	0	0	20.4517	75.1683
ELFN2	136.39	71.6208	91.757	216.004	347.952	860.475	58.2025	147.023	66.425	115.797	154.657	906.075	27.88	70.9175	154.518	63.2125	47.0975	181.232
ELMO1	80.9	0	0	0	0	0	0	0	0	0	0	0	0	94.28	76.9911	0	58.04	158.427
ELMO2	206.823	263.219	261.807	245.333	119.137	702.024	0	40.0429	0	38.4595	0	152.048	0	105.219	72.7976	64.4262	165.488	121.374
ELMOD1	234.908	274.239	0	277.894	405.525	354.206	251.744	329.572	263.061	362.572	0	500.9	0	262.078	284.528	0	341.822	0
ELMOD2	0	0	0	0	0	0	0	0	0	0	0	0	0	44.2956	42.3939	0	0	0
ELP3	36.0294	0	0	0	0	17.3441	0	0	0	0	0	0	0	0	0	52.5706	43.0176	0
ELP4	117.445	0	0	0	92.845	0	0	0	0	0	0	0	0	0	0	0	0	0
EMB	75.5125	125.862	84.4917	72.825	148.129	0	80.7875	128.354	0	104.746	141.946	0	83.3625	183.338	130.192	302.775	200.613	0
EMC1	108.342	331.801	57.5596	107.862	50.8846	76.5404	42.3731	338.423	0	0	19.7404	21.15	83.0096	942.558	186.169	167.025	247.75	426.962
EMC2	202.925	494.008	196.588	146.297	175.8	234.825	70.625	582.956	0	306.988	0	0	221.981	833.312	257.781	137.9	360.075	1163.44
EMC3	222.3	492.164	235.643	0	221.25	263.229	215.164	482.786	0	222.993	113.143	277.379	338.457	251.7	0	0	489.021	2250
EMC4	0	585.964	0	0	0	0	0	109.955	0	0	0	0	0	202.736	0	0	0	417.027
EMC6	0	0	0	0	0	0	0	317.625	0	0	0	0	0	0	0	0	0	0
EMC7	200.138	472.962	132.946	147.777	230.638	271.6	268.838	281.9	222.231	0	0	525.662	0	661.631	233.815	0	0	1800.62
EMC8	1517.92	991.712	350.375	1212.96	358.669	383.975	0	911	0	635.625	0	0	142.363	483.425	0	0	2115.12	5881.25
EMC10	0	361.386	0	0	0	0	0	0	0	0	0	0	0	227.429	0	0	0	0
EMD	357.613	1041.45	183.829	254.494	228.412	180.271	0	702.767	380.308	0	0	0	0	300.167	134.042	156.867	150.525	686.3
EML1	40.5609	0	0	0	0	0	0	66.2848	0	0	0	0	496.239	145.298	84.387	142.359	262.804	49.587
EML2	70.0628	62.9023	0	0	0	0	74.0186	61.7116	36.9837	0	0	0	231.405	196.747	171.135	230.074	120.326	0
EML4	0	0	0	0	0	0	0	0	0	0	0	0	13.3962	0	0	0	0	0
ENAH	0	22.9737	38.0481	0	23.1856	31.1324	0	0	40.9481	0	0	103.374	40.7815	0	0	35.0533	37.4556	41.3407
ENDOD1	333.858	581.311	514.883	663.273	555.345	0	258.882	383.373	391.836	376.545	867.773	0	1487.77	4500.95	1394.36	2313.5	2374.41	175.35
ENDOG	77.5667	197.181	144.186	107.367	139.024	167.595	0	0	90.819	0	0	0	148.7	153.229	98.8095	117.671	157.1	336.962
ENDOU	138.33	0	58.48	0	0	140.97	0	0	0	78.975	0	0	0	0	0	0	0	0
ENO2	25493.2	20715.5	19378.5	25250.2	17574.8	291.925	16022.1	9602.86	10579.6	11326.1	8521.43	111.379	30806.4	22842.5	16498.2	22977.1	18241.1	593.821
ENO3	0	0	0	0	0	0	0	0	0	0	0	0	124.128	115.983	0	0	0	0
ENOPH1	2920	630.027	939.795	352.914	167.573	0	934.273	555.873	545.873	845.118	968.727	0	950.455	725.973	718.545	602.982	486.482	0
ENPP1	0	0	0	0	0	0	0	0	0	0	0	0	0	27.0739	0	0	21.963	0
ENPP4	0	0	0	0	25.3339	0	0	0	0	0	0	0	18.0887	27.5887	0	0	47.9043	0
ENPP6	451.301	931.025	418.647	99.6722	162.357	328.128	480.481	249.181	195.544	70.8148	0	84.5185	4146.67	6988.52	3615.67	3165.3	3897.04	2108.26
ENTPD2	85.613	287.535	153.996	398.449	287.888	0	0	130.911	99.2407	183.73	144.189	0	70.1704	505.111	278.659	621.889	484.074	0
ENTPD3	0	50.287	0	0	0	0	0	0	0	0	0	0	53.5261	125.874	0	80.313	121.291	0
EPB41	0	0	0	0	0	0	0	0	0	0	0	145.587	25.6196	0	43.3457	52.4652	35.4783	3617.17
EPB41L1	982.893	598.189	754.495	794.195	658.799	348.698	1021.01	742.83	657.566	915.075	687.547	879.774	975.369	577.426	685.936	494.191	379.886	1256.56
EPB41L2	321.266	356.604	293.604	343.007	432.901	3.61172	514.516	633.688	514.234	628.094	473.844	0	685.609	610.797	747.234	609.484	873.125	74.3641
EPB41L3	1583.27	1020.58	1334.12	1248.45	1103.56	911.158	2079.3	1983.68	1742.15	1742.27	1699.94	1547.35	3641.69	2093.58	3185.34	2107.66	1509.94	6042.35
EPB41L4B	0	0	0	0	0	0	0	0	0	0	0	67.914	0	0	0	0	0	0
EPB42	0	0	0	0	0	0	0	0	0	0	0	0	0	0	0	0	49.5071	0
EPDR1	1250.28	770.403	770.539	1186.31	670.675	0	1515.92	876.167	1151.42	912.75	1157.17	0	1424	1606.75	1036.58	2234.92	2331.67	444.108
EPHA4	323.18	785.947	403.789	588.339	799.135	57.6675	59.5316	457.842	30.0649	268.053	489.158	22.5421	0	0	0	0	0	0
EPHA6;EPHB1	0	29.381	0	0	0	0	0	0	0	0	0	0	0	0	0	0	0	0
EPHB2	0	57.1994	38.3731	49.25	72.2093	0	0	52.5148	0	52.0389	0	0	0	38.2389	0	0	50.2333	0
EPHB3	0	0	0	0	0	0	0	15.2964	0	0	0	0	0	0	0	0	0	0
EPHX1	288.453	533.611	179.782	214.915	244.545	0	24.5097	268.856	42.6156	0	0	0	308.034	656.875	184.669	204.234	747.656	29.0384
EPHX2	62.5621	69.8621	62.6897	0	55.5897	0	52.4379	0	0	107.876	0	0	0	0	0	38.7276	0	0
EPM2AIP1	206.483	0	27.3211	76.5816	0	0	103.855	0	0	0	0	0	157.213	0	0	0	40.4816	0
EPN1	1701.93	549.024	1114.82	910.053	565.491	0	894.4	142.987	1271	1139.87	112.713	0	606.827	213.86	232.933	212	110.94	0
EPN2	104.996	96.2926	70.1185	73.8444	128.737	0	0	0	0	0	0	0	0	0	0	0	0	0
EPN3	157.968	133.715	157.211	173.063	75.8981	0	50.5259	0	0	0	0	0	96.0741	0	192.707	140.37	0	0
EPRS	123.095	107.483	34.035	26.7772	10.3248	0	210.267	42.9059	16.4515	6.21475	0	0	255.663	222.327	46.5594	78.9079	86.5099	28.8386
EPS8	0	0	0	0	0	13.8618	0	0	0	0	0	0	0	0	0	0	0	0
EPS15	54.6537	0	34.7305	0	0	0	65.9	0	0	0	0	0	123.807	0	59.2244	59.2634	103.178	0
EPS15L1	135.077	181.915	107.341	135.712	73.1212	0	22.5846	48.3538	109.779	67.8154	67.6923	0	124.338	14.389	48.2558	66.7885	133.463	0
ERBB2IP	0	0	0	0	0	0	0	0	0	0	0	0	0	0	0	0	22.5769	22.0275
ERC1	43.4167	34.153	91.553	0	41.8288	47.8811	0	0	0	0	0	77.7667	0	0	0	0	42.1636	0
ERC2	366.592	161.269	882.03	921.692	1253.16	3215.37	399.537	94.3284	749.97	661.881	1112.51	4770.3	53.6149	67.7672	134.536	185.97	295.254	1471.87
ERGIC1	301.631	2187.46	195.369	175.954	569.181	0	566.515	2805.08	0	276.862	182.208	337.969	200.231	395.754	0	271.546	311.008	157.077
ERH	929.942	698.425	400.383	0	0	814.7	765.667	686.65	477.433	0	0	378.867	0	0	0	0	0	1451.57
ERI3	0	236.612	150.759	113.324	0	0	0	261.859	0	0	0	0	0	0	0	0	0	0
ERLEC1	0	50.3207	0	0	0	0	0	49.9241	0	0	0	0	0	0	0	0	22.2221	0
ERLIN2	747.417	2226.08	855.028	696.639	694.715	680.208	357.5	2629.33	467.042	52.1167	694.708	0	407.654	2610.71	774.833	1024.71	1392.46	962.458
ERMN	370.603	671.942	757.755	861.921	769.263	0	0	0	0	219.211	152.247	0	2044.32	1697	2775.21	1825.63	4362.11	3419.47
ERMP1	0	92.1018	0	41.5526	97.9013	0	0	42.8132	0	0	0	0	74.0579	480.211	107.239	267.763	81.85	0
ERO1A;ERO1L	0	99.9014	0	45.0629	0	0	0	67.7229	0	0	0	0	34.0514	76.0543	0	68.7829	71.2743	0
ERP29	733.864	2640.62	935.788	1041.06	1002.38	0	714.831	1713.38	917.154	1128.54	567.269	0	1252	2138.62	819.308	1121.46	754.692	0
ERP44	374.853	913.861	255.042	396.592	264.683	233.504	342.746	440.917	315.667	294.533	0	65.9958	500.708	1132.42	285	268.788	476.167	0
ESD	2126	983.425	838.656	882.594	952.292	0	3651.06	2274.5	2292.62	3005.75	903.375	0	3331.75	1603.81	1049.38	1679.94	1898.06	0
ESYT1	0	25.7079	0	0	0	0	0	16.5875	0	0	0	0	340.351	405.684	353.474	406.649	576.579	0
ESYT2	0	55.0489	78.5404	0	39.7191	0	0	0	0	0	0	0	0	0	0	0	0	0
ETF1	296.311	314.761	203.637	79.506	101.896	0	64.9536	129.175	138.979	0	0	0	387.679	343.496	88.475	79.4821	0	0
ETFA	2393.07	351.607	3212.91	928.758	798.725	68.2	2529.35	0	3739.7	100.148	585.913	0	5111.74	2244.57	5124.78	2209.04	1510.35	88.1652
ETFB	3574.98	624.154	3941.12	1460.19	956.01	0	2678.79	130.271	3404.36	317.607	684.036	0	5147.43	2130.07	3841.71	2149.21	1311.64	0
ETFDH	483.061	33.2364	771.808	234.291	406.135	0	715.606	50.3424	1022.27	367.394	70.8485	0	813.182	1032.55	1244.64	711.485	814.97	0
ETHE1	203.781	0	235.011	152.833	0	0	190.422	0	234.789	0	0	0	328.722	147.85	207.839	153.133	0	0
ETL4;SKT	0	18.8809	22.8635	28.3629	82.1094	96.5983	5.46989	3.99494	49.6562	3.78652	226.146	1210.22	0	0	0	0	0	372.236
EVI2A	0	201.536	0	0	0	0	0	0	0	0	0	0	0	289.518	0	237.982	308.682	0
EVI5L	0	0	31.3354	0	0	0	0	0	0	23.5417	0	0	0	18.1229	0	0	0	0
EVL	0	0	0	63.6545	0	0	0	0	0	0	0	0	82.3409	0	0	0	0	0
EWSR1	96.9957	108.55	48.2957	0	0	81.4913	73.1043	211.109	94.5043	0	0	0	0	0	0	0	0	0
EXOC1	122.391	169.539	131.57	97.754	160.141	142.032	0	167.158	86.014	0	121.396	84.048	59.978	136.868	121.364	53.332	77.818	129.806
EXOC2	77.8623	182.365	104.106	85.9226	50.6679	49.7226	47.0094	52.0887	29.6925	70.0208	0	43.8377	0	72.8	27.5528	35.6264	20.0755	23.183
EXOC3	68.9556	193.254	86.2452	93.219	118.356	38.7905	36.4595	87.8048	57.5714	84.619	79.6595	44.3214	0	126.088	38.0286	0	0	45.2048
EXOC4	86.2771	108.56	89.0052	84.2047	55.2844	38.5719	39.7359	64.5797	0	46.2563	59.2828	0	6.64094	109.598	91.2828	12.3066	49.6562	70.6844
EXOC5	45.7713	83.3929	98.2309	111.943	42.0553	18.5132	33.7638	218.064	74.317	30.5745	0	39.866	0	63.6979	74.583	49.3064	0	72.9894
EXOC6B	82.3585	128.333	64.0874	70.6217	24.7547	0	16.2223	18.8774	0	0	0	0	0	31.5698	0	36.4792	38.6075	70.4226
EXOC7	141.74	152.905	410.857	80.8381	198.304	0	88.2024	60.0976	111.726	73.0762	135.902	0	109.069	271.881	135.529	170.152	39.6833	49.1548
EXOC8	68.098	63.8284	90.9039	44.2304	35.5118	0	61.0353	0	44.5235	66.0333	0	49.8255	35.3784	29.602	32.6314	0	32.0725	52.9275
EXOG	593.525	252.33	1592.92	893.583	1012.5	2173.5	641.45	258.93	1928.6	1496.2	70.165	232.61	494.41	689.75	1615.9	914.15	897	1108.2
EXTL2	0	189.069	0	300.2	229.031	0	0	0	0	0	0	0	0	442.175	0	235.375	0	0
EZR	339.523	415.874	340.776	369.939	195.757	158.799	288.216	592.622	408.378	110.043	369.027	0	130.376	188.422	83	132.003	123.992	0
F3	0	223.793	0	299.128	269.939	114.383	0	160.967	0	0	0	0	0	333.344	0	204.017	294.783	0
F5	0	0	0	10.556	0	0	5.2928	11.967	0	0	0	0	0	0	0	0	0	0
F8A;F8A1	127.354	97.0786	143.511	161.679	141.379	0	146.507	0	90.9071	0	0	0	0	91.9643	0	0	106.429	0
F10	0	0	0	438.107	0	0	0	0	448.857	0	124.568	0	0	0	0	0	0	0
FAAH	420.105	1617.47	681.107	576.073	622.36	136.096	360.7	594.76	122.34	484.04	312.94	0	183.42	365.636	120.96	280.628	250.92	101.644
FABP3	3041.41	1813.64	1464.38	3212.87	1639.05	0	1647.92	2450.77	2691.62	3235.54	2065.69	0	2974.92	1632.54	1248	1278.54	1252.69	0
FABP5	3546.53	2214.83	1982.66	2881.17	1982.8	0	3987	1764.4	2594.2	3998	1538.6	0	6097.2	3205.5	4129.2	3908.5	2686.7	0
FABP7	1630.3	654.243	814.63	746.013	732.813	0	3339.9	2418.8	1709.3	1723.8	819.38	0	1755	1188.6	557.07	1001.4	1328.4	0
FADS2	0	42.8792	0	0	0	0	0	0	0	0	0	0	0	63.8	0	49.425	0	0
FAF2	92.008	123.652	87.232	72.616	77.358	0	48.74	121.04	64.548	64.364	121.844	0	105.276	327.564	148.872	56.208	205.964	0
FAH	123.567	134.371	96.9167	116.75	0	0	279.175	0	0	0	0	0	1014.67	891.042	309.658	838.542	0	0
FAHD1	264.318	0	471.557	198.253	229.524	0	362.459	0	385.594	0	0	0	406.671	184.376	589.176	245.024	0	0
FAHD2;FAHD2A	317.015	0	1106.82	274.124	244.018	0	996.706	0	1639.41	331.094	419.312	0	346.747	261.329	804.765	475.824	149.612	0
FAIM2	325.633	241.783	0	224.217	378.733	0	0	384.533	0	0	0	0	317.15	278.85	346.567	463.25	470.583	0
FAM3C	0	0	0	0	200.564	0	0	285.971	95.9543	0	164.643	0	0	0	0	0	84.6986	0
FAM20B	0	0	0	0	59.1417	0	0	0	0	0	0	0	0	0	0	0	0	0
FAM21	0	0	0	20.0079	0	0	0	0	0	0	0	0	0	0	0	0	0	32.5794
FAM49A	612.15	301.853	601.2	377.388	439.3	0	747.75	261.32	221.515	427.075	570.25	0	79.495	125.03	0	160.035	0	0
FAM49B	3240.41	1749.59	1852.64	2261.52	1942.32	0	2871.26	2859.96	1976.22	2952.52	1986.91	0	2580.57	1836.61	1572.91	1993.26	1589.52	282.617
FAM57B	0	0	0	0	0	0	0	0	0	0	0	0	103.017	259.392	91.8667	146.167	0	0
FAM63A	0	30.274	0	0	0	0	0	0	0	0	0	0	0	63.408	113.52	0	82.4	0
FAM73A	0	0	71.88	0	0	73.3983	0	0	0	0	0	0	0	0	56.97	75.13	0	0
FAM73B	0	0	0	0	0	0	0	0	0	0	0	0	85.8429	0	126.429	0	80.5786	0
FAM81A	0	0	83.7429	0	103.268	4135.82	0	0	70.1679	0	161.332	8842.14	0	0	0	0	0	0
FAM92A;FAM92A1	0	0	0	0	0	0	0	0	0	0	0	0	0	0	0	0	0	70.8707
FAM92B	0	164.275	0	116.035	0	1994.75	184.465	155.87	0	64.205	195.895	0	0	0	0	0	0	0
FAM98A	0	64.1458	0	0	0	0	0	0	0	0	70.9125	0	64.3167	111.237	88.0333	70.7917	0	147.067
FAM98B	214.691	636.69	163.924	0	0	0	100.003	236.931	0	0	0	0	0	267.393	124.959	85.9	0	0
FAM110B	0	0	0	0	0	0	0	0	0	0	0	40.2926	0	0	0	0	0	0
FAM120A	154.233	235.588	15.7077	0	0	22.26	7.50283	162.433	24.0167	0	4.12133	15.1563	8.70517	24.1683	0	0	0	19.4767
FAM120C	0	131.053	42.0175	0	0	0	0	0	0	0	0	0	0	49.96	101.147	0	0	0
FAM126B	88.7287	200.43	177.17	112.886	212.299	53.3931	0	309.441	254.41	392.483	428.379	134.241	76.5621	77.7448	34.2566	247.779	310.221	64.8793
FAM131B	44.2713	53.6671	35.0747	57.706	93.8753	0	33.8807	0	0	35.812	82.2067	0	36.1767	34.874	0	38.4373	0	0
FAM136A	525.817	0	0	0	105.021	0	543.05	0	0	0	295.95	0	0	0	0	0	0	0
FAM162A	356.972	263.115	349.469	476.973	630.082	1183.65	734.038	635.138	1297.46	560.485	725.115	1280.92	612.708	1039.15	1162.23	917.462	944.769	832.231
FAM163B	0	0	0	0	0	2844	0	0	0	0	0	0	0	0	0	0	0	0
FAM169A	109.568	0	0	0	0	0	0	0	0	0	0	0	0	0	0	0	0	0
FAM171A2	28.05	57.6112	0	62.5308	80.86	0	0	0	49.82	103.58	92.74	0	0	0	0	0	0	0
FAM171B	0	45.4238	0	39.5238	65.5619	0	0	122.781	0	125.907	0	0	0	0	0	0	0	0
FAM177A1	475.092	654.704	1146.27	698.012	1083.88	0	729.192	450.215	560.692	886.308	1219.08	0	699.131	877.385	1490.77	1032.92	1089.31	334.177
FAM195B	0	636.611	0	0	0	0	0	0	0	0	0	0	0	0	0	0	0	0
FAM196A	0	0	0	0	0	0	0	0	0	0	0	0	0	0	0	80.796	91.76	98.932
FAM209	590.2	0	0	601.89	536.68	0	379.41	0	501.08	597.94	535.52	0	0	302.16	0	425.99	0	0
FAM210A	111.747	0	453.353	0	183.124	0	246.479	0	99.3	201.637	0	0	0	0	224.247	314.979	239.263	93.8526
FAM213A	2179.8	4963.53	4200.38	3459.51	3958.98	1005.87	1736.93	3600.73	909.133	2294.6	2763.47	683.267	2372.8	6649.93	3496.87	6132.67	6476.33	3963.93
FAM213B	393.188	238.55	383.002	303.429	283.489	0	422.571	293.057	458.379	0	0	0	219.55	176.657	319.107	417.786	0	0
FAM228A	155.11	0	0	0	0	0	0	0	0	0	0	0	0	0	0	0	0	0
FAM234A;ITFG3	0	0	0	0	0	0	0	0	0	0	0	0	0	0	0	0	63.9773	0
FARP1	79.7738	127.832	71.5867	69.7651	92.1379	17.4885	86.4046	119.355	86.0708	93.8462	57.8985	68.5692	79.2523	47.8062	62.4938	57.5815	131.069	60.8908
FARSA	301.753	783.733	107.429	122.42	113.761	121.083	213.927	419.667	56.01	81.4233	0	34.0067	417.767	1021.5	121.357	171.6	170.41	213.297
FARSB	360.236	719.756	128.33	86.8951	61.1707	42.4659	296.829	442.024	0	0	13.0259	70.5756	419.854	784.829	146.724	175.149	197.063	184.246
FASN	737.463	539.105	493.267	471.581	325.125	0	606.765	432.875	333.706	452.787	396.544	26.975	1133.6	986.471	714.566	927.426	1019.85	262.875
FAU	753.7	1663.33	975.3	0	0	1433.23	1348.4	3361.33	1049.27	0	0	2317.73	1137.4	0	0	0	0	3941.67
FBL	93.784	112.06	81.364	0	0	97.836	0	0	181.86	0	0	0	0	0	0	0	0	124.652
FBLL1	0	77.87	0	0	0	99.655	0	0	0	0	0	0	0	0	0	0	0	0
FBXL16	507.155	148.336	353.33	119.43	388.56	0	649.24	81.244	97.632	0	0	353.9	0	0	0	0	0	0
FBXL20	0	0	0	0	0	0	1318.74	0	0	0	0	0	0	0	0	0	0	0
FBXO2	1173.86	1196.74	1391.89	682.098	738.932	431.057	1821.64	1421.21	617.207	1082	695.021	0	3735.79	4057.36	1819.43	2174.14	1625.5	1959.29
FBXO7	0	0	0	0	0	0	0	0	0	0	0	0	42.5324	0	0	0	0	0
FBXO18	0	0	0	0	0	0	0	0	0	0	0	0	0	39.73	0	0	0	0
FBXO21	54.9957	0	48.2478	43.4309	43.4143	0	0	0	0	0	0	0	27.7487	0	0	0	36.5348	0
FBXO30	0	0	523.432	0	0	0	0	0	0	0	0	0	0	0	0	0	0	0
FBXO41	63.977	154.617	163.569	199.143	163.104	209.133	199.716	294.54	126.028	233.14	223.7	1431.34	0	51.98	19.5762	67.742	27.414	214.84
FDPS;GM43738	353.015	332.96	247.403	255.37	187.053	0	330.76	218.83	165.715	257.91	0	0	631.2	369.97	292.745	437.9	363.265	0
FECH	262.759	36.0724	362.197	164.553	258.231	1066.5	291.076	114.01	516.793	0	127.448	1050.14	184.3	0	415.034	37.3138	0	805.379
FERMT2	62.421	0	70.7769	74.6607	0	0	63.6846	56.4974	79.0744	79.4333	59.8256	0	200.956	66.2795	84.4154	138.715	92.0641	0
FGA	35.8471	0	0	0	0	92.8647	45.4882	0	63.0618	0	0	42.8353	64.2794	0	235.006	0	0	1166.41
FGB	0	0	0	0	0	190.055	0	0	0	0	0	0	1016.41	0	679.724	0	0	2110.48
FGF1	306.344	191.722	222.644	190.367	0	0	0	0	0	0	0	0	1055.38	419.922	311.211	634.844	584.456	0
FGF12	292.645	607.006	494.006	406.786	288.088	201.765	329.718	698.529	227.829	699.765	415.635	0	80.1118	257.265	225.018	612.294	228.606	0
FGG	77.5148	0	0	0	0	279.541	121.915	0	0	0	0	0	1243.78	1477.63	825.704	119.211	0	2344.67
FH	7122.56	4373	10399.7	6151.56	7479.78	13303	3331.3	2007.27	5918.33	3435.33	3153.47	2388.23	9033	4737	9002.33	6346	4859.33	2086.33
FHL1	345.035	181.871	0	192.765	0	191.594	0	0	438.906	0	0	658.235	0	0	0	0	0	286.876
FIBCD1	147.844	116.34	0	86.2944	131.703	0	0	0	0	0	0	0	0	0	0	0	0	0
FIBP	0	87.2577	91.0231	139.242	134.802	0	90.8077	121.773	74.3	89.55	149.885	0	0	93.6462	0	91.1077	75.3462	0
FIG4	0	0	0	0	0	0	0	0	0	124.359	157.938	0	0	0	0	0	0	0
FIS1	1791.05	1716.97	2504.71	2100.29	2281.31	431.637	2399.25	2232.12	4829.75	4331.12	2753.5	0	3192.25	2823.5	4477.25	4199.5	3686.88	697.888
FKBP1A	9403.56	7530.43	7584.56	9209.89	6172.56	609.4	18878.3	18388.7	15567	13269	7167	0	7429.33	4584.33	8663	2708.03	4812	0
FKBP1B	0	1135.53	469.833	3531.1	0	0	0	0	0	0	0	0	0	0	0	0	0	0
FKBP2	1502.25	4741.75	1794.06	1956.88	1667.44	1202.39	1594.12	5109.5	680.55	1594.75	694.175	0	1681.12	5507	956.237	2632.88	2757.75	0
FKBP3	493.09	2140.49	148.123	199.409	189.12	325.667	394.407	2244.67	0	285.72	0	862.533	307.013	1047.4	132.173	132.093	169.687	0
FKBP4	149.474	70.5394	55.5	91.9273	76.4697	0	247.594	0	110.112	85.1909	70.803	0	491.03	79.2667	99.2424	148.348	140.433	0
FKBP8	241.174	472.568	211.919	230.062	168.316	147.755	199.371	404.914	474.333	0	0	0	258.581	452.119	178.829	242.59	256.019	79.6238
FLAD1	0	0	58.4541	0	0	0	34.1189	0	0	0	0	0	67.5595	0	58.8189	34.0649	0	0
FLII	12.2313	0	13.7166	0	0	0	0	0	0	0	0	0	22.7882	11.6454	0	0	0	9.58838
FLNA	15.8287	0	7.09798	0	0	23.0424	8.87219	0	0	0	0	0	46.3523	0	0	0	7.96291	90.8808
FLNC	0	0	0	0	0	0	0	0	0	0	0	0	0	0	0	0	0	11.6531
FLOT1	1251.86	3261.67	1992.3	3328.66	4078.49	369.363	873.516	1651.06	1088.39	1722.74	1990.03	88.9677	835.387	2246.87	1276.19	2457.48	2904.65	100.355
FLOT2	906.798	2719.7	1847.83	2937.32	3786.91	144.647	242.642	1525.42	233.391	1665.24	1875.24	0	325.97	1853.27	412.061	2488.27	2901.22	45.4545
FLRT1	0	0	0	0	0	0	0	0	0	0	0	0	0	0	0	0	0	37.4667
FLRT2	0	0	413.629	0	0	0	0	0	0	0	0	0	0	0	0	0	0	0
FMN2	29.213	18.258	83.4391	34.5217	40.1609	0	0	37.8072	0	0	42.0203	0	0	16.5754	0	17.2275	27.7493	0
FMNL1	0	68.9053	43.2409	49.003	0	0	0	0	0	46.0152	0	0	0	0	0	0	0	0
FMNL2	58.9211	81.2618	59.9875	45.7184	97.1235	0	76.0059	137.938	0	144.044	82.4103	0	121.791	144.988	194.853	253.118	367.647	211.676
FMR1	43.2603	132.291	29.0606	0	0	0	40.95	115.397	39.6765	0	0	0	0	0	29.6618	0	0	58.3029
FN1	0	0	0	0	0	0	0	0	0	0	0	0	0	0	0	0	0	20.41
FN3K	0	294.712	185.556	320.6	0	132.044	214.806	103.206	92.5812	0	273.531	0	0	265.25	280.975	173.944	0	361.625
FN3KRP	293.7	156.159	198.653	235.437	0	0	242.418	245.547	0	0	0	0	88.4941	162.288	187.282	0	176.859	0
FNBP1	0	0	17.1114	0	18.8591	0	21.5309	22.2489	0	0	0	0	44.6029	0	0	35.66	33.0629	0
FNTA	114.144	280.839	82.4522	197.589	0	0	0	0	0	0	0	0	329.028	0	102.539	396.072	0	83.3889
FNTB	0	0	0	0	0	0	0	0	0	0	0	0	169.093	130.307	124.986	172.721	0	0
FOLH1	0	17.4249	0	0	0	0	0	0	0	24.6979	0	0	117.523	322.083	96.9979	350.875	359.146	326.292
FRMD4A	0	0	0	0	0	0	0	0	0	0	0	0	0	0	0	0	0	12.7839
FRMD8	0	0	0	0	0	0	0	0	0	0	0	0	0	80.4292	0	0	89.6708	81.7583
FRMPD3	0	0	0	0	0	189.736	0	0	0	0	0	0	0	0	0	0	0	299.055
FRMPD4	0	0	0	0	0	6.69329	0	0	0	0	0	0	0	0	0	0	0	4.87329
FRRS1L	180.1	473.962	215.422	301.275	298.859	0	0	402.244	0	295.288	205.269	0	0	0	0	0	0	0
FRY	10.6224	8.29885	10.17	7.45049	5.44129	6.6626	0	4.29257	2.7917	0	0	8.00585	5.65538	8.68772	0	0	13.107	7.77135
FRYL	0	0	2.20071	0	0	0	0	0	0	0	0	0	0	0	0	0	0	0
FSCN1	1811.41	1466.68	1183.82	1469.61	1001.4	19.7167	3673	2786.47	2780	3840.33	1717.97	95.5133	4307.33	1304.87	2899.97	2071.63	2794.03	389.967
FSD1	108.823	57.5143	93.7679	101.4	67.825	0	0	0	0	108.014	0	0	126.886	129.954	410.5	119.614	0	81.8
FSD1L	55.0867	50.36	0	0	0	0	0	0	0	0	0	0	0	61.0267	28.1547	0	0	0
FTH1	2942.67	2843.25	1573.47	2824.11	1639.03	0	3571.08	5116.75	2948.33	2702	2036.33	0	2861.83	3345.75	2358.83	2994.42	2365.08	110.7
FTL1	407.761	844.46	302.718	355.419	375.486	0	550.771	738.714	505.021	394.65	0	0	386.443	691.293	0	444.814	231.193	0
FUBP1	47.7351	129.702	40.1184	0	0	0	37.8027	226.43	69.0162	0	0	0	32.7541	0	70.9297	0	0	0
FUNDC1	322.379	321.007	284.143	279.857	320.062	193.729	0	0	467.943	0	411.657	0	244.914	299.643	0	0	0	188.557
FUNDC2	724.779	378.05	1049.83	817.556	682.825	1398.52	809.413	579.263	1053.05	477.938	1233.94	1202.01	831.075	1348.75	1467.5	1178.85	1320.12	1053.14
FUOM	0	130.922	138.322	0	116.5	0	0	0	0	0	0	0	0	0	0	0	0	0
FUS	1100.15	872.963	405.208	357.606	0	377.359	701.765	797.941	242.553	14.0288	0	91.9	733.529	376.447	458.153	0	0	0
FUT8	0	0	0	0	0	0	0	0	0	0	0	0	0	0	0	0	0	14.4153
FXR1	117.798	376.6	105.584	124.657	0	136.1	0	217.689	50.1686	36.1514	0	107.263	116.44	154.231	86.8857	49.6029	81.6971	280.243
FXR2	29.9696	149.318	0	19.6327	11.3726	21.288	18.5207	12.725	20.5086	0	0	11.5429	30.081	29.319	36.5357	14.5136	9.47452	83.2452
FXYD1	589.617	1797.07	719.865	1768.58	1194.53	0	320.035	612.95	476.52	0	603.05	0	432.775	447.895	773.75	1164.25	1868.15	0
FXYD6	3190.8	8247.13	3879.47	10997.8	10095.6	0	2236.2	6880.6	3042	6583.2	9755.8	0	2436.2	4822.2	0	5643.6	3351	0
FXYD7	3448.6	6551	4272.7	9709.33	12357	0	5381.5	17500	9204.5	15416.5	0	0	3341.75	5335.5	9324.5	0	18177	0
FYN	146.458	228.238	153.757	239.977	215.433	129.739	111.452	140.752	110.355	188.806	147.688	0	0	148.148	0	0	164.303	100.188
FYTTD1	0	43.4563	0	0	0	34.3321	0	0	0	0	0	0	0	29.4863	0	0	0	0
G3BP1	59.2593	48.7	0	0	0	0	0	57.0148	0	0	0	0	34.7822	0	0	0	0	0
G3BP2	241.468	781.31	239.145	44.8968	0	0	240.582	557.393	172.593	74.925	0	0	261.132	94.1893	69.7536	0	0	33.8071
G6PC3	0	324.667	0	0	0	0	0	0	0	0	0	0	0	0	0	0	0	0
G6PD2	0	0	0	0	0	0	0	0	0	0	0	0	0	0	257.021	0	0	0
G6PDX	272.007	83.7214	134.377	50.6157	51.3029	0	136.377	124.237	0	41.8429	7.598	0	496.543	701.771	209.883	510.457	483.314	0
GAA	32.1273	69.1727	43.0886	39.8398	37.8977	0	0	0	0	0	0	0	58.8273	169.811	13.6789	79.1955	138.155	0
GAB1	0	0	0	0	0	0	0	0	0	0	0	0	19.6884	0	0	0	0	0
GABARAP	1134.78	910.625	1110.8	1100.97	821.175	1692.55	0	0	0	0	0	0	0	668.575	648.025	599.95	0	737.825
GABARAPL2	828.878	1035.72	844.389	1245.06	1340.14	2042.28	696.411	963.244	685.211	1701	360.8	371.789	1162.89	1064.07	879.456	1286.22	933.789	4721.89
GABBR1	118.542	286.019	206.635	265.981	151.026	200.801	112.721	170.25	0	244.731	190.55	287.481	17.8529	192.14	73.6058	143.813	200.269	136.562
GABBR2	112.911	406.755	163.182	333.088	251.383	173.121	37.1633	255.224	234.959	159.72	252.592	196.896	0	168.584	0	148.216	233.367	89.851
GABRA1	184.537	555.654	240.785	425.588	450.406	478	157.088	787.231	530.077	266.196	699.346	297.031	0	0	0	242.085	279.388	220.542
GABRA2	0	308.739	0	170.63	224.374	0	0	0	0	88.3087	0	0	0	0	0	0	154.826	0
GABRA3	56.6375	49.4031	0	67.6875	75.2677	0	43.5094	0	0	73.9188	0	0	0	0	0	76.0844	93.425	100.634
GABRA4	0	0	0	0	0	0	0	48.1	0	0	0	0	0	0	0	0	0	0
GABRA5	58.9739	150.319	229.833	129.012	127.641	0	0	0	0	0	0	0	0	0	0	0	0	57.2826
GABRB1	565.298	1030.13	542.523	805.748	989.683	107.295	225.96	1085.45	587.45	782.85	760.6	215.965	115.69	326.01	0	365.58	424.805	931.45
GABRB2	245.768	369.946	208.016	216.276	285.828	233.447	0	288.058	0	755.947	590.316	209.358	0	0	0	239.132	396.637	225.442
GABRB3	356.33	782.202	345.081	504.996	335.458	92.1944	131.039	0	147	232.4	230.211	111.361	0	0	91.5111	86.0444	300.178	117.328
GABRG2	180.981	612.141	220.615	484.379	523.228	107.427	108.092	445.077	195.45	249.023	311.496	261.908	46.1654	118.862	142.781	169.446	257.019	394.346
GAD1	513.236	341.82	454.109	354.558	368.976	35.3933	792.8	482.767	486.3	328.027	518.933	90.9833	1010.1	679.033	427.5	660.5	542.333	250.367
GAD2	406.752	213.324	512.162	577.636	395.616	0	695.152	193.745	501.485	512.242	460.212	0	976.273	663.727	498.273	925.879	839.394	229.924
GAK	33.7047	0	26.1239	24.6824	0	0	32.6099	0	0	36.3859	0	0	17.4042	0	0	23.8493	0	0
GALC	0	0	0	0	0	0	0	0	22.1145	0	0	0	0	0	0	0	0	0
GALK1	232.271	0	0	0	0	0	504.476	0	0	0	76.5471	0	0	0	0	0	0	0
GANAB	263.485	1225.3	251.326	88.5431	169.542	0	132.029	596.362	87.7017	115.062	74.1052	0	404.121	911.259	246.034	216.379	428.466	0
GAP43	1416.92	4073.16	1606.92	4014.04	4333.24	0	1252.59	3330.35	1492.65	1289.59	2731.76	0	775.412	1363.29	1061.53	1725.47	2196.94	22.6353
GAPDH;GM7293	120717	154133	78034.9	111835	119440	51790.5	133800	148605	99366.7	161190	152252	152319	109900	128176	80766.7	101719	106600	110871
GAPDHS	0	0	0	0	0	0	0	0	0	0	63.515	0	0	0	0	0	0	0
GAPVD1	2.99043	0	0	0	0	0	0	0	0	0	0	0	0	0	0	0	3.91536	0
GARS	316.111	179.313	120.963	111.914	21.3471	0	151.063	62.6686	63.302	0	0	0	565.118	235.98	230.059	253.078	236.02	0
GART	55.6877	47.1849	82.2925	80.6981	36.6774	0	0	48.8	48.4358	54.5057	0	0	60.7642	0	0	26.4472	37.1	0
GAS7	125.767	152.238	167.269	104.802	157.19	0	0	319.538	167.012	171.213	292.875	463.667	0	0	0	0	0	0
GBA	0	0	0	0	0	0	0	0	0	0	0	0	0	0	0	0	81.2	0
GBAS	2210.18	1064.33	2957.54	1666.39	1793.54	2810.42	3237.58	854.368	4790.84	2342.26	2842.68	2684.16	1819.26	2354.63	2134.89	1229.58	1158.26	4323.68
GBE1	115.065	0	40.8655	0	0	0	0	48.5286	0	33.8738	0	0	39.4262	37.1905	0	14.3745	0	0
GC	71.266	0	0	0	0	0	61.26	0	0	0	0	0	373.932	224.632	136.156	210.204	147.612	0
GCAT	0	0	69.985	0	0	0	0	0	83.025	34.4525	0	0	0	0	0	0	0	0
GCDH	78.7315	52.9222	99.8407	0	102.522	144.459	90.463	0	90.3852	0	0	55.3667	0	63.2185	0	97.1963	0	0
GCK;HK3	0	0	19.1908	0	0	0	0	0	0	0	0	0	0	0	0	0	0	0
GCLC	73.4861	0	0	0	0	0	71.3472	0	0	0	0	0	81.3167	0	0	0	0	0
GCLM	132.864	94.2714	0	0	0	0	0	87.8286	0	0	203.936	0	0	0	0	0	0	0
GCN1	32.18	117.237	43.7314	9.32743	0	0	6.86629	0	0	0	0	0	18.3931	17.324	18.2291	23.9114	0	55.7954
GCSH	0	0	0	0	0	0	0	0	0	0	0	0	0	0	0	388.378	248.456	0
GDA	3843.25	3310.54	3500.41	3624.31	2892.48	0	6499.63	3147.78	2727.7	5139.63	4179.63	56.4815	391.037	139.77	81.8185	394.63	104.896	0
GDAP1	1274.22	450.191	2631.18	2068.18	3016	10432.4	1245.65	706.647	2404.53	1551.53	2027.12	3893	1794.71	1359.41	3682.82	2117.88	2596.76	5909.41
GDAP1L1	1187.52	505.148	2405.83	1775.45	2473.95	9537.27	1506.68	466.818	2155.91	2278.86	2620.59	2558.59	1137.64	741.091	1829.41	1195.41	1066.27	0
GDE1	0	158.692	0	154.119	0	0	0	643.571	0	0	0	0	0	189.9	54.2143	122.771	138.319	0
GDI1	12340.6	5210.99	7843.58	7367.16	5897.89	34.0035	12718.1	8032.96	7524.44	8922.59	6720.74	0	15173	9949.26	8239.63	9882.22	6115.56	263.889
GDI2	10896	7472.53	7647.13	7777.13	5865.63	181.655	7999.31	5466.21	6477.24	6027.93	4733.79	0	12011	9266.55	7074.83	9453.1	8382.07	74.8448
GDPD1	0	1310.47	443.189	706.632	821.316	0	607.789	432.374	352.495	0	1049.11	416.389	346.6	820.526	336.105	474.479	426.332	416.153
GDPGP1	102.874	0	0	0	0	0	0	0	0	0	0	0	0	0	0	0	0	0
GET4	155	219.908	0	0	154.327	0	156.985	168.831	0	0	72.5985	0	570.8	192.708	0	0	0	599.6
GFAP	8746.96	549.929	8934.31	1073.11	685.353	69526.5	2992.35	95.9059	3153.82	22.4347	0	1708.71	16843.5	2308.44	26984.4	2545.74	298.353	16435.9
GFER	0	0	93.6923	0	0	0	43.0777	0	0	0	0	0	0	0	0	0	0	0
GFM1	53.2944	0	112.239	0	0	0	0	0	0	0	0	0	0	0	0	24.7044	0	0
GFPT1;GFPT2	0	0	0	0	0	0	0	0	0	0	0	0	6.82913	5.50457	0	0	0	0
GFRA2	0	0	0	0	0	0	45.9611	38.8361	28.505	26.7078	19.9817	0	0	0	0	0	0	0
GGA1	37.4467	0	0	0	0	0	0	0	0	0	0	0	0	0	0	0	0	0
GGA2;GGA3	62.3333	0	67.7792	75.55	0	0	55.4167	0	0	0	0	0	0	0	26.2162	0	0	0
GGCT	294.888	186.576	0	164.064	198.382	0	293.136	184.909	129.236	0	0	0	283.573	102.191	110.5	127.491	111.627	0
GGPS1	97.995	0	0	57.52	0	0	84.255	0	0	0	0	0	0	0	0	0	0	0
GGT7	3834.3	3690.54	2131.16	3100.93	3106.79	0	1985.3	3510.81	264.93	3595.15	2238.33	0	0	2029.07	2176.11	738.37	1610.3	0
GH1	0	0	0	0	0	0	0	0	0	0	0	0	311.713	0	169.413	0	0	0
GHITM	0	0	43.5086	36.0743	42.3864	0	0	0	0	0	0	0	26.6829	0	0	0	0	0
GIGYF1	0	0	0	0	0	0	0	0	0	0	0	0	0	0	0	0	0	10.4581
GIPC1	112.492	0	94.4278	166.556	0	0	0	0	0	103.35	0	0	0	0	0	0	0	0
GIPC2	0	0	0	0	0	0	0	0	0	0	0	0	82.9529	0	0	0	0	191.306
GIT1	328.755	378.887	481.624	598.823	487.035	476.16	328.638	381.043	381.787	740.809	573.383	1546.98	145.323	0	52.3915	223.34	270.745	524.702
GJA1	1184.44	1591.74	1021.47	3299.5	3521.71	2571.86	445.609	1841.41	1243.23	2005.95	2174.77	5449.09	2392.68	2878.41	4340.36	9117.27	10650.5	32058.6
GJB1	0	0	0	0	0	0	0	0	0	0	0	0	0	0	48.0171	24.1441	0	0
GJB6	0	0	0	0	0	0	0	0	0	0	0	0	0	0	0	267.044	651.022	1132.33
GJC2	0	0	0	0	163.359	89.4955	0	0	0	0	54.7682	0	0	81.9182	80.95	253.545	356.373	396.545
GJC3	0	22.2833	0	0	39.682	0	0	0	0	0	0	0	0	120.867	0	0	0	0
GK	449.1	77.9622	989.333	423.622	484.856	2506.58	382.267	203.76	716.967	231.667	307.117	32.0787	538.333	562.933	832.3	800.167	826.433	0
GKAP1	0	33.1308	0	0	0	0	0	0	0	0	0	0	0	0	0	0	0	0
GLDC	56.9911	0	19.7732	0	0	0	24.75	0	23.8768	0	0	0	0	0	0	0	0	0
GLG1	48.2265	112.265	62.7255	129.428	151.846	0	39.9691	314.235	34.4147	144.412	127.374	0	10.426	450.706	0	81.5632	447.912	85.3691
GLIPR2	0	0	0	0	0	0	0	172.53	0	139.41	0	0	88.011	186.07	168.01	179.19	199.53	138.12
GLMN	12.5626	0	0	0	0	0	0	0	0	0	0	0	0	0	0	0	0	0
GLO1	5752.03	3526.36	3436.7	3439	2874.97	0	4616.45	2619.36	2494.45	3657.73	3431.73	0	6864.09	3883.18	2966.18	4055.18	4032.91	0
GLOD4	1105.36	639.408	610.258	657.773	387.87	0	1371.5	441.959	445.741	1080.64	505.045	0	965.318	689.091	694.227	604.591	400.286	0
GLRA1	0	0	0	0	0	0	0	0	0	0	0	0	189.729	447.458	321.462	1084.42	1626.17	2839.12
GLRB	0	0	0	0	0	0	0	0	0	0	0	0	58.9481	86.4407	0	356.919	425.37	1926.74
GLRX3	570.796	359.025	505.686	376.005	422.811	0	1172	572.947	1046.16	162.021	646.789	0	2283.11	974.895	616.789	1597.26	789.895	1639.11
GLRX5	0	0	654.794	477.025	454.137	0	228.387	0	0	0	0	0	0	191.262	416.762	372.288	0	0
GLRX	1277.74	891.257	960.805	1138.19	753.814	0	926	458.3	539.014	744.514	0	0	1643.86	989.829	668.714	851.071	828.343	0
GLS	2889.83	51.0538	5030.32	2025.21	1840.46	45.2762	3347.86	0	5172.86	1747.36	1941.14	0	2102.45	219.414	1786.9	935.976	480.762	0
GLTP	560.881	494.5	952.448	485.509	390.475	0	493.613	263.856	769.5	279.394	703.312	0	6313.12	4308.56	3332.56	4636.12	4071.88	218.425
GLUD1	10434.5	9898.65	9194.77	3789.28	3248.93	7544.32	7398.92	5060.81	10163.2	2623.57	3409.73	2639.16	15651.1	13147	14350.8	7534.59	8635.41	5395.41
GLUL	18291.3	35362.5	17086.7	21852.5	20143.8	42432.6	28744.8	35424.3	23070.5	21983.8	23671	28647.6	31116.2	39330	29561	37694.3	43289	34576.2
GLYR1	0	0	41.5531	0	0	0	0	0	0	0	0	0	0	0	0	0	0	0
GM996	27.2319	27.4194	121.383	137.69	114.166	1439.09	97.2581	9.97952	46.3323	47.8323	138.352	3101.29	13.0287	0	44.2016	19.7048	6.23903	401.742
GM1840;GPI	17314	13208.4	9580.4	11102.5	9863.64	990.258	13162.1	9930.91	8011.82	11087	12137	0	13236.1	9646.67	6902.42	7625.15	10596.4	1024.7
GM3839	4078.61	4569.93	2559.8	4376.55	2836.68	695.182	2298.59	1717.05	1491.14	1128.68	576.955	738	4829.09	4160.95	3902.91	3224.91	3315.27	0
GM4950	0	0	0	0	0	0	885.933	0	0	0	0	0	0	0	0	0	0	0
GM5422;PSMD2	404.216	179.978	106.317	151.633	77.314	0	340.105	304.491	31.9439	80.1491	43.6263	0	568.14	282.789	308.386	170.87	243.456	33.9281
GM5449;SNRPD2	934.062	0	0	0	0	0	1025.47	0	0	0	0	0	0	0	0	0	0	0
GM5611;NPM1	1941.07	4172	759.567	0	0	1628.23	2212.87	2744.4	1936.4	341.88	827.067	0	1556.07	2009.4	1215	150.32	0	3341.27
GM5612;MAP1LC3A	5727.89	5824	5974.61	5866.67	4600.89	9641.25	5151	6494.17	5288.33	4770.5	3909.33	9729.5	5325.17	4148.5	4163.5	2929	4185.17	9878.33
GM6525;RPL36A	0	638.275	0	0	0	0	284.317	1195.2	307.467	0	0	401.3	0	0	0	0	0	0
GM6793;GM9242;HNRNPA3	267.219	505.509	165.575	55.3197	25.5039	493.044	168.939	458.467	211.261	0	0	102.472	187.817	104.267	142.972	63.3444	30.6628	219.95
GM7808;GM8797;RPS27A;UBA52;UBB;UBC	41178.5	30236.1	29618.8	26682.1	25333.9	16252.7	41506.4	29577.3	25812.7	28480.9	21280	13036.4	48458.2	31368.2	37695.5	30789.1	30504.5	34298.2
GM7964;HNRNPK	4553.57	4460.61	2905.09	321.964	40.1378	1220.37	3802.01	2565.81	1316.65	179.289	0	44.9519	3889.03	1176.78	2467.7	147.993	192.03	918.141
GM8394;PSMA5	3789.5	3390.92	2283.5	2893.06	2354.33	0	3267.42	3201.33	1693.58	2452.25	2237.33	0	2690.5	3232.92	2109.5	2503.75	2050.25	1317.42
GM8730;RPLP0	2661.74	11320.7	2838.28	2083.04	1065.74	4748.83	3797.61	9923.89	2593.11	2246.61	1770	6624.44	3036.89	7659.44	2604.89	2596.22	2079.17	9516.67
GM9493;RPS7	2746.1	8621.33	2856.13	1427.39	701.163	6819.94	3034.44	7000.56	998.122	2228.22	840.9	3946.78	2856.67	5869.89	3267.11	1807.89	1252	13081.1
GM9755;TUFM	5286.35	1092.64	7576.98	3992.6	4948.44	10162.2	3735.31	1103.5	4810.94	1730	2186.75	4183.12	6094.06	3739.06	8546.56	4615.94	3295	8280
GM10020;RPL15	881.881	3076.88	907.236	431.854	193.929	1488.5	990.643	4160	396.786	418.821	592.929	1671	926.214	2884.29	520.086	836.143	626.829	1257.14
GM10036;GM5093;RPL11	1916.42	6578.58	1084.23	1189.97	994.161	3658.05	2614.09	7893.91	2057.45	1064	843.209	4020.82	969.545	3572.64	857.7	1318.91	1379.91	6596.64
GM10093;HDAC1;HDAC2	136.976	44.124	0	0	0	0	99.068	0	0	0	0	0	0	38.6276	0	0	0	0
GM10110;PABPC4	0	0	0	16.3403	0	0	0	0	0	0	0	0	44.7487	0	0	0	0	0
GM10260;RPS18	2639.36	7897.5	1765.06	1589.42	790.697	3022.04	1948.33	5261.33	1032	994.5	0	3308.92	2587.33	4128.75	1780.75	1109.83	1199	6974.67
GM10263;RPS28	2247.9	5465.83	3017.52	0	0	3123.15	1883.43	3691.33	1409.63	0	0	6423.33	2534	2122.2	0	0	0	5747.67
GM10269;RPL35	2081.94	9353.75	1515.98	790.783	637.663	4620.52	1922.12	5645.5	1435.35	0	0	1318.22	0	3446	1653	881	0	3565.75
GM10273;TIMM23	233.74	0	331.43	345.81	384.475	0	0	0	0	0	326.32	0	0	0	0	373.31	343.04	0
GM10320;SEC61B	310.95	1420.26	0	0	0	0	0	500.367	0	0	0	0	0	0	0	0	0	0
GM10784;HDHD2;IER3IP1	566.25	738.462	0	0	473.825	0	0	0	0	0	0	0	0	0	0	0	0	0
GM11214	0	0	0	0	0	0	0	151.792	0	0	0	0	0	0	0	0	0	0
GM12355;SRSF3	580.19	1495.2	764	0	0	509.44	0	0	0	0	0	0	644.87	0	0	0	0	0
GM13102;PRAMEL4	696.529	382.176	352	525.775	591.863	0	855.559	0	0	0	0	0	298.588	0	0	282.735	0	133.832
GM13125	0	0	0	5572.67	4018.67	0	0	0	0	0	0	0	0	0	0	0	0	0
GM15013;RPS4X	1591.19	5550.16	1135.03	674.957	368.963	2595.21	1863.43	6037.14	777.476	879.667	382.695	2154.57	1099.76	2867.14	1069.86	647	555.667	4528.86
GM15800	44.0727	42.6576	37.6796	41.8558	20.3764	0	0	34.2689	44.2493	56.6311	27.9658	0	19.3773	25.2138	0	0	17.5618	0
GM16494;GM6594;HMGN2	109.97	0	61.73	0	0	0	0	0	0	0	0	0	0	0	0	0	0	0
GM17541;RPL18A	518.974	2102.79	222.051	389.821	196.238	566.191	1131.54	5209.92	627.185	429.569	222.315	1426.08	366.1	2388.38	0	328.931	329.685	1804.69
GM18025;GM5786;GM6576;RPS2	1458.97	5066.62	1261.08	749.273	402.757	2574.98	1479.05	4183.45	1070.5	650.591	272.577	2624.23	1234.68	2694.59	467.818	766.091	566.182	5917.27
GM20390;NME2	8266.81	4958.35	4973.19	5753.19	3339.93	171.279	6254.17	4512.92	5622.92	5159.17	2520.92	44.7625	6808.75	6527.5	10097.1	4355	4014.25	358.871
GM20425	581.75	382	177.837	176.167	78.7392	0	617.688	353.641	78.0375	136.728	43.9484	0	3466.41	2382.03	1289.86	1981.56	1774.22	114.706
GM20431;UBE2V1	2567.03	2377.81	2495.25	2515.08	1677.83	0	3701.17	2582.92	3303.42	1854.42	2011.17	0	4546.33	2596	1906	1571.83	1485.25	456.033
GM20498;SYNJ2BP	623.911	380.456	801.972	757.048	863.756	1226.11	425.678	375.9	745.311	619.611	675.222	0	0	0	919.156	1104.58	1064.38	0
GM20671;PISD	0	0	0	0	0	219.475	0	0	0	0	0	0	0	0	72.9429	85.8893	0	239.107
GM28062;HNRNPU	1405.2	2119.35	601.674	156.926	31.7489	466.652	1508.91	2171.26	679.304	130.526	0	0	933.261	873.543	656.457	100.615	0	25.3043
GM42957;PEX11B	0	105.113	0	100.423	98.6633	0	0	67.0267	0	0	0	167.107	0	106.673	0	0	0	119.807
GM43796;TBC1D24	213.939	225.657	123.512	161.729	131.71	0	253.103	257.224	164.683	170.3	177.717	0	84.7828	378.483	78.931	80.5207	0	0
GMDS	58.3133	37.5967	0	0	0	0	0	0	0	0	0	0	0	0	0	0	0	0
GMFB	3992.07	1675.91	2406.77	3818.5	880.187	0	3523.4	1903.3	2140.1	1894.2	1540.7	0	1419	0	587.33	1336.2	430.87	0
GMPPA	0	0	28.8245	0	47.395	0	0	0	0	0	0	0	0	0	0	0	0	0
GMPPB	173.847	198.305	0	146.963	0	0	0	131.353	0	0	0	0	162.047	103.542	0	0	0	0
GMPR	425.241	453.7	267.915	386.224	210.727	98.8353	113.159	0	88.9647	0	0	0	129.853	0	0	278.676	0	0
GMPS	169.834	66.0551	127.442	53.2408	54.4898	0	128.255	63.8306	43.1204	88.1469	35.5918	0	81.8469	82.6388	64.3633	121.506	76.3531	0
GNA11	1618.06	4006.38	2399.59	3329.1	3800.77	0	951.696	3975.96	406.639	3009.74	2871.74	96.9174	1440.78	2034.17	1012.43	2290.22	2462.61	0
GNA13	505.155	1725.12	843.978	1617.19	1623.38	0	823.615	1677.38	912.538	1358.54	1224.81	0	1121.5	2253.27	1326.46	2262.65	3267.42	236.092
GNA14	22.6285	35.6357	13.096	65.4764	74.475	0	0	103.779	54.6375	24.0042	72.3292	0	20.0554	38.1467	42.475	62.4792	41.1554	0
GNAI1	6184.59	12330.4	8370.2	10227.3	14316.5	887.647	7865.88	16912.9	9648.24	15150.6	17642.9	1466.53	5507.53	7871.76	6925.88	9264.71	9701.76	3393.18
GNAI2	3153.83	5937.83	3535.87	5824.17	6003.83	0	4914.3	7051	4472.45	6188.5	6557	126.14	5464.5	6498.5	5170.5	8884	10502.5	2385.15
GNAI3	336.659	730.802	317.602	545.367	892.706	0	251.965	1457.29	490.718	919.941	1160.53	0	297.706	369.318	293.835	513.582	696.118	0
GNAL	81.72	239.8	105.3	222.595	275.465	0	577.85	3486.65	834.65	1423.55	1333.55	750.9	0	0	0	169.595	220.75	0
GNAO1	60999	115532	67336.1	106245	126909	3330.06	80866	175715	80563.5	129095	165282	26524.9	36406.9	59921.7	42746.1	55255.6	73880.7	22461
GNAQ	6787.39	14893.6	7190	11903.5	15581.7	174.987	4883.04	11172.6	5510	10753	9802.61	269.717	3128.65	7136.52	4958.7	6466.96	9314.78	1854.52
GNAS	1509.65	3393.29	2074.14	2554.8	3301.76	0	1359.82	2130.09	1305.64	1514.32	1896.77	0	2129.86	3229	2477.95	3504.27	4484.41	763.045
GNAZ	2330.92	6115.56	2749.83	4962.06	6700.95	766.167	2845.57	8248.57	1971.62	6781.9	7905.24	3902.14	1113.67	3068.38	1323.48	2596.14	3793.9	1708.24
GNB1	45428.5	88133.1	44863.3	80530.3	94240.8	3277.31	82623.1	172269	91261.5	137762	127808	18050	42522.3	77323.1	41453.1	65904.6	73357.7	25423.8
GNB2	10759.5	23318.2	14178.9	20980.1	24729.7	552.631	26276.2	56635.4	27003.8	50470	55116.9	7450.38	9376.92	21574.6	12190	19946.2	21155.4	16222.6
GNB2L1	1683.97	5596.67	962.5	587.773	413.541	2378.89	2668.82	8676.36	1772.14	1193.73	140.214	5286.82	974.227	4590.45	1488.23	533.682	119.355	4883.64
GNB4	34.9179	350.064	0	185.236	344.629	0	540.736	1467.86	418.293	1134.86	1285.07	0	445.607	727.643	510.957	426.907	577.771	521.729
GNB5	1710.29	3024.24	1424.59	1837.63	1996.1	0	3646	7059.41	3224	4671.18	3935.88	1892.12	201.394	1153.94	115.282	2106.76	1964.47	311.959
GNG2	1893.57	4769.17	1285.55	3416.16	3086.86	0	2658	3945.83	2805.83	2886.33	4276.83	0	0	2113.33	1104.83	1760.17	1841.83	0
GNG3	713.36	1871.68	565.823	2377.85	2235.47	0	3611.8	7836.4	1907.88	6046	6613.4	704.52	0	2627.4	641.22	1282.86	2114.2	0
GNG4	0	606.775	498.108	623.408	592.783	0	0	683.417	455.85	752.767	597.017	0	186.533	0	0	487.467	646.05	0
GNG7	1499.62	1660.26	0	1854.89	1877.12	0	1506.7	2527.2	1472.58	6069.4	2252	0	0	0	0	0	0	0
GNG12	1067	2809.2	1194.5	3297.9	2805.1	0	2639	3717.2	3439.8	2925.2	4987	0	2594.6	2507.4	4225.8	3334.2	5794.6	1698.44
GNG13	0	0	0	0	0	0	0	0	0	430	0	0	0	0	0	0	0	0
GNL1	100.325	70.5472	56.7833	39.8556	0	0	57.6639	0	36.4444	0	38.5528	0	44.1306	28.2444	45.3611	88.7306	70.4917	0
GNPAT	0	0	0	0	0	0	0	0	0	0	0	0	0	0	0	46.98	0	0
GNPDA1	240.091	0	258.5	0	0	0	306	0	0	0	0	0	0	0	0	0	0	0
GNPDA2	151.853	0	0	0	0	0	288.582	241.318	0	0	189.218	0	0	0	0	158.535	204.612	0
GOLGA5	0	0	0	0	0	0	0	0	0	0	0	0	0	0	0	27.0898	0	0
GOLGA7	0	552.964	372.677	426.786	447.745	0	0	0	0	0	0	0	0	0	0	0	0	0
GOLGA7B	237.627	449.391	297.827	328.609	495.727	0	0	0	0	0	0	0	0	0	0	0	0	0
GOLGB1	0	0	0	9.61013	18.8476	0	0	0	0	0	0	0	0	0	0	10.3167	0	0
GOLM1	0	0	6.93321	0	17.1443	0	0	0	0	0	0	0	0	0	0	0	0	0
GOLPH3	0	0	57.5071	0	0	0	0	0	0	0	0	0	0	68.1059	0	0	0	59.2059
GOLT1B	0	279.067	0	0	0	0	0	0	0	0	0	0	0	0	0	0	0	0
GORASP2	149.593	0	0	0	0	0	0	0	0	0	0	0	0	0	0	0	0	0
GOSR1	0	0	0	0	0	0	0	0	0	0	45.0965	0	0	0	0	0	0	0
GOSR2	0	769.778	0	0	0	0	0	409.778	0	0	281.222	0	226.089	273.533	0	0	0	182.333
GOT1	23643.7	16282.5	13968.8	18675.9	13299.4	0	28732.2	20447	15325.2	22718.1	16235.6	173.526	26225.2	18248.1	12023.7	18044.1	13800.4	59.1111
GOT2	31470.6	17399.8	40898.9	30935.4	38672.3	73864.5	33335.5	24065.8	53561.3	36422.6	42625.8	70396.8	26841.9	26111.9	43264.5	32493.5	31223.9	44106.5
GPAA1	0	0	0	0	0	0	0	0	0	0	0	0	0	0	0	104.545	0	0
GPC1	235.359	510.114	320.254	433.096	291.043	68.2632	0	33.1289	44.7184	193.7	229.487	22.9	0	30.6895	0	90.3684	0	0
GPC4	78.8973	221.855	75.8297	138.396	150.746	128.873	0	0	0	0	0	154.065	0	0	0	0	0	0
GPC5	0	21.147	0	0	24.2333	0	114.781	0	0	0	0	0	0	18.0615	0	0	0	0
GPC6	0	0	0	0	0	0	0	0	0	0	200.251	0	0	0	0	0	49.3821	0
GPD1	1745.65	1825.79	1814.72	1589.62	1054.51	0	1249.85	772.423	812.962	1438.88	863.923	0	2270.35	2227.08	2161.35	2976.69	2644.62	0
GPD1L	1023.81	912.833	886.806	888.778	566.946	123.267	1444.33	1169.21	831.333	881.208	643.375	0	702.5	357.621	341.608	297.708	0	0
GPD2	4514.29	1753.31	8416.73	5548.03	6140.14	39.7041	3127.35	1712.35	4585.92	3566.12	4562.04	912.98	2878.78	4278.98	4591.22	3747.14	4568.57	59.0939
GPHN	671.007	576.486	684.646	717.014	641.229	108.735	836.792	526.083	507	655.583	596.104	1291.04	726.75	736.438	1107.56	1358.5	1414.42	4870.21
GPM6A	23433.7	61502.7	22502.3	60877	77080.3	328.509	28656	108590	46064	52616	86225	159.5	13069	23436	15289	19784	21439	45.771
GPM6B	3722.69	11496.7	5463.89	9163.53	9177.08	0	4215.08	11250.8	4177.92	4546.58	6171.67	0	2578.08	3890	4366.58	5380.33	5601.75	0
GPR37	179.167	156.392	282.783	325.35	211.604	0	0	0	0	0	0	0	0	421.8	699.308	625.725	831.425	0
GPR37L1	307.566	617.331	159.713	280.373	676.256	0	259.55	1359.12	0	489.744	451.2	0	269.637	851.125	946.812	2131.88	1377.81	0
GPR56	48.09	168.593	49.7567	0	0	0	0	0	0	0	0	0	0	109.327	58.4333	121.913	173.233	0
GPR89A	0	0	0	0	0	0	0	0	0	0	0	0	0	55.1636	0	0	0	0
GPR158	136.509	428.408	173.634	345.036	451.954	0	161.277	550.123	298.923	533.492	855.938	71.1954	0	211.815	0	186.415	227.215	32.7062
GPRASP1	0	0	0	0	0	0	0	0	0	0	0	0	0	0	0	0	0	11.3716
GPRASP2	0	0	0	0	0	0	0	0	0	0	0	0	0	0	0	0	0	120.476
GPRC5B	105.699	145.159	0	147.782	93.2036	0	0	0	0	87.1027	0	0	52.9091	143.218	71.7091	143.082	237.455	120.427
GPRIN1	375.293	663.833	224.802	476.95	654.378	11.8507	334.946	783.257	285.635	336.446	543.486	305.878	0	23.8838	11.022	0	6.53392	0
GPRIN3	0	0	0	0	0	0	0	65.6596	0	0	0	0	0	0	0	0	0	0
GPS1	348.663	201.81	237.037	432.354	180.8	0	457.714	241.518	121.982	199.211	219.636	0	639.107	400.75	157.814	251.561	173.586	91.5179
GPSM1	0	0	0	55.9256	0	0	0	0	0	0	0	65.3026	0	0	0	0	0	84.941
GPX1	0	373.068	558.643	0	0	0	670.471	322.014	953.929	338.529	0	604.457	1023.57	829.286	406.607	683.8	485.814	509.636
GPX4	457.871	728.007	777.383	745.143	430.598	537.736	619.757	1498.64	1862.93	1238.79	536.186	807.571	1903.07	1141.86	2486.57	1599.43	1040.07	2887.43
GRAMD1B	0	210.218	0	0	199.464	0	0	0	0	0	0	0	0	0	0	0	0	0
GRASP	0	0	0	0	0	0	0	0	0	0	0	366.648	0	0	0	0	0	0
GRB2	738.919	691.418	557.677	657.175	508.653	251.032	806.842	386.168	634.789	637.842	309.205	307.737	341.163	260.868	324.811	254.926	0	0
GRCC10	497.829	383.636	598	548.264	641.514	0	0	0	0	0	0	1218.73	0	0	286.786	0	249.514	553.543
GRHPR	1224.49	932.6	668.422	649.173	406.773	0	1539.07	1334.4	1335.73	1096.73	427.44	0	2146.93	1519.73	1121.6	1459.27	1600.67	0
GRIA1	1411.66	2598.51	2225.64	2256.47	2512.59	2772.75	84.6846	168.125	318.865	390.365	202.654	3002.96	0	12.2744	0	0	443.173	575.058
GRIA2	3467.97	5887.34	4947.69	4761.82	5062.54	7757.15	1861.12	2110.6	2617.2	2761.6	3427.4	14459.4	298.94	215.28	438.82	537.2	1095.08	4074.6
GRIA3	326.313	555.715	682.97	545.017	560.657	2158.81	294.833	176.902	434.296	574.758	709.619	5138.17	72.6688	117.652	212.646	362.506	591.702	2248.04
GRIA4	0	0	0	0	15.6543	274.707	0	24.1319	16.1815	0	44.1426	365.787	17.1009	53.4255	0	178.486	221.809	1537.02
GRID1	0	86.0346	45.9308	76.6596	46.5135	0	0	91.7885	0	117.517	0	0	0	0	182.752	44.4481	0	0
GRID2	0	0	0	0	0	0	0	0	0	0	0	0	0	0	0	72.874	156.276	124.3
GRIK2	19.8607	21.8913	69.8082	29.2974	40.0816	504.582	0	0	0	24.4673	0	545.49	6.42347	15.711	0	0	0	12.9778
GRIK3	0	18.2143	0	0	0	0	0	0	0	0	0	0	0	0	0	0	0	0
GRIK5	0	0	0	0	3.19237	75.3814	0	0	4.37712	0	2.97017	193.458	0	0	0	0	0	0
GRIN1	558.579	211.152	1068.66	835.727	1216.92	7024.62	218.41	122.023	722.41	521.295	884.377	6996.72	0	30.6344	32.6754	18.3689	45.2066	1569.09
GRIN2A	34.6547	15.7223	245.168	194.848	119.641	3460.49	0	0	77.2761	22.7408	47.2268	1749.44	0	0	0	0	0	210.296
GRIN2B	263.516	27.3235	349.254	511	547.169	3792.96	10.9858	5.33127	304.662	309.69	397.803	4864.23	0	0	3.93873	0	1.54831	367.028
GRIN2D	0	0	0	0	0	38.4939	0	0	0	0	0	0	0	0	0	0	0	0
GRIN3B	689.321	0	477.071	0	0	0	0	0	0	0	0	0	0	0	0	0	0	0
GRIP1	38.7808	0	0	0	0	0	0	0	0	0	0	0	0	0	0	0	0	27.6192
GRIPAP1	135.627	85.2821	161.972	98.0679	0	0	70.6018	88.6679	110.343	0	69.175	101.909	115.411	0	94.1321	0	0	103.93
GRK6	0	0	0	0	0	0	0	0	39.32	0	0	0	0	0	0	0	0	0
GRM1	54.0628	115.248	60.6021	88.3652	105.722	33.4277	0	88.2128	0	105.585	41.4787	0	14.8881	65.4681	37.534	28.2872	72.8574	28.4319
GRM2	107.871	212.761	143.209	149.648	178.557	0	11.0494	278.02	183.545	351.882	379.275	0	0	0	0	0	0	0
GRM3	301.238	663.218	391.714	585.891	629.054	0	304	878.98	460.531	885.041	742.122	69.1735	0	65.2776	0	167.751	271.551	0
GRM4	0	0	0	0	0	0	0	0	0	0	0	21.2812	0	0	0	15.7525	0	0
GRM5	145.496	350.974	138.49	168.421	212.391	14.2517	31.5554	268.431	71.7123	48.3108	155.123	84.2369	0	27.4062	0	38.26	0	4.16477
GRM7	60.125	69.9286	70.0649	134.06	109.823	89.3268	0	0	31.6357	77.2071	108.154	0	21.9429	38.9196	22.375	68.35	85.6607	131.546
GRM8	0	0	0	0	22.1981	0	0	0	0	0	0	0	0	0	0	25.5528	27.9094	41.1868
GRPEL1	119.165	0	207.712	156.682	125.676	0	0	0	0	0	0	0	113.5	0	0	0	0	0
GSDMC	0	270.565	1139.65	522.276	0	0	0	0	0	0	0	0	0	0	0	0	0	0
GSG1L	0	0	0	0	0	0	0	0	0	0	13.277	3380.9	0	0	0	0	0	0
GSK3A	474.059	528.933	285.055	179.97	160.136	233.791	388.155	316.918	337.668	167.332	309.664	145.85	442.741	527.864	278.568	281.895	297.564	111.373
GSK3B	1018.9	1120.31	696.491	896.231	998.577	1485.85	465.923	598.769	727.577	299.215	384.923	773.962	644.462	806.308	913.962	747.308	773.385	584.462
GSN	218.948	79.05	149.968	64.6611	0	52.575	280.056	17.1022	103.131	0	0	33.0472	865.139	1103.56	995.944	928.111	1315.83	1627.36
GSPT1	60.7727	58.103	0	0	0	0	99.7333	53.2182	70.5212	37.3576	0	0	190.985	56.8061	0	0	0	0
GSR	188.265	0	75.175	90.8583	0	0	169.192	0	156.238	158.308	106.871	0	145.717	173.129	149.533	0	135.65	0
GSS	178.486	104.183	0	50.6724	192.276	0	0	0	0	0	0	0	176.841	0	149.469	188.217	160.403	0
GSTA4	2204.03	2089.55	1318.96	1801.97	945.6	0	1722.64	201.8	1461.64	1522.45	1658.91	0	4054.09	1586.27	1763	2204.18	1308.64	0
GSTK1	160.895	208.825	328.224	138.763	245.214	500.384	83.3737	164.426	181.311	169.774	0	0	124.821	200.195	747.684	450.505	575.105	0
GSTM1	19662	14317.3	11883.9	13631.2	13544.5	3949.62	17950.6	17822.3	13401.8	21654.8	16996.5	3089.12	16758.8	14739.4	9422.15	14398.8	15317.1	1668.29
GSTM5	6298.41	5438.7	4637.19	4576.74	4144.57	266.833	6341.11	4850	3886.94	5231.61	4522	158.622	5203.06	4286.44	2680.28	3721.06	3656.44	1911.06
GSTM7	461.312	283.076	285.579	444.288	215.541	0	163.053	0	0	0	0	0	574.147	524.9	442.112	603.529	0	0
GSTO1	1280.56	442.545	354.349	575.218	549.8	0	341.365	139.671	333.218	0	0	0	213.159	0	0	229.041	269.229	0
GSTP1;GSTP2	8941.11	9816.78	10484.6	9231.33	8680.72	637.975	9914.17	6197.25	6662.33	9605	5852.17	216.792	9400	9789.17	7541.58	9700	10072.5	0
GSTZ1	341.625	0	458.929	227.519	0	0	335.4	0	337.656	0	0	0	745.562	0	480.288	338.719	131.906	0
GTDC1	161.71	0	0	0	0	0	0	0	0	0	0	0	0	0	0	0	0	0
GTF2I	0	23.8767	0	0	0	0	0	0	0	0	0	0	0	0	0	0	0	0
GTPBP1	85.4697	164.882	81.3697	0	0	0	0	101.576	0	0	0	0	0	0	0	0	0	0
GUCY1A2	0	0	45.1057	56.1182	0	0	107.666	0	0	0	0	46.3932	48.1614	0	0	0	0	0
GUCY1B2	0	0	0	0	0	624.073	0	0	0	0	0	0	0	0	0	0	0	0
GUCY1B3	137.62	101.899	134.912	74.6667	60.5429	37.9333	130.636	272.357	46.8048	136.167	93.6405	108.812	133.295	111.681	0	117.636	87.7167	62.6929
GUF1	0	0	43.8032	0	0	20.1758	0	0	0	0	0	0	0	0	0	0	0	0
GUK1	305.852	187.2	214.586	0	219.871	0	0	188.029	223.007	400.564	0	0	510.264	0	0	0	0	0
GULO	5453.08	3541.35	3103.63	4004.88	2452.19	0	1456.81	1776.96	998.346	0	1297.19	0	0	0	0	0	0	0
GYG;GYG1	0	0	0	117.642	0	0	0	0	0	0	0	0	0	0	0	0	189.158	0
GYS1	62.4158	0	0	0	36.0605	0	0	0	0	0	0	0	0	52.6868	0	0	0	0
H1F0	721.405	0	1662.19	0	0	582.957	740.886	0	1960.14	0	0	0	1441.14	444.229	1954	0	0	4662.86
H2-KE6;HSD17B8	341.414	0	922.96	398.783	350.461	851.682	313.979	0	412.757	0	0	142.15	0	0	715.5	110.521	0	62.0186
H2-M10.3	0	0	0	0	0	24.622	0	0	0	0	0	0	0	0	0	0	0	0
H2AFV;H2AFZ	5073	5343.17	5727.67	0	0	6566.33	6800.5	0	1984.83	0	0	4494.5	8284.33	2598	8665.67	0	0	6220.17
H2AFY2	0	0	134.563	0	0	605.789	196.379	0	308.374	0	0	0	198.189	0	191.405	0	0	567.211
H2AFY	1824.39	274.329	2678.69	0	0	4065.35	1029.53	0	2455.41	0	0	644.118	2197.24	620.706	4358.06	0	0	6033.53
H3F3A;H3F3C	44188.9	8374.33	46978.9	1673.73	2242.5	32690	47698.3	2530	79616.7	2755.33	0	195.833	54533.3	12911	94070	5828.17	2391	172317
H13;HM13	0	0	0	0	0	0	0	0	0	0	0	0	0	53.2253	0	0	0	0
HABP4	0	0	0	0	0	0	0	101.368	0	0	0	0	0	73.588	0	0	0	0
HACD3	815.115	2099.09	757.248	724.496	800.9	571.875	486.761	1716.11	473.022	928.722	930.556	211.494	1062.56	3093.83	764.5	1858.11	2036.39	1664.44
HACL1	22.8818	19.1165	26.2585	23.1597	0	0	0	0	0	0	0	0	0	15.3218	0	0	0	0
HADH	644.628	600.347	1029	421.512	502.439	1183.45	691.053	298.868	862.158	311.221	492.047	0	691.368	840.053	2295.11	871.684	527.895	0
HADHA	1516.35	994.73	2808.81	1553.67	1310.37	1594.95	1346.36	1041.88	2249.4	1268.4	1037.98	94.2762	4215.48	5185.95	6567.14	3840.71	3108.33	2681.9
HADHB	1129.27	826.107	1968.02	810.917	1122.5	2061.04	229.304	274.204	800.857	520.821	256.854	176.214	1838.32	2454.43	2442.57	2129.64	2050.96	1992.82
HAGH	741.614	563.419	569.396	631.474	564.711	92.4221	1283.84	504.168	1016.47	299.005	378.637	0	1115.79	522.147	619.947	573.474	375.705	0
HAGHL	133.427	0	0	0	0	0	0	0	0	0	0	0	0	0	156.877	146.115	0	0
HAP1	0	0	0	0	0	0	0	0	0	0	0	0	0	43.7812	66.7344	42.4656	66.2219	131.991
HAPLN1	1337.82	783.84	345.637	320.653	604.569	1017.27	1111.92	484.792	0	50.1792	0	687.417	1808.96	1573.79	457.333	477.208	264.942	2323.58
HAPLN2	0	0	0	0	0	0	0	0	0	0	0	0	516.958	221.683	0	28.4129	93.3667	3801.71
HAPLN4	232.366	467.126	68.3143	203.114	161.995	145.1	125.554	162.821	0	0	75.3214	273.432	632.5	455.286	198.264	250.643	332.318	3374.36
HARS	280.67	206.619	223.262	119.883	68.7443	0	147.289	86.32	42.1571	0	0	0	716.371	201.191	128.186	183.789	162.871	0
HAX1	0	0	190.015	0	0	0	0	0	0	0	0	0	0	0	0	0	0	269.185
HBA;HBA-A2	206046	167092	162071	103194	76204.2	33347.5	130712	83997.5	95266.2	65471.2	38872.5	26525	490188	433662	386425	243800	219212	41780
HBB-B1;HBB-BS;HBBT1	231970	215997	201264	150330	98057.9	44119.1	172791	114427	153936	92418.2	41470	24120.9	631436	463864	405545	274300	320727	67490.9
HCCS	0	0	0	0	0	0	55.4419	0	137.738	0	0	0	0	0	0	55.9344	74.7812	0
HCFC1	14.4437	27.4331	0	0	15.3262	0	0	28.9887	21.6863	0	0	0	0	0	0	0	0	0
HCN1	66.2949	254.887	146.081	214.452	180.45	0	0	102.575	35.4425	0	116.112	0	69.0075	259.05	169.235	202.812	303.9	0
HCN2	50.45	88.8341	25.0048	56.7262	99.7718	0	15.2407	38.5238	65.6857	124.136	136.307	0	632	1572.62	1113	1791.93	3442.86	134.621
HCN3	0	0	0	0	33.1479	0	0	0	0	0	0	0	0	0	0	0	0	0
HCN4	0	44.1237	44.614	28.4895	49.2246	0	0	73.6614	0	0	0	0	90.7105	0	0	103.918	140.202	56.3193
HDAC11	79.2545	410.15	0	0	150.114	315.623	116.882	0	213.727	0	0	374.077	240.055	277.255	201.009	236.109	357.827	1107.95
HDGF	337.569	0	153.856	0	0	0	247.456	99.85	154.981	0	0	0	106.406	94.9437	0	0	0	0
HDGFRP3	1141.06	0	466.556	0	0	0	1371.22	1292	965.7	0	0	0	248.878	0	343.244	0	0	0
HDHD2	1660	1258.55	1073.47	1407.9	991.857	0	1914.57	870.714	997.214	1282.5	923.714	0	2746.71	1813.29	1377.79	1857.79	1616.93	0
HDHD3	0	0	562.05	0	0	0	491.556	0	624.989	0	0	0	0	0	246.644	214.922	0	0
HDLBP	73.4225	214.179	115.826	0	0	310.837	31.4462	124.3	0	0	0	30.13	758.075	164.037	75.3988	100.582	55.5275	196.7
HEATR5B	0	5.19911	5.31652	0	4.46152	0	0	4.09589	0	0	0	0	3.19893	0	0	4.68839	0	0
HEBP1	713.019	221.015	518.423	550.262	297.315	0	267.446	0	0	631.908	0	0	0	0	0	0	0	0
HECTD3	0	15.4594	0	0	27.6588	0	0	0	0	0	0	0	0	0	0	0	0	0
HECW1	0	0	0	0	0	9.28346	0	0	0	0	0	0	0	0	0	0	0	16.6049
HEPACAM	655.472	1568.36	863.069	1624.07	1414.24	0	499.75	1559.12	947.167	1522.25	1291.75	0	1862.62	2941.67	3212.67	4641.25	6173.75	128.604
HEPH	0	0	0	0	0	0	0	0	0	0	0	0	21.7863	25.6	34.3765	29.6686	24.6627	0
HERC4	0	0	0	0	0	0	0	0	0	0	0	0	0	0	0	23.7537	26.3815	0
HEXA	0	0	0	0	0	58.1346	0	0	0	0	0	0	0	0	30.9396	0	0	0
HEXB	181.2	189.882	110.126	173.33	151.347	156.377	176.783	190.567	0	0	117.983	519.267	0	0	0	251.28	0	448.733
HGS	89.7768	45.2488	41.3336	67.7398	60.8427	0	218.185	0	29.4268	66.0805	30.7317	0	259.366	0	0	105.844	62.3585	0
HHATL	0	0	0	0	0	0	0	0	0	0	0	0	0	114.857	0	103.567	0	0
HIBADH	766.138	0	999.078	252.673	332.38	0	237.94	0	1361	118.76	217.633	0	2481.67	698.333	1850.07	1116	939.533	0
HIBCH	592.296	130.319	883.84	151.091	252.416	0	314.004	0	1041.41	349.152	156.696	0	425.259	147.133	568.481	311.874	145.211	0
HIGD1A	754.75	0	915.9	880.638	874.9	0	546.925	0	1107.8	566.875	0	861.8	1239.33	1229.65	1469	0	1185.67	1333.4
HINT1	4413.21	2314.25	1975.86	2737.62	1968.56	0	7099.5	3762.62	2721.62	5951.38	3180.5	0	4781.75	3490.88	2516.62	3922.12	2564.12	787.6
HINT2	648.423	242.918	995.03	562.814	579.5	0	510.2	0	863.264	0	0	0	640.936	386.882	289.009	487.336	0	0
HINT3	332.156	0	320.5	402.544	0	0	350.356	0	405.444	0	0	0	467.278	457.889	0	434.689	0	0
HIP1	0	0	0	0	0	0	30.5261	0	0	0	0	0	0	0	0	23.758	0	0
HIP1R	121.9	122.287	45.7578	98.857	58.5734	0	34.0291	65.0051	49.1038	176.316	55.5177	0	74.4608	36.1392	39.1975	56.8886	32.2418	0
HIVEP1	0	12.9116	0	0	0	0	0	0	0	0	0	0	0	0	0	0	0	0
HK1	16533.7	5917.95	23883.3	18618.6	21140.4	59362.5	18529.2	10046.2	25792.3	17004.4	19773.1	23975	14761.7	11157.3	21884.6	14406.9	13429.6	469.962
HKDC1	0	0	0	66.1172	0	63.5879	0	0	0	0	45.8241	0	0	0	0	0	0	0
HMBS	48.282	0	0	0	0	0	0	0	0	0	0	0	0	0	0	0	0	0
HMGA1	134.122	0	0	0	0	0	0	116.922	222.683	0	0	0	0	0	227.933	0	0	0
HMGB1	2262.48	316.045	2576.39	0	0	1355.86	2663.55	646.536	5944.64	0	0	1392.55	1294.55	473.136	2911.45	0	0	457.327
HMGB2	0	0	0	0	0	0	0	0	0	0	0	0	0	0	0	0	0	260.609
HMGCL	556.5	128.872	389.631	113.917	173.975	269.856	318.122	0	359.183	0	375.2	0	0	0	268.678	222.861	97.2611	0
HMGCS1	62.5115	48.069	0	49.3423	0	0	72.6423	28.5777	0	0	0	0	416.769	115.723	0	0	32.7481	0
HMHA1	105.925	0	0	123.862	0	0	0	0	0	0	0	0	0	0	0	0	0	0
HMOX2	676.815	2154.02	364.15	1013.1	949.589	0	604	1519.39	401.511	702.889	876.667	0	583.167	845	131.367	2062.11	1737.39	280.467
HNRNPA0	1543.13	3229.69	1602.66	571.233	195.04	2684.77	2164.07	3385.2	1919.13	694.733	0	1952.8	528.493	1685.2	845.333	255.96	134.713	5643.53
HNRNPA1	2920.66	5651.35	2346.11	397.503	93.1184	4417.95	426.905	4782.58	1812.84	341.363	0	2179.37	1883.63	1589.68	3592.37	471.437	0	7490
HNRNPA2B1	10071.8	17226.8	7384.67	1839.4	188.917	18763.8	13685.5	25221.5	10921	4306.2	255.13	7140.5	6315	7493	7548.5	595.15	1647.7	19189.5
HNRNPA3	4017.31	7814.43	3504.83	693.728	84.0165	7266.94	5036.56	11915.6	6309.44	1475.61	54.0311	4809.22	3037.28	3938.22	4521.44	698.389	212.256	14854.4
HNRNPAB	1361.12	2620.07	1011.19	510.75	0	1169.29	1778.64	2029.5	911.286	409.593	0	420.293	916.857	647.936	633.886	161.871	0	209
HNRNPC	2277.48	4247.93	2050.43	815.478	0	4802.33	2661.43	2781.26	1564.35	449.261	0	82.5043	1471.91	1023.78	1726.39	0	86.1826	3715.13
HNRNPD	3752.9	6953.77	3845.02	919.008	364.334	5822.75	3106.56	4015	1765.5	160.35	0	0	2575.25	2117.25	2613	782.25	402.931	1517.25
HNRNPDL	471.117	547.813	239.913	0	0	349.867	0	1061.53	271.96	0	0	0	233.747	0	319.607	0	0	346.733
HNRNPF	508.311	156.765	144.491	58.1413	0	179.43	0	0	0	0	0	0	0	0	0	0	0	234.013
HNRNPH1	2760.1	4000.95	1566.45	253.467	96.9938	1963.02	2128.35	3193.92	1494.23	333.942	19.9254	424.192	1935.96	1357.15	1279.42	186.054	132.954	663.385
HNRNPH2	170.99	273.282	231.588	0	0	179.275	76.2846	161.204	0	0	0	40.6154	151.504	0	140.004	0	0	80.5962
HNRNPH3	211.813	252.692	144.395	0	0	363.845	212.115	287.02	0	0	0	185.6	0	0	0	0	0	122.545
HNRNPL	1497.84	3853.27	1491.84	134.536	30.548	2849.7	1868.68	3785.4	2296.28	275.172	0	113.38	1897.04	2002.68	2986.6	924.36	221.2	3589.8
HNRNPLL	50.43	26.2807	0	0	0	0	0	0	0	0	0	0	0	0	0	0	0	763.6
HNRNPM	429.418	833.17	266.8	11.1567	0	578.673	220.2	682.145	94.0127	0	0	103.656	283.091	351.182	231.127	55.5273	12.6922	979.436
HNRNPR	292.439	491.081	183.186	68.3098	0	418.183	187.115	405.341	151.522	69.3293	0	0	231.42	260.049	213.837	87.3171	56.9732	498.659
HNRNPUL1	143.584	124.581	117.202	50.3956	0	52.52	0	66.6911	177.276	46.2844	0	0	58.5556	0	0	0	33.5756	0
HNRNPUL2	270.189	250.888	193.319	0	0	0	128.873	415.268	0	55.5683	0	0	161.549	0	0	0	0	101.451
HOMER1	1908.59	938.063	3586.35	2947.95	3564.35	16532.4	2624.64	962.96	3708.04	2289.16	2297.72	15893.2	65.176	45.468	51.692	15.9396	229.656	2661.32
HOMER2	116.093	0	156.714	123.568	138.11	4971.14	0	0	0	0	13.8741	2275.82	0	0	0	0	0	35.7736
HOMER3	145.279	133.121	179.252	189.096	228.119	1023.48	0	0	0	0	0	0	108.979	0	0	0	0	0
HOOK3	67.6261	57.1652	44.4614	0	0	0	0	28.8477	0	0	0	0	66.9818	47.0932	36.7955	38.9682	44.7114	25.325
HP1BP3	246.807	188.394	329.038	0	0	385.824	210.763	37.6148	397.667	0	0	59.8481	92.7852	50.2481	574.333	0	0	215.452
HPCA	13274.2	19263.6	19538.2	19340.9	15656.4	1090.76	5141.53	7124	4879.4	8197.33	5656.2	1147.4	2823.47	3182.67	2397.2	2066.6	1811.53	679.867
HPCAL1	1262.63	2221.44	1812.82	1818.16	1943.6	0	730.4	1177.73	751.267	1018.87	1422.6	0	1033.93	2376.8	1448.2	1357.67	1444.13	650.18
HPCAL4	4636.72	6602.28	6582.74	5013.21	4248.59	1040.8	4227.85	4808.69	3487.08	4981.54	5469	1687.69	0	614.723	335.1	309.862	221	0
HPRT1	3810.9	2470.59	1971.41	2613.95	1984.41	0	4703.85	2086.69	2135.62	3646.77	2557.69	718.169	2948.85	1731.54	1228.85	3221.23	2810.23	434.908
HPX	114.697	0	0	0	0	0	165.556	0	0	0	0	0	953.281	406.844	272.05	209.347	292.631	0
HRAS	3848.88	7191.09	4589.52	7713.24	9461.48	0	4339.09	10683.6	5701.64	10378.2	12932.7	0	3279.55	4035.18	4589.73	6601.18	6940.09	0
HRG	0	0	0	0	0	0	0	0	0	0	0	0	27.3346	0	0	0	0	0
HRSP12	2075.86	2172.81	1729.83	1553.9	1504.33	869.985	2034.7	3036.2	2415.6	2637.4	1602	0	4785	5535.9	4478.3	4921.5	4985.7	0
HSBP1	492.014	0	0	585.343	0	0	0	0	0	0	0	1662.57	0	0	0	0	0	1045.77
HSD11B1	0	314.914	196.269	104.472	114.946	0	0	0	0	0	0	0	149.272	1536.44	188.889	612.611	943.278	0
HSD17B4	250.211	364.85	347.2	299.008	511.859	632.6	295.089	393.267	409	553.667	274.2	724.778	591.8	971.289	751.822	839.711	994.133	2329.78
HSD17B7	0	0	0	0	146.26	0	0	0	0	0	0	0	0	198.34	0	0	0	0
HSD17B10	3825.67	1611.96	7208.12	4000.27	3932.62	3656.72	3527.75	524.062	4210.69	3785	3771.94	5435.31	4211	2412.5	4018.69	2906.31	2102.06	4384
HSD17B11	387.468	1329.84	503.975	722.116	677.271	0	406.447	1264.06	0	529.453	239.641	1315.65	608.647	2034.29	1169.82	1479.47	2010.94	2120.35
HSD17B12	401.778	1902.31	700.441	1254.65	1056.09	1031.28	991.5	2106	951.222	979	1373.67	866.389	1457.61	4551.39	1160.39	1615.06	2796.94	5087.22
HSDL1	382.309	363.267	701.12	638.385	659.32	377.164	0	348.533	478.256	0	312.778	674.278	297.133	576.278	801.389	625.833	975.556	864.389
HSDL2	71.5727	33.3242	95.0333	0	0	0	0	0	68.3303	0	0	0	0	47.8636	0	83.4636	75.5242	0
HSP90AA1	7712.11	3910.18	4369.74	4853.51	3455.53	77.8091	6985	4358.42	3296.32	4746.05	3054.74	93.8211	7942.89	5769.47	4809.21	6522.89	4859.47	1885.97
HSP90AB1	20514.6	11081.7	11299	11772.5	8705.7	669.013	18566.1	8749.47	9025.79	9036.32	5901.32	263.789	24240.8	14909.2	12468.9	13142.4	10606.8	3657.63
HSP90B1	1640.67	2633.69	1194.11	1246.1	958.106	0	1383.45	2875.11	1083.04	1031.28	768.766	0	1577.02	2473.4	1319.68	1464.98	1432.6	103.23
HSPA1A;HSPA1B	502.414	447.514	400.695	394.424	259.518	92.027	195.035	0	188.886	166.311	202.251	20.7211	51.2054	121.776	252.059	202.738	333.784	67.3595
HSPA1L	0	238.963	0	0	0	0	0	0	0	156.843	0	0	231.972	0	0	0	0	0
HSPA2	518.167	581.484	428.074	375.615	178.512	89.0075	148.952	59.1725	98.0725	69.125	106.228	125.028	41.8425	27.2	0	42.1125	29.1725	31.78
HSPA4	2560.06	1441.42	1738.71	1753.35	1160.63	0	2620.7	1594.53	1522.02	1749.53	1371.37	0	2371.05	1515.95	1384.54	1870.35	1309.96	41.086
HSPA4L	986.087	512.913	621.536	612.197	377.809	0	754.426	592.967	365.951	680.344	140.8	0	1624.92	1062.25	908.311	1155.56	903.787	84.1803
HSPA5	3581.75	7124.82	3353.86	3121.01	2512.18	238.268	3842.11	8228.42	2744.47	2532.39	2525.13	0	3773.95	7584.74	3752.11	3983.95	3727.11	1073.95
HSPA8	42584.7	37412.6	32656.2	38732.4	32257.7	13749.5	39081.1	34854.1	31181.1	28162.2	26731.4	19496.5	55135.1	40008.1	38991.9	37456.8	34470.3	32113.5
HSPA9	3682.95	171.084	4846.74	1417.18	1440.52	220.118	3165	60.9795	4895	1341	1807.14	0	4815.45	1428.73	5477.27	2482.27	1470.57	64.0045
HSPA12A	4232.42	2361.52	3595.58	2707.67	2510.54	1110.25	2928.25	2059.53	2144.78	1866.3	2055.3	1301.85	4350.75	2905	3665.75	2386.65	2399.15	3552.5
HSPA12B	78.8116	58.6872	93.2581	64.0779	79.3128	17.704	41.4442	34.6093	52.5651	41.5558	36.7047	30.7605	38.886	35.4558	49.4674	28.2302	33.4326	67.5116
HSPA13	0	236.891	0	0	77.1652	0	0	0	0	0	0	0	0	83.687	0	0	0	0
HSPB1	137.379	0	0	0	0	0	0	0	0	0	0	0	175.707	0	696.529	0	0	4672.07
HSPB8	0	0	0	0	0	0	0	0	0	0	0	0	0	0	0	0	0	132.358
HSPBP1	79.54	0	0	0	0	0	0	0	0	0	0	0	0	0	0	0	0	0
HSPD1	12721.5	831.741	16646.7	6921.2	7423.89	70.5194	11783.3	602.25	19079.4	5101.67	8744.44	43.0778	12826.7	5060	15163.3	11214.4	6436.67	433.639
HSPE1	10534.2	1780.63	13906	7792.73	6395.8	125.95	6479.4	813.71	9048	4307.4	3869.1	0	11033	4344.6	9176.6	5897.2	3099.4	0
HSPG2	0	0	0	0	0	53.0439	0	0	0	0	0	0	14.68	0	0	0	0	0
HSPH1	1247.78	695.148	751.062	757.531	494.66	0	1074.5	710.296	603.87	537.426	203.944	0	960.963	493.463	536.778	604.537	454.222	61.0963
HTRA2	263.214	65.5091	332.627	176.423	0	122.636	111.655	0	0	0	0	0	0	134.105	138.486	117.514	0	0
HTT	109.897	20.8172	114.866	59.4138	59.6132	10.8421	37.861	0	50.4126	57.5642	38.1906	0	92.0881	46.0264	82.6918	67.1384	61.834	48.3151
HUWE1	8.12488	8.18634	0	0	0	0	3.67941	6.63317	0	0	0	0	0	0	0	0	0	0
HYOU1	385.33	1625.32	465.847	544.155	188.682	0	367.673	1134.76	127.249	38.5527	57.8018	0	562.673	1168.09	415.509	569.509	665.236	0
IARS2	559.236	0	1144.06	105.016	149.226	0	310.062	0	916.458	233.75	259.375	0	609.812	51.1875	870.208	203.06	196.217	0
IARS	110.973	55.2866	50.2	21.8925	0	0	27.9493	0	0	0	0	0	126.822	55.3209	37.6269	47.6045	0	25.5836
IBA57	86.6588	55.9424	133.065	91.2706	98.9275	103.559	0	0	0	0	0	0	82.8941	0	0	0	0	0
ICA1	48.9438	0	0	0	0	0	0	0	0	0	0	0	0	0	0	0	0	0
ICAM5	951.933	1676.94	909.185	1341.54	1759.04	0	973.778	1818.98	446.067	1458.13	962.289	17.3896	0	0	0	0	0	0
IDE	54.4883	40.2456	49.7123	35.6614	65.893	0	0	0	27.5158	0	0	0	0	53.3	63.2281	60.3035	0	0
IDH1	990.441	670.923	644.473	747.333	659.129	0	629.742	241.823	397.032	357.129	248.132	0	1223.61	821.935	766.839	677.871	808.839	0
IDH2	1252.53	580.177	1315.26	516.781	399.955	1740.28	917.312	279.956	833.969	71.0844	0	72.7219	929.375	573.844	752.062	395.688	458.406	103.759
IDH3A	16085.8	2118.56	22193.3	9811.97	9740.76	348.264	16117.7	879.636	22680	11352.7	10401.4	178.705	18685	5342.73	16213.6	11113.6	5962.27	564.318
IDH3B	9073.75	3129.42	11173.2	7421.67	7620.42	3505.42	7193.75	3356.04	14522.1	5522.08	8621.67	5703.75	10212.9	7049.17	13878.8	7937.5	4929.58	8365
IDH3G	5010.11	2132.21	8241.4	5050.93	5474.33	3318.13	6266.32	2926.89	8574.74	3983.26	3526	3800.58	5559.47	4546.16	7791.05	4459.32	3459.26	6210
IDI1	302.404	292.443	421.312	401.111	224.179	0	370.579	0	0	257.3	0	0	787.571	432.364	477.129	511.993	460.629	0
IFT81	0	0	0	2220.43	0	0	0	0	0	0	0	0	0	0	0	0	1065.23	0
IGBP1	0	0	0	0	0	0	33.0155	0	0	0	0	140.695	0	0	0	0	0	0
IGLON5	0	0	0	0	0	0	0	0	0	0	0	0	0	104.722	111.917	180.994	710.278	0
IGSF1	0	0	0	0	0	0	0	0	0	0	0	0	0	0	8.24031	0	48.7313	0
IGSF5;PCP4	0	0	0	0	0	0	0	0	1422.15	1330.33	0	0	0	0	0	0	0	0
IGSF8	2319.79	4137.62	2422.09	3327.17	3407.77	1093.83	2572	4846.15	3037.88	3665.23	2726.23	2276.73	3089.27	6370.38	3287.88	3554.73	4257.31	10855.4
IGSF9B	0	0	0	0	0	31.6242	0	0	0	0	0	23.585	0	0	0	16.875	19.8833	192.633
IGSF11	0	0	0	0	64.4407	0	0	0	0	0	0	0	0	0	0	93.7733	0	0
IGSF21	0	100.934	0	97.2989	120.654	0	76.0793	93.1724	89.6586	146.8	187.848	96.1517	0	0	0	0	0	0
IKBKAP	27.0276	27.3695	30.2141	29.5813	22.8078	0	0	0	0	0	0	0	0	24.9547	0	20.5781	0	24.1734
IL1RAP	0	0	0	0	0	0	0	0	0	0	0	0	0	0	0	0	75.7622	0
IL1RAPL1	0	0	0	0	0	0	25.0952	0	0	41.9595	48.9071	130.319	0	0	0	0	0	0
IL6ST	0	0	0	0	0	0	0	0	0	0	0	0	0	0	0	34.27	58.402	0
ILDR2	22.8567	0	62.6314	56.9114	57.5829	495.343	0	0	66.3743	0	0	1119.46	0	0	0	0	0	23.9409
ILF2	1203.59	2471.33	498.338	146.388	0	1224.14	637.81	1111.43	65.2714	0	0	237.733	722.143	997.952	365.776	0	0	512.19
ILF3	52.2615	210.826	0	0	0	22.3236	69.341	77.2308	65.3615	0	0	0	37.7308	74.5	42.7974	0	0	0
ILVBL	22.0452	90.6483	0	67.0448	0	0	0	0	0	0	0	0	0	342.159	57.7241	69.3483	68.8966	0
IMMT	2643.24	493.352	4313.98	2689.27	2996.54	6651.74	2661.09	1313.47	4979.61	2349.45	2805.83	3116.98	3387.09	3419.4	6896.56	4900.73	5187.87	1781.65
IMPA1	3067.23	1811.62	1493.29	1884.62	1511.96	0	3731.31	2341.81	2110.56	2279.88	1792.75	623.163	2811.62	1833	1458.88	1752.12	1666.81	0
IMPACT	236.021	51.2411	91.5018	89.4105	93.9579	0	164.721	0	0	0	0	0	767.895	152.447	93.1579	155.874	103.2	0
IMPAD1	0	182.611	0	163.372	178.28	0	0	153.524	0	0	0	0	0	213.072	0	187.78	231.484	0
IMPDH2	73.83	96.565	0	0	0	0	0	0	0	0	0	0	0	0	0	0	0	0
INA	8715.26	2652.85	13008.1	4772.98	3156.67	51906.6	9863.95	3275.53	15693.4	4705.53	3053.16	25432.4	31123.7	6652.11	58021.1	11575.8	5579.74	91752.6
ING4;ING5	0	0	0	0	0	0	0	0	140.464	0	0	0	0	0	0	0	0	0
INPP1	461.005	440.586	359.02	493.97	317.459	0	230.495	114.895	109.245	231.1	219.805	0	1086.18	355.968	401.586	738.227	411.745	0
INPP4A	173.795	119.452	100.692	167.999	58.9174	0	317.609	83.4891	50.0196	94.6826	124.196	64.9565	115.141	48.1761	49.5783	62.2304	81.4239	0
INPP5A	114.875	222.1	0	82.6821	235.505	0	0	415.071	59.8643	0	247.879	167.014	0	74.3893	143.082	434.179	487.607	0
INPP5B	0	0	0	0	0	311.458	0	0	0	0	0	0	0	0	0	0	0	952.021
INPP5E	0	0	0	0	0	0	0	0	0	0	0	0	0	0	0	0	0	2.07046
INPP5F	0	0	0	0	0	0	0	0	0	0	0	0	17.9914	14.6243	0	0	0	0
INPP5J	0	0	0	0	0	0	0	4.09933	0	0	0	0	4.822	3.45033	0	0	0	0
INSR	0	0	0	0	24.5025	0	0	0	0	0	0	0	0	0	0	0	0	0
IPO4	46.1776	0	0	0	0	0	0	0	0	0	0	0	0	0	0	21.9898	0	0
IPO5	261.006	155.96	205.596	130.16	77.8132	0	197.246	57.7	126.546	105.032	0	48.3018	247.333	36.0719	53.3807	117.018	108.439	22.0246
IPO7	213.367	98.4085	229.795	56.3617	30.1868	0	203.791	33.0979	73.6489	0	37.6277	42.6043	149.3	121.077	47.6766	45.8596	67.5043	52.4872
IPO9	198.99	56.6	83.1167	37.119	0	0	0	0	74.2452	0	0	0	83.981	0	50.0143	0	96.5619	0
IQCB1	0	51.129	0	0	0	0	0	0	0	0	0	52.0548	0	0	0	0	0	201.555
IQGAP1	0	0	0	0	0	0	0	0	0	0	0	0	0	6.84168	0	0	0	0
IQGAP2	136.721	192.296	150.52	77.8	62.8923	21.3859	0	0	0	0	0	19.7192	0	0	0	0	0	0
IQGAP3	0	31.2596	41.2777	0	37.2883	0	0	0	0	0	0	0	0	0	0	0	0	0
IQSEC1	376.115	436.126	617.033	638.126	744.596	1804.79	376.672	351.672	706.738	601.508	832.803	3610.33	254.82	280.246	491.033	297.672	446.115	3474.1
IQSEC2	353.346	196.127	433.899	421.408	597.654	4823.29	243.737	0	578.197	450.092	613.408	6012.37	154.737	162.855	180.132	224.934	223.25	937.513
IQSEC3	14.4552	33.7689	43.5189	32.0101	43.497	10.3505	3.25621	0	0	31.6591	0	182.955	42.3167	15.3939	35.9379	170.758	326.894	2019.24
IRF3	0	0	0	0	0	0	0	0	0	0	0	0	0	0	54.3042	0	0	0
IRGM1	55.8663	0	0	0	89.65	0	0	104.731	73.4188	66.8625	0	0	0	0	0	79.45	59.5538	0
IRGQ	82.1437	68.525	0	82.6042	0	0	0	0	0	0	0	0	55.2042	0	0	0	0	0
ISCA2	0	0	725.655	0	0	0	0	0	0	0	0	0	0	0	0	0	0	0
ISL1	0	0	320.571	0	395.124	0	0	0	0	0	0	0	0	0	0	0	0	768.095
ISLR2	0	43.7676	0	36.7162	45.3324	0	0	0	0	0	0	0	0	0	0	0	0	0
ISOC1	151.694	167.019	0	158.725	123.263	0	180.5	0	0	0	0	0	0	256.094	142.944	431.925	196.031	0
ISOC2A	1194.89	968.34	818.55	265.6	450.52	0	856.79	0	1503.4	0	0	0	2002.7	1155.1	1932.4	1387.8	404.11	0
ISPD	0	0	0	0	0	0	0	0	0	0	0	0	32.2143	0	0	0	0	0
IST1	298.318	798.083	541.021	692.568	656.432	0	0	296.057	254.671	360.943	204.55	0	445.293	410.257	473.571	900.5	705.714	366.879
ISYNA1	150.118	109.836	69.828	112.436	69.424	0	0	62.448	0	112.428	0	0	663.2	128.764	74.516	206.076	118.956	0
ITFG1	331.579	640.605	300.344	463.896	361.344	0	175.268	224.737	137.3	464.816	513.684	0	75.3947	408.095	199.532	475.247	647.526	90.8421
ITGA3	0	0	0	0	0	0	0	0	0	0	0	0	0	0	0	0	48.6667	0
ITGA6	0	15.7969	0	0	0	0	0	0	0	0	0	0	0	0	0	0	0	0
ITGAM	0	113.588	0	0	0	0	0	0	0	0	0	0	0	0	0	0	0	0
ITGAV	0	131.947	83.0115	90.5115	57.1533	0	0	63.7098	0	34.0738	0	0	0	197.262	77.1623	145.769	555.705	0
ITGB1	49.4026	74.053	0	73.0372	50.459	0	36.3179	79.6718	0	30.5359	0	0	131.577	174.208	0	167.138	340.154	0
ITGB2	0	0	0	27.7988	29.1955	0	0	0	0	0	0	0	0	0	0	0	0	0
ITGB8	0	75.5615	34.8822	77.0259	84.46	0	0	114.94	0	0	69.5489	0	61.8644	93.5622	81.6956	114.738	111.867	0
ITM2B	302.593	431.382	391.136	689.629	696.846	0	0	397.593	0	749.357	1265.57	0	233.393	423.407	0	841.429	809.857	0
ITM2C	291.823	603.518	474.787	793.233	1222.43	0	0	565.407	0	712.8	1258.6	467.68	0	0	0	474.733	819.6	757.533
ITPA	507.191	573.091	895.782	725.855	554.155	0	1665.82	490.218	424.873	391.164	0	0	557.855	218.727	140.373	289.418	333.845	0
ITPKA	1658.67	347.706	963.148	352.315	265.259	0	531.519	0	214.244	0	0	428.889	0	0	0	0	0	0
ITPR1	58.193	418.011	57.1717	25.5046	38.2551	5.50013	24.3614	252.994	7.20253	45.8715	14.4032	5.98209	42.6209	485.987	13.4563	87.0633	74.6835	26.8949
ITPR3	0	26.6166	0	0	0	0	0	0	0	0	0	0	0	0	0	0	0	0
ITSN1	65.458	105.866	88.8722	77.2635	47.7087	0	19.7344	37.1573	50.7042	25.4865	0	0	23.0448	45.3031	75.424	91.4719	79.4219	37.9167
ITSN2	0	40.4281	38.4375	0	0	0	0	37.9125	0	0	0	0	0	0	0	0	0	26.8615
IVD	1076.72	51.6458	1757.08	357.96	276.354	0	1159.75	0	1124.38	166.171	0	0	1495.67	253.729	1067.33	0	161.708	0
JAGN1	0	0	0	0	0	0	0	263.233	0	0	0	0	0	0	0	0	0	0
JAK1	0	0	0	0	2544.58	0	0	0	0	0	0	0	0	0	0	0	0	0
JAKMIP3	0	0	0	0	0	0	0	0	0	0	0	0	0	0	0	0	0	56.9018
JAM2	0	0	0	0	0	0	0	0	0	0	0	0	0	0	0	0	84.7011	0
JAM3	241.729	223.581	155.202	0	113.243	0	0	58.1476	755.714	184.49	148.871	0	401.414	650.238	786.905	671.381	974.19	0
JOSD2	0	0	0	0	0	0	0	0	0	0	0	0	502.762	0	462.1	0	254.988	0
JPH3	14.3884	27.0651	0	12.9984	13.7033	0	0	0	19.7986	0	0	18.5486	0	0	0	0	0	0
JUP	23.2701	28.5899	46.7957	52.1979	37.6234	45.361	22.017	21.4255	20.81	256.915	6.02809	195.064	29.7936	56.7787	42.6021	132.391	109.953	269.894
KALRN	71.8539	36.2892	229.893	103.711	150.293	1250.7	33.2439	33.8012	51.6867	11.2746	46.2775	931.234	78.0231	0	0	0	0	210.364
KANSL3	0	0	0	431.283	0	0	0	0	0	0	0	0	0	0	0	0	0	0
KARS	182.895	87.6984	61.7781	38.1953	27.8822	0	0	37.6531	39.3375	0	20.8772	0	0	182.722	74.95	53.4125	67.4719	89.375
KATNAL1	0	0	0	0	0	0	13.7697	0	0	0	0	0	0	0	0	0	0	0
KATNAL2;SPATA5	630.708	504.75	709.006	577.75	410.927	0	634.542	610.125	482.792	486.25	390.446	0	712.875	1011.79	0	710.833	531.042	0
KATNB1	0	0	0	0	0	0	0	0	0	0	0	0	0	9.8119	0	0	0	0
KAZN	0	0	0	0	0	0	0	0	0	0	0	0	0	0	27.2406	52.43	59.9889	43.4211
KBTBD11	380.719	132.716	259.951	149.357	229.683	79.4344	361.938	140.2	213.103	128.047	71.7938	0	176.572	0	102.544	84.4031	121.294	0
KCMF1	0	0	0	0	24.2971	0	0	0	0	0	0	0	0	0	0	0	0	0
KCNA1	113.293	386.989	273.536	286.152	221.186	0	0	315.614	0	163.273	217.468	0	627.182	767.318	808.136	816.091	992.318	163.182
KCNA2	342.327	850.329	675.136	960.848	1171.45	51.0955	580.636	1575.59	738.045	1462.91	2081.68	148.65	1327.23	3582.91	1943.18	2284.45	3918.5	694.136
KCNA3	0	0	0	0	76.77	0	0	0	0	0	0	0	0	0	0	49.7245	0	0
KCNA4	80.375	115.825	0	63.3375	58.8054	0	0	0	0	60.7429	0	0	0	0	0	0	0	0
KCNA6	0	0	0	0	0	0	0	36.1224	0	0	58.244	0	0	0	0	0	0	0
KCNAB1	0	0	0	0	0	0	0	0	53.2083	0	0	0	0	0	72.475	0	0	0
KCNAB2	2342.32	5462.43	2546.97	4553.6	5487.94	2556.62	2519.29	6154.29	2721.76	4962.86	6289.52	2977.81	3852	5062.86	4311.95	6173.33	5895.24	4394.57
KCNAB3	0	0	0	0	0	0	0	0	0	0	0	0	0	0	0	0	72.455	0
KCNB1	0	0	0	0	0	0	0	56.5667	0	0	0	0	0	0	0	0	0	0
KCNC1	0	37.752	0	15.6402	43.0364	0	0	31.3411	0	0	0	0	0	117.732	53.8357	33.6996	240.268	0
KCNC3	67.072	110.555	74.896	87.356	86.26	0	0	83.54	0	60.752	116.528	0	461.56	1358.84	1119.64	1866.12	2702.84	298.868
KCND2	94.8906	349.079	115.999	189.662	238.83	50.3594	0	179.925	55.9688	115.341	146.803	34.9969	79.4188	234.925	85.8625	207.034	201.153	0
KCND3	0	0	0	0	30.8041	0	0	0	0	0	0	0	0	0	0	0	0	0
KCNIP2	0	287.963	0	345.413	306.46	0	0	0	0	0	0	0	0	0	0	0	0	0
KCNIP3	0	0	0	0	114.95	0	0	0	0	0	0	0	0	104.807	0	0	0	0
KCNIP4	128.153	357.745	153.294	204.206	346.788	0	0	0	0	0	0	0	0	0	0	110.171	0	0
KCNJ3	90.445	138.942	89.9025	236.82	435.217	0	0	90.995	0	93.09	117.825	0	0	0	0	0	50.38	0
KCNJ4	0	0	0	0	0	196.563	0	0	0	0	38.6853	1131.95	0	0	0	0	0	0
KCNJ6	0	378.512	97.65	167.51	122.7	0	0	0	0	0	0	0	0	0	0	0	0	0
KCNJ10	0	223.782	79.2688	205.571	202.741	0	0	133.088	81.7353	137.671	0	0	1261.88	3846.88	3241.35	7070.59	9472.94	531.594
KCNJ16	0	0	0	0	0	0	0	0	0	0	0	0	36.9186	82.9864	0	148.468	132.809	0
KCNK1	0	0	0	0	0	0	123.558	179.738	0	0	0	0	0	0	0	0	0	0
KCNMA1	182.246	291.906	360.786	368.459	403.5	799.991	163.4	1018.83	432.755	361.547	377.264	820.642	0	0	0	84.9604	73.0321	621.113
KCNN1;KCNN2;KCNN3	0	0	51.7089	0	54.0789	0	0	0	0	0	0	0	0	0	0	0	0	0
KCNQ2	67.552	79.802	39.4634	85.6144	79.9588	58.4137	33.8588	0	0	44.3961	0	0	0	0	0	42.9275	0	28.2569
KCTD4	115.079	613.758	189.235	196.629	188.497	146.737	0	0	0	0	0	0	0	0	0	0	241.289	167.263
KCTD8	0	116.306	0	0	0	0	0	0	0	0	0	0	0	0	122.588	159.369	178.488	341.819
KCTD12	2523.57	3942.51	2816.39	3311.31	3969.78	2306.38	1208.06	2577.41	1417.35	1829.53	2279.41	3910.76	936.294	1024.18	285.071	1564.53	1852.94	866.412
KCTD16	109.984	162.519	153.024	122.356	120.172	135.482	62.52	0	149.984	412.56	358.576	4887.6	0	0	0	0	0	0
KDM2A	0	0	0	0	0	0	0	0	0	0	19.9571	0	0	0	0	0	0	0
KDSR	289.3	256.351	0	250.624	0	0	0	520.329	0	0	0	0	0	385.465	0	308.612	0	0
KHDRBS1	240.527	265.171	100.067	0	0	126.252	131.033	627.571	411.214	0	58.2429	154.886	160.567	0	103.652	0	0	1525.95
KHDRBS3	174.1	205.67	248.479	0	0	265.997	0	273.474	163.326	0	0	0	0	0	0	0	0	124.037
KHSRP	411.803	752.256	111.819	27.2359	0	168.785	467.154	812.231	197.918	22.2623	0	0	284.487	155.426	232.077	0	0	0
KIAA0196	11.7903	15.5053	15.7579	0	0	0	0	0	0	0	0	0	9.91066	0	0	0	0	0
KIAA1033	18.4083	12.3254	0	0	0	0	0	0	0	0	0	0	27.6042	0	0	0	0	10.8611
KIAA1467	44.9481	89.8951	0	58.537	57.57	0	0	156.152	0	64.4037	0	0	0	128.144	86.2296	95.9593	81.4185	0
KIAA1671	9111.04	6976.08	5285.69	8168.75	8230.62	2045.97	10361.2	11775	6637.5	10626.2	9351.25	9928.12	4114.62	5860.44	4581.38	5030.19	0	0
KIDINS220	0	14.3122	0	12.7822	14.6947	0	0	12.0495	0	11.5366	7.67653	0	0	6.91277	9.31337	23.0703	47.5584	5.82297
KIF1A	100.792	26.0607	43.2082	27.8582	45.7151	0	47.8066	28.3887	17.3462	73.5972	43.0264	25.3557	59.7189	52.7481	30.7943	24.4047	34.1585	25.7623
KIF1BP	76.0297	38.6865	47.2135	47.6338	0	0	0	0	0	0	0	0	63.4459	0	0	0	0	0
KIF2A	407.053	262.02	455.523	394.196	267.681	921.586	436.841	397.205	286.682	446.136	375.477	519.689	529.364	461.159	617.705	394.477	269.386	520.852
KIF3A	0	24.5953	36.6814	0	0	0	0	0	0	0	0	0	0	0	0	16.0949	0	0
KIF3B	44.9436	48.9702	0	0	0	0	37.3979	0	0	0	0	0	0	0	0	47.7894	0	0
KIF5A	0	0	0	0	0	0	0	0	0	0	0	0	6.83985	0	0	0	0	0
KIF5B	33.9657	41.285	55.6672	46.003	46.5634	0	96.6761	41.5149	51.2522	77.5582	32.2851	0	155.433	195.836	55.0955	193.716	94.6239	37.2045
KIF5C	537.892	451.215	483.456	579.554	381.518	76.1554	272.723	233.246	326.415	444.477	532.754	47.4354	539.015	377.585	421.662	538.415	433.292	271.892
KIF13B	19.7653	67.1367	179.817	82.3194	48.0857	0	0	0	0	44.301	43.5673	0	30.7724	0	23.9684	0	0	0
KIF21A	198.847	110.398	123.742	162.056	88.0417	0	220.681	166.444	58.9708	194.694	102.865	0	387.639	193.5	103.037	251.167	203.083	110.003
KIFAP3	179.069	116.456	77.2397	0	87.9897	67.8923	112.874	0	0	0	0	84.3154	53.8974	66.9667	0	114.313	0	0
KIT	35.6717	125.313	68.4887	96.2113	68.2912	0	0	0	0	20.7774	0	0	0	0	0	0	0	0
KLC1	319.972	98.2889	103.586	293.684	113.401	0	150.964	48.2472	118.239	177.425	160.211	0	305.556	0	83.2417	70.1306	314.306	0
KLC2	201.945	129.222	160.778	201.306	124.954	0	119.403	109.045	286.35	225.562	286.05	0	196.562	196.53	94.895	139.593	125.953	50.3275
KLC4	0	0	0	0	0	0	0	0	0	0	0	0	120.269	0	0	0	0	0
KLHDC2	0	0	0	940.667	0	0	0	0	0	0	0	0	0	0	0	0	0	0
KLHL22	0	0	0	0	0	0	0	0	0	0	0	0	0	0	0	0	0	3.70553
KLHL38	0	0	0	31.325	0	0	0	0	0	0	0	0	0	0	0	0	0	0
KNDC1	0	0	0	0	0	8.94763	0	0	0	0	0	0	0	16.6763	9.88	24.2687	0	0
KNG1	0	0	0	0	0	0	0	0	0	0	0	0	146.292	0	0	0	0	0
KPNA3	321.035	79.965	200.33	108.89	0	0	173.79	0	0	127.295	0	0	94.88	0	0	0	0	0
KPNA4	165.065	104.975	86.11	49.365	0	76.57	76.175	0	0	0	81.145	0	159.42	75.475	110.83	105.77	69.675	75.315
KPNA6	131.485	59.222	180.42	96.82	74.566	56.372	154.316	0	0	0	0	0	62.668	63.984	0	60.176	0	0
KPNB1	984.28	602.879	718.538	533.712	548.076	173.693	744.545	536.409	520.795	686.5	169.48	99.8182	688.136	464.477	503.591	717.273	485.341	480.795
KRAS	1190.25	3092.47	1911.7	2750.07	3179.27	0	2423.6	5661.2	956.67	4985	3743.8	0	1259.5	1658.9	941.36	1200.4	1519.8	0
KSR1	41.3289	51.0063	45.4632	52.7623	0	0	0	0	0	0	0	0	0	0	0	0	0	0
KTN1	40.8488	95.6391	86.7352	87.1	55.1222	153.397	26.9407	93.8605	28.5407	14.0963	0	0	88.5728	173.818	142	0	190.606	79.037
L1CAM	254.738	671.729	388.286	594.1	813.652	18.1571	518.471	1218.46	360.571	661.5	1159.23	24.0857	257.586	729.829	144.214	499.4	816.371	27.9114
L2HGDH	112.912	0	169.717	108.148	69.7433	0	114.523	0	0	0	0	0	0	0	0	0	0	0
LACTB	106.288	0	103.238	89.3394	86.5455	0	79.9818	62.3758	150.812	103.564	130.7	0	65.2758	0	53.4121	0	69.2758	0
LAMA2	0	0	0	0	0	16.9142	0	0	0	0	0	0	8.47254	0	0	0	0	4.57399
LAMA4	0	0	0	0	0	10.7438	0	0	0	0	0	0	0	0	0	0	0	0
LAMA5	0	0	0	0	0	4.71878	0	0	0	0	0	0	0	0	0	0	0	0
LAMB1	0	0	0	0	0	11.7911	0	0	0	0	0	0	7.02794	0	0	0	0	0
LAMB2	14.7991	0	0	0	0	237.776	0	0	0	0	0	0	41.6103	0	0	0	0	5.17009
LAMC1	29.1828	0	0	0	0	300.029	0	0	0	0	20.1391	0	49.1851	0	21.7241	0	0	18.0598
LAMP1	240.319	374.591	236.628	336.959	410.261	0	274.689	479.956	305.294	331.467	392.733	0	487.95	791.611	690.833	1086.89	1511.89	0
LAMP2	83.4	239.745	114.945	225.327	268.159	0	150.259	180.832	103.473	186.177	217.286	0	165.486	391.005	252.186	471.818	1039.59	0
LAMP5	0	299.441	92.6282	337.876	937.209	0	286.936	0	302.409	1049.09	936.727	0	1396	7854.18	1244.45	4400.18	12790.9	68.5918
LAMTOR1	408.356	912.841	712.926	1115.56	1338.35	0	0	534.156	0	957.089	741.167	0	394.667	0	0	816.533	932	0
LAMTOR2	0	0	0	150.578	220.233	0	0	0	0	0	0	0	0	156.678	0	210.433	222.683	0
LAMTOR3	435.556	845.896	503.121	556.671	530.775	0	0	214.1	296.85	0	0	0	272.938	446.462	368.3	575.825	496.85	0
LAMTOR4	891.625	1495.3	0	1830.35	1592.17	0	0	0	0	1738.55	0	0	0	0	0	0	1839.15	0
LAMTOR5	688.98	0	1176.68	1148.86	0	0	0	0	0	0	0	0	0	0	0	0	811.58	0
LANCL1	771.887	867.762	792.794	962.921	817.683	1717.93	895.524	932.095	771.81	1230.43	951.667	2708.67	653	503.857	498.476	582.571	491.714	1475.57
LANCL2	1037.36	1046.8	1023.63	1421.96	1734.55	299.352	994.76	1568.4	1002.96	957.88	1091.2	125.932	420.72	928.52	671.04	637.52	837.96	135.648
LAP3	718.881	293.715	493.107	290.938	214.992	0	362.179	143.154	372.536	260.275	223.196	0	1296.96	1187.29	1246.21	1165.43	601.107	0
LARP1	65.7154	90.6015	65.0385	43.3031	0	15.9385	0	0	0	25.3446	0	33.0246	18.2369	0	0	42.9662	36.2431	288.615
LARS	72.7132	48.2471	0	0	0	0	78.2926	0	0	0	0	0	77.0588	0	0	0	0	0
LASP1	722.11	752.562	642.625	805.29	210.752	0	2645.94	1876.88	2223.19	1281.62	1011.31	81.4688	332.244	224.831	80.6562	360.631	40.3062	0
LBR	0	0	0	0	0	34.479	0	0	0	0	0	0	0	0	0	0	0	361.567
LCLAT1	0	0	0	0	0	0	0	0	0	0	0	0	0	124.468	0	0	0	0
LCMT1	207.11	137.09	130.667	0	129.91	0	226.314	128.367	111.4	125.348	136.771	0	56.1238	0	0	0	0	0
LCP1	0	0	0	0	0	0	63.2878	0	0	0	0	0	120.405	0	0	0	0	0
LDHA	22928.6	17508.8	13392.8	15449.9	12937.8	0	25528.3	18883.5	15080.4	24174.8	15535.2	2108.09	12001.3	8235.22	5669.13	8940.43	7689.57	225.696
LDHB	27961.4	16584.1	15385.4	18753.2	15491.1	0	34219	25109.5	22022.9	27151	22506.2	124.757	42467.6	29002.4	24357.6	32482.9	24452.4	358.49
LDLR	0	0	0	0	0	0	0	0	0	0	0	0	0	0	0	18.6713	16.5926	0
LEMD3	0	0	0	0	0	114.107	0	0	0	0	0	0	0	0	0	0	0	184.446
LETM1	854.98	184.679	2167.86	604.082	833.313	65.9673	762.837	308.367	1524.57	860.959	875.694	0	764.857	1346.35	2151.84	1243.51	1642.55	0
LETMD1	95.7792	0	195.398	100.812	200.622	313.198	0	92.6375	346.5	0	0	0	0	0	110.629	141.229	184.008	185.912
LGALS1	153.36	0	0	0	0	0	205.23	0	0	0	83.347	0	0	156.57	0	0	112.2	0
[truncated: 2,240 more rows]
