# Supplementary material for: Correlation profiling of brain sub-cellular proteomes reveals co-assembly of synaptic proteins and subcellular distribution
Source: Sci Rep. 2017 Sep 21;7:12107. doi: 10.1038/s41598-017-11690-3 (PMC5608747; doi:10.1038/s41598-017-11690-3)
Supplement: Supplementary file 3 — sTable 2 [file 41598_2017_11690_MOESM3_ESM.xlsx]

## Sheet: sTable2_correlations with seed 
Related to Figure 4. Pearson correlation data. Correlation data for all proteins, compared to each set of seed proteins from Figure 4, in each brain region. The file format for this table is tab-delimited.
	median Pearson correlation for seed proteins:SNAP25-STX1A-VAMP2 in region:Hippocampus	median Pearson correlation for seed proteins:GRIN2B-DLG4-HOMER1 in region:Hippocampus	median Pearson correlation for seed proteins:SNAP25-STX1A-VAMP2 in region:Cortex	median Pearson correlation for seed proteins:GRIN2B-DLG4-HOMER1 in region:Cortex	median Pearson correlation for seed proteins:SNAP25-STX1A-VAMP2 in region:Cerebellum	median Pearson correlation for seed proteins:GRIN2B-DLG4-HOMER1 in region:Cerebellum
0610009B22RIK;TRAPPC2	0.546425	-0.428483	0.717	-0.461271	-0.385185	0.830288
0610011F06RIK	0.73298	-0.790574	0.475917	-0.305192	0.773886	-0.585571
0610037L13RIK	NA	NA	-0.0237722	-0.451883	0.5875	-0.179651
1700009N14RIK;RAN	0.377081	-0.759444	0.664092	-0.929522	-0.192206	0.84292
1700037H04RIK	0.892599	-0.962553	-0.0419249	-0.447447	0.645737	-0.911568
1700113H08RIK	-0.262996	-0.226754	NA	NA	0.180574	-0.862127
2010107G23RIK	0.331076	-0.376334	0.599052	-0.246571	NA	NA
2010300C02RIK	0.426308	-0.795196	-0.961336	0.702732	NA	NA
2210010C04RIK	0.504653	-0.322447	NA	NA	0.344806	-0.268803
2310035C23RIK;KIAA1468	0.859825	-0.893597	0.589288	-0.452709	0.675995	-0.576887
2310061I04RIK	-0.325533	0.225946	0.709004	-0.476191	-0.699757	0.267072
2410002F23RIK	-0.674736	0.261166	-0.808054	0.989434	NA	NA
2610301B20RIK	0.36555	-0.205269	0.370591	-0.36972	-0.544445	0.997338
2900011O08RIK	0.881231	-0.838364	-0.368365	-0.185145	0.344806	-0.268803
3110002H16RIK;MIC1	0.591311	-0.481171	NA	NA	0.685931	-0.557411
4930548H24RIK	NA	NA	-0.808054	0.989434	NA	NA
4932438A13RIK;KIAA1109	0.36555	-0.205269	NA	NA	0.5875	-0.179651
6330403A02RIK	0.825859	-0.820252	0.963998	-0.871961	0.76747	-0.408538
6430548M08RIK;KIAA0513	0.886026	-0.99235	0.660476	-0.945675	0.57254	-0.332578
9030617O03RIK	NA	NA	NA	NA	NA	NA
9030624J02RIK	0.68602	-0.942779	NA	NA	0.733415	0.0892763
9330182L06RIK	NA	NA	NA	NA	0.344806	-0.268803
9430020K01RIK;JCAD	NA	NA	-0.808054	0.989434	NA	NA
9530053A07RIK	0.29439	-0.285063	0.245708	-0.210562	NA	NA
2700060E02RIK	-0.0270408	0.0084515	0.0784829	-0.0737133	-0.543573	0.934171
4933434E20RIK	0.402679	-0.179797	NA	NA	NA	NA
INF2	-0.11467	-0.316187	0.450999	-0.63176	0.0775642	-0.463677
A830010M20RIK;KIAA1107	-0.0732029	0.0897323	0.358064	-0.445889	NA	NA
AAAS	-0.987484	0.789921	0.599052	-0.246571	0.344806	-0.268803
AACS	0.0262722	-0.487623	NA	NA	0.344806	-0.268803
AAK1	0.980482	-0.939612	0.835189	-0.979448	0.55913	-0.806224
AAMDC	0.886693	-0.855966	-0.368365	-0.185145	NA	NA
AARS	0.691419	-0.883676	0.825587	-0.507751	0.614436	-0.806851
AARSD1;GM27029	NA	NA	NA	NA	0.862089	-0.618445
AASS	NA	NA	NA	NA	0.344806	-0.268803
ABAT	-0.0243936	-0.418085	-0.137502	-0.356965	0.029465	-0.851589
ABCA2	0.331076	-0.376334	NA	NA	0.602292	-0.269166
ABCA4	NA	NA	NA	NA	NA	NA
ABCA5	NA	NA	NA	NA	0.878434	-0.61713
ABCA7	NA	NA	NA	NA	0.5875	-0.179651
ABCA17;ABCA3	-0.262996	-0.226754	NA	NA	NA	NA
ABCB1A;ABCB1B	-0.0686572	0.289125	0.370591	-0.36972	0.747375	-0.509969
ABCB6	NA	NA	NA	NA	-0.0136557	-0.254677
ABCB7	-0.0401861	-0.368584	-0.295023	-0.229195	-0.636922	0.184754
ABCB8	-0.662537	0.837085	-0.0180466	-0.408746	-0.331139	-0.373219
ABCB9	0.091719	0.243187	NA	NA	-0.191619	-0.702235
ABCB10	-0.262996	-0.226754	NA	NA	-0.514556	-0.241213
ABCC4	NA	NA	NA	NA	0.767436	-0.411328
ABCD2	NA	NA	NA	NA	0.726418	-0.565143
ABCD3	0.784653	-0.887132	0.865665	-0.962876	0.535193	-0.301864
ABCE1	-0.0315708	-0.464789	0.370591	-0.36972	0.344806	-0.268803
ABCF2	0.22511	-0.0860526	-0.405737	0.578688	-0.273544	0.154353
ABCF3	NA	NA	-0.808054	0.989434	-0.544445	0.997338
ABCG2	0.737747	-0.908144	0.695518	-0.489826	0.805807	-0.902705
ABHD3	0.402679	-0.179797	NA	NA	0.35992	-0.535093
ABHD6	0.400453	-0.458008	0.458465	-0.567237	0.278574	0.0889104
ABHD10	-0.262996	-0.226754	0.245708	-0.210562	-0.514556	-0.241213
ABHD11	-0.262996	-0.226754	NA	NA	-0.514556	-0.241213
ABHD12	0.70573	-0.737095	0.497489	-0.504225	0.699738	-0.180697
ABHD14B	NA	NA	NA	NA	NA	NA
ABHD16A	0.509869	-0.767566	0.517831	-0.63324	0.835247	-0.486698
ABHD17B	0.720274	-0.687721	0.486401	-0.472709	0.606017	-0.396032
ABHD17C	0.97253	-0.846099	0.609936	-0.599901	0.786842	-0.212545
ABI1	0.899301	-0.911916	-0.24656	0.336501	-0.501232	0.83153
ABI2	0.745646	-0.911826	0.811275	-0.518015	-0.0902631	-0.088434
ABL2	0.402679	-0.179797	-0.269563	0.424682	NA	NA
ABLIM1	-0.862321	0.993698	-0.802432	0.991866	-0.580256	0.994723
ABLIM2	-0.996595	0.887656	-0.860253	0.98549	-0.571006	0.995435
ABLIM3	-0.799375	0.416921	-0.808054	0.989434	-0.544445	0.997338
ABR	0.279639	-0.697265	0.154174	-0.640985	-0.474895	0.691546
ABRACL	0.753931	-0.977169	NA	NA	NA	NA
ACAA1A;ACAA1B	0.968928	-0.780251	0.853128	-0.949909	0.555298	-0.726875
ACAA2	-0.775996	0.383911	-0.479919	-0.0607475	-0.771803	0.0767297
ACACA	0.59075	-0.482033	0.370591	-0.36972	-0.259143	0.815004
ACAD8	-0.262996	-0.226754	-0.368365	-0.185145	-0.514556	-0.241213
ACAD9	-0.284512	-0.165896	-0.29154	-0.261484	-0.235087	-0.611599
ACADL	-0.267473	-0.252525	-0.344386	-0.217259	-0.325303	-0.531622
ACADM	-0.333339	-0.102918	0.654633	-0.9599	0.135335	-0.674868
ACADS	-0.0832891	-0.435208	NA	NA	-0.514556	-0.241213
ACADSB	-0.17084	-0.277726	-0.368365	-0.185145	-0.410122	-0.512312
ACADVL	-0.0778911	-0.422063	0.665093	-0.504458	0.20778	-0.550588
ACAN	-0.247782	0.290617	NA	NA	0.421677	0.239825
ACAP2	0.515339	-0.292187	NA	NA	NA	NA
ACAT1	-0.533911	0.335671	-0.392868	0.0252009	0.162661	-0.904402
ACAT2;ACAT3	0.580212	-0.90714	0.63381	-0.927037	0.430202	-0.834796
ACE	0.352894	-0.534278	0.599052	-0.246571	0.702346	-0.546721
ACHE	0.374581	-0.671018	NA	NA	-0.0136557	-0.254677
ACLY	0.857752	-0.942719	0.881259	-0.928783	0.857378	-0.848104
ACO1	0.747699	-0.680364	0.812603	-0.608755	0.865339	-0.800653
ACO2	0.0531158	-0.448815	0.0691182	-0.564365	-0.138426	-0.752841
ACOT1	0.331076	-0.376334	NA	NA	0.5875	-0.179651
ACOT2	0.141292	-0.452201	-0.368365	-0.185145	-0.490737	-0.394503
ACOT7	0.866697	-0.998228	0.882658	-0.991348	0.626811	-0.965144
ACOT8	-0.0844313	0.10266	NA	NA	NA	NA
ACOT10;ACOT9	-0.889204	0.568502	-0.911694	0.753903	-0.598088	0.158865
ACOT11	0.22489	-0.477316	NA	NA	0.817782	-0.64464
ACOT13	-0.416484	0.00911347	-0.170486	-0.337927	-0.202687	-0.317598
ACOX1	-0.666075	0.93848	NA	NA	NA	NA
ACOX3	0.36766	-0.67146	NA	NA	0.913752	-0.610604
ACP1	0.8663	-0.974764	0.140852	-0.592733	0.72628	-0.913747
ACP2	0.619711	-0.463822	NA	NA	NA	NA
ACP6	-0.113578	-0.413667	NA	NA	-0.514556	-0.241213
ACSBG1	0.756489	-0.942446	0.813687	-0.950175	0.6872	-0.946677
ACSF2	-0.262996	-0.226754	-0.368365	-0.185145	0.0459035	-0.697987
ACSF3	0.0665994	-0.352974	NA	NA	-0.253195	-0.519389
ACSL1	0.474228	-0.801267	0.49134	-0.830998	0.75169	-0.858116
ACSL3	0.510942	-0.431636	0.346516	-0.210848	0.436822	0.52025
ACSL4	0.331076	-0.376334	0.370591	-0.36972	NA	NA
ACSL5	0.331076	-0.376334	NA	NA	NA	NA
ACSL6	0.716805	-0.954115	0.724132	-0.943863	0.741589	-0.850843
ACSS1	-0.262996	-0.226754	NA	NA	-0.0970036	-0.432694
ACSS2	NA	NA	NA	NA	NA	NA
ACTA1;ACTG2	NA	NA	NA	NA	-0.544445	0.997338
ACTA2;ACTC1;ACTG2	0.854204	-0.736627	-0.774367	0.984856	-0.416874	0.940866
ACTB	NA	NA	NA	NA	-0.544445	0.997338
ACTB;ACTG1	0.324029	-0.513776	-0.845248	0.996347	0.11736	-0.278069
ACTBL2	-0.26322	-0.00107867	-0.735855	0.973838	-0.564641	0.994582
ACTG1	0.529948	-0.554404	-0.810604	0.995939	-0.523649	0.993177
ACTL6B	0.331076	-0.376334	NA	NA	NA	NA
ACTN1	-0.97729	0.763804	-0.903242	0.985511	-0.73673	0.926631
ACTN2	-0.966416	0.94137	-0.825042	0.990459	-0.544445	0.997338
ACTN3	NA	NA	NA	NA	-0.544445	0.997338
ACTN4	-0.544755	0.17328	-0.932914	0.876393	-0.74034	0.442794
ACTR1A	0.875591	-0.95331	0.958881	-0.710537	0.206782	-0.123775
ACTR1B	0.896257	-0.982404	0.692184	-0.764643	0.452805	-0.84413
ACTR2	-0.223875	0.415836	-0.58878	0.912481	-0.778993	0.848829
ACTR3	0.268307	-0.577591	0.608724	-0.736308	0.145354	-0.774927
ACTR3B	-0.939404	0.958947	-0.134526	0.647376	0.0370665	0.366485
ACTR10	0.915501	-0.947747	-0.00382663	0.395281	-0.409152	0.00286034
ACY1	NA	NA	NA	NA	0.822827	-0.573468
ACYP1	0.680461	-0.848458	0.557713	-0.478569	0.344806	-0.268803
ACYP2	0.957568	-0.866662	0.511335	-0.477479	0.736763	-0.602546
ADAM10	NA	NA	NA	NA	0.286019	-0.448799
ADAM11	0.827907	-0.830202	0.44432	-0.479878	0.297546	-0.537749
ADAM22	0.935246	-0.79852	0.850631	-0.804666	0.966521	-0.607909
ADAM23	0.926376	-0.82053	0.667083	-0.590945	0.391199	-0.183946
ADAP1	0.732376	-0.883599	0.772843	-0.792823	0.304372	-0.514865
ADAR	NA	NA	NA	NA	-0.544445	0.997338
ADCK1	-0.326498	0.0154574	NA	NA	0.501166	-0.21657
ADCY1	0.581648	-0.486765	-0.423377	0.722389	NA	NA
ADCY2	0.40611	-0.512305	0.600016	-0.724918	0.869225	-0.579833
ADCY3	0.931675	-0.896603	0.599052	-0.246571	0.693005	-0.615663
ADCY4	NA	NA	0.599052	-0.246571	NA	NA
ADCY5	0.866222	-0.911167	0.753807	-0.723499	0.778626	-0.694636
ADCY6	0.36555	-0.205269	0.625899	-0.351107	-0.0136557	-0.254677
ADCY8	0.616421	-0.423436	0.425353	-0.397028	0.566523	-0.378054
ADCY9	0.903515	-0.734085	0.743919	-0.709163	0.478862	-0.521493
ADCYAP1R1	0.598467	-0.308982	0.932793	-0.657662	0.704659	-0.63291
ADD1	-0.659329	0.308187	-0.762931	0.46875	-0.756757	0.898726
ADD2	-0.633717	0.221149	-0.451266	-0.00245979	-0.697914	0.913598
ADD3	-0.495802	0.0108418	0.0406471	-0.56427	-0.761413	0.855805
ADGRA1	-0.859461	0.990736	-0.808054	0.989434	-0.544445	0.997338
ADGRB1;BAI1	-0.906141	0.985778	-0.806658	0.988418	-0.544445	0.997338
ADGRB2	-0.86384	0.993152	-0.805562	0.989365	NA	NA
ADGRB3	-0.848963	0.997182	-0.74862	0.972386	NA	NA
ADGRL1	0.169903	0.233821	0.844019	-0.428436	0.62678	-0.0429228
ADGRL2	0.331076	-0.376334	0.370591	-0.36972	NA	NA
ADGRL3	-0.208341	0.534144	0.440652	0.011778	-0.234319	-0.360288
ADH5	0.783139	-0.979002	0.658434	-0.938792	0.707773	-0.969057
ADK	0.7933	-0.881023	0.369391	-0.642392	0.330544	-0.549099
ADO	NA	NA	0.370591	-0.36972	-0.437703	-0.404827
ADPGK	NA	NA	NA	NA	0.5875	-0.179651
ADPRH	0.800722	-0.915987	0.445537	-0.501673	0.769385	-0.410364
ADPRHL2	-0.262996	-0.226754	-0.368365	-0.185145	NA	NA
ADRBK1	0.695226	-0.918031	-0.338482	-0.16624	0.369694	0.292661
ADRM1;GM9774	0.542092	-0.48129	-0.368365	-0.185145	0.5875	-0.179651
ADSL	0.334191	-0.635408	NA	NA	0.886949	-0.707918
ADSS	0.701962	-0.892826	0.470058	-0.797129	0.287795	-0.876387
ADSSL1	0.242665	-0.211755	0.391576	-0.531447	0.260464	-0.538853
AES	NA	NA	NA	NA	-0.544445	0.997338
AF529169;KIAA1024	NA	NA	NA	NA	-0.544445	0.997338
AFG3L2	-0.144014	-0.187402	0.144074	-0.522065	-0.0468723	-0.716119
AGAP1	NA	NA	-0.808054	0.989434	-0.0136557	-0.254677
AGAP2	-0.0704636	0.278385	-0.792129	0.977401	0.479145	0.221604
AGAP3	-0.880978	0.671396	-0.782864	0.990063	-0.496658	0.998161
AGFG1	-0.541537	0.736826	0.775006	-0.940537	-0.562504	0.858962
AGFG2	-0.350288	0.0244125	NA	NA	NA	NA
AGK	0.266101	-0.361804	0.473065	-0.611077	0.112612	-0.588088
AGL	0.48328	-0.73293	0.103586	-0.435885	0.797373	-0.910274
AGO1	0.331076	-0.376334	NA	NA	NA	NA
AGO2	-0.14839	-0.0363581	NA	NA	-0.921512	0.671168
AGPAT1	0.70491	-0.808892	0.922408	-0.641926	0.677411	0.103535
AGPAT3	0.716217	-0.694937	0.224441	-0.627473	0.64399	-0.140202
AGPAT4	0.745545	-0.799887	0.245708	-0.210562	-0.0956765	0.894916
AGPAT5	-0.859461	0.990736	NA	NA	-0.544445	0.997338
AGPS	NA	NA	NA	NA	0.5875	-0.179651
AGRN	-0.911742	0.98676	NA	NA	NA	NA
AHCY	0.868132	-0.987334	0.949837	-0.932537	0.666856	-0.700451
AHCYL1	0.957465	-0.958454	0.809155	-0.908447	0.752344	-0.716964
AHCYL2	0.914754	-0.894134	0.29051	-0.547633	0.768798	-0.757525
AHI1	NA	NA	NA	NA	-0.539117	0.996636
AHNAK2	NA	NA	NA	NA	-0.471917	-0.0197055
AHNAK	NA	NA	NA	NA	-0.34772	0.108748
AHSA1	0.870037	-0.931487	0.638177	-0.148194	-0.219928	0.902178
AHSG	NA	NA	NA	NA	0.0398048	-0.607601
AI314180;ECM29	0.23513	-0.670027	0.370591	-0.36972	0.451228	-0.395458
AI837181;BLES03	NA	NA	NA	NA	-0.0136557	-0.254677
AIDA	0.331076	-0.376334	NA	NA	-0.0136557	-0.254677
AIFM1	-0.341552	0.013645	0.52512	-0.554624	0.255254	-0.893487
AIFM3	0.52804	-0.0950469	0.485922	-0.469406	-0.14706	0.902932
AIMP1	0.443648	-0.680432	NA	NA	-0.544445	0.997338
AIMP2	0.294652	-0.648938	NA	NA	0.0359342	-0.605566
AIP	0.653468	-0.920055	0.245708	-0.210562	0.0197166	-0.585752
AJAP1	NA	NA	-0.808054	0.989434	-0.544445	0.997338
AK1	0.945848	-0.94968	0.751775	-0.637095	0.579785	-0.302631
AK2	-0.0715942	-0.330729	NA	NA	-0.33498	-0.410165
AK3	0.136641	-0.571652	-0.135769	-0.413934	-0.34401	-0.599974
AK4	0.0286157	-0.430537	0.0420303	-0.483395	-0.109996	-0.30456
AK5	0.686658	-0.899738	-0.67787	0.945537	NA	NA
AK157302;ISCA1	-0.324128	-0.00302643	0.697744	-0.488072	0.772908	-0.385191
AKAP2;PAKAP	-0.262996	-0.226754	NA	NA	NA	NA
AKAP5	0.891525	-0.827389	0.875886	-0.873258	NA	NA
AKAP7	0.147896	-0.346292	0.872491	-0.760173	-0.110035	-0.433962
AKAP8L	NA	NA	NA	NA	-0.544445	0.997338
AKAP12	-0.0887375	-0.309288	NA	NA	-0.0910034	-0.687257
AKR1A1	0.902809	-0.942406	0.634946	-0.713317	0.653735	-0.90143
AKR1B1;AKR1B3	0.832866	-0.930584	0.800208	-0.742078	0.460036	-0.845396
AKR1B10	0.788744	-0.933946	0.163197	-0.607807	0.404069	-0.88832
AKR7A2	0.707595	-0.954958	-0.235791	-0.327628	0.285072	-0.888926
AKR1E1;AKR1E2	0.36555	-0.205269	0.912465	-0.600693	0.5875	-0.179651
AKT1	0.426343	-0.637122	NA	NA	0.224158	0.290419
AKT1S1	0.0864112	-0.499897	NA	NA	NA	NA
AKT3	0.129402	-0.565297	0.370591	-0.36972	NA	NA
AKTIP	0.331076	-0.376334	NA	NA	NA	NA
ALAD	NA	NA	-0.368365	-0.185145	0.278175	-0.450027
ALB	0.567138	-0.873197	0.558061	-0.782225	0.466234	-0.91459
ALCAM	0.944644	-0.859469	0.953929	-0.863004	0.918116	-0.598916
ALDH1A1	0.476721	-0.577366	0.649602	-0.868488	0.868204	-0.770064
ALDH1A7	NA	NA	NA	NA	NA	NA
ALDH1B1	0.167048	-0.459979	-0.146638	-0.279492	NA	NA
ALDH1L1	0.654012	-0.917607	0.551976	-0.866082	0.883424	-0.853922
ALDH2	-0.18401	-0.287093	-0.265915	-0.275703	-0.23966	-0.646642
ALDH3A2	-0.0804081	0.198339	0.873849	-0.627117	0.64166	0.253379
ALDH3B1	NA	NA	NA	NA	0.557149	0.0412845
ALDH4A1	-0.262996	-0.226754	-0.368365	-0.185145	-0.514556	-0.241213
ALDH5A1	-0.0793382	-0.350543	-0.197337	-0.313172	-0.105826	-0.759119
ALDH6A1	-0.0246792	-0.437624	-0.225594	-0.295291	0.112569	-0.808985
ALDH7A1	0.309342	-0.747811	0.239792	-0.72994	0.725658	-0.897027
ALDH9A1	-0.262996	-0.226754	-0.100497	-0.416397	0.364775	-0.78982
ALDH18A1	-0.395254	-0.0851707	-0.228422	-0.284301	-0.521231	-0.372332
ALDOA;ALDOART1	0.892995	-0.564064	0.58354	-0.507796	0.587764	-0.667542
ALDOC	0.927809	-0.983898	0.84616	-0.99567	0.799848	-0.907679
ALG2	0.4417	-0.531341	-0.627728	0.892234	-0.336084	0.824934
ALG5	NA	NA	0.370591	-0.36972	-0.544445	0.997338
ALPL	NA	NA	NA	NA	0.5875	-0.179651
ALYREF;ALYREF2	-0.171783	0.0756793	0.1215	-0.211797	-0.579233	0.994146
AMER2	NA	NA	0.466279	-0.461214	NA	NA
AMOTL2	NA	NA	NA	NA	0.5875	-0.179651
AMPD2	0.795277	-0.903169	0.840997	-0.99229	0.690944	-0.939319
AMPD3	0.172525	-0.497228	NA	NA	0.763692	0.0243978
AMPH	0.842539	-0.906857	0.734689	-0.898406	0.246763	-0.947219
ANAPC4	-0.798705	0.415918	NA	NA	0.5875	-0.179651
ANK1	-0.0710228	-0.445097	0.382674	-0.405199	-0.349423	0.837631
ANK2	-0.49645	0.614881	0.332173	0.0994384	-0.50891	0.9367
ANK3	-0.892144	0.994099	-0.671654	0.938523	-0.53054	0.993978
ANK;ANKH	0.331076	-0.376334	0.370591	-0.36972	0.896758	-0.617015
ANKFY1	0.126764	-0.578143	NA	NA	NA	NA
ANKIB1	NA	NA	0.599052	-0.246571	-0.544445	0.997338
ANKRD29	-0.859461	0.990736	NA	NA	-0.732661	0.942649
ANKRD34A	NA	NA	NA	NA	NA	NA
ANKRD34B	NA	NA	-0.808054	0.989434	-0.544445	0.997338
ANKRD63	NA	NA	-0.801971	0.983027	NA	NA
ANKS1;ANKS1A	NA	NA	NA	NA	-0.544445	0.997338
ANKS1B	-0.86508	0.998864	-0.81967	0.998026	-0.544445	0.997338
ANLN	-0.262996	-0.226754	NA	NA	0.128657	-0.563002
ANP32A	0.381542	-0.735043	-0.0350112	-0.49743	0.5879	-0.303814
ANP32B	0.331076	-0.376334	NA	NA	-0.83834	0.803168
ANP32E	0.331076	-0.376334	-0.948683	0.880503	NA	NA
ANPEP	NA	NA	NA	NA	0.344806	-0.268803
ANXA1	0.331076	-0.376334	0.370591	-0.36972	-0.514556	-0.241213
ANXA2	-0.319148	0.406567	0.605104	-0.320915	-0.514971	0.991356
ANXA3	0.379177	-0.669139	NA	NA	-0.1416	-0.599956
ANXA4	0.402679	-0.179797	0.370591	-0.36972	-0.0137944	-0.418856
ANXA5	0.961219	-0.95091	0.860846	-0.897496	0.729853	-0.908748
ANXA6	0.924694	-0.937339	0.541484	-0.49528	0.916994	-0.809869
ANXA7	0.823042	-0.790404	0.936589	-0.900608	0.864736	-0.860186
ANXA11	0.896687	-0.936842	0.494744	-0.541523	0.798712	-0.834385
AP1B1	0.819709	-0.940117	0.944973	-0.895554	0.724422	-0.856936
AP1G1	0.773583	-0.922461	0.935427	-0.89871	0.440181	-0.665577
AP1M1	0.57922	-0.845203	0.871509	-0.648011	0.636087	-0.684624
AP1S1	0.875849	-0.633754	0.28816	-0.757402	-0.286387	-0.636188
AP2A1	0.925526	-0.941066	0.81797	-0.886771	0.793692	-0.86027
AP2A2	0.904413	-0.940263	0.876006	-0.9086	0.727075	-0.862667
AP2B1	0.920897	-0.935959	0.903561	-0.872946	0.832091	-0.793733
AP2M1	0.878655	-0.971415	0.684561	-0.925518	0.853313	-0.781873
AP2S1	0.868856	-0.808469	0.902757	-0.722976	0.791717	-0.243903
AP3B1	NA	NA	NA	NA	NA	NA
AP3B2	0.769317	-0.870741	0.861946	-0.811086	0.743507	-0.654608
AP3D1	0.456478	-0.8281	0.88757	-0.959328	0.803326	-0.87007
AP3M1	0.36555	-0.205269	NA	NA	NA	NA
AP3M2	0.704085	-0.550485	0.855151	-0.649257	8.7774e-05	-0.290459
AP3S1	0.946618	-0.840953	-0.121202	0.336082	0.523824	0.256749
AP3S2	0.905642	-0.877954	0.370591	-0.36972	NA	NA
APBA2	0.36555	-0.205269	NA	NA	NA	NA
APBB1	0.795456	-0.969118	NA	NA	0.464539	0.364468
APC	0.585369	-0.303956	NA	NA	-0.576094	0.838323
APEH	-0.262996	-0.226754	NA	NA	0.8128	-0.813823
APEX1	-0.0304404	-0.465338	-0.0764172	-0.42775	NA	NA
API5	-0.245091	-0.0645396	0.370591	-0.36972	-0.244604	-0.431369
APLP1	0.887699	-0.835954	0.370591	-0.36972	NA	NA
APLP2	0.930877	-0.97217	0.911077	-0.620047	0.123306	-0.477058
APMAP	0.531869	-0.601657	0.370591	-0.36972	0.289726	-0.587081
APOA1	0.420378	-0.427867	NA	NA	0.415829	-0.900921
APOA1BP	0.382698	-0.701406	0.180973	-0.586035	0.560826	-0.893193
APOA4	NA	NA	NA	NA	0.256363	-0.450358
APOC3	NA	NA	NA	NA	NA	NA
APOC4	-0.262996	-0.226754	NA	NA	NA	NA
APOD	0.402679	-0.179797	NA	NA	0.753606	-0.500697
APOE	0.94056	-0.9394	0.617289	-0.876054	0.842603	-0.698061
APOO	-0.913476	0.910675	-0.552218	0.386406	0.227041	-0.618712
APOOL	-0.882726	0.998259	-0.919516	0.592185	0.122455	-0.363977
APP	0.921878	-0.812069	0.794872	-0.952597	0.581932	-0.867217
APPL1	0.650358	-0.696782	0.483437	-0.472419	0.457808	-0.771155
APPL2	NA	NA	NA	NA	NA	NA
APRT	0.580112	-0.47237	NA	NA	NA	NA
AQP1	0.573537	-0.299197	0.64344	-0.361258	0.402275	-0.522107
AQP4	0.963603	-0.910742	0.886271	-0.726869	0.918201	-0.754061
ARAF	0.637118	-0.415615	0.245708	-0.210562	-0.0537875	0.834611
ARC	-0.859461	0.990736	-0.808054	0.989434	NA	NA
ARCN1	0.0865721	-0.499914	NA	NA	0.788601	-0.0602738
ARF1	0.590002	-0.460989	0.245708	-0.210562	-0.514556	-0.241213
ARF2	NA	NA	NA	NA	-0.562876	0.913479
ARF3	0.793307	-0.947437	0.889254	-0.885284	0.479442	-0.986358
ARF4	0.75425	-0.932518	0.100727	-0.597637	-0.293617	-0.0612688
ARF5	0.767217	-0.812071	0.194131	-0.550418	0.0802855	-0.872213
ARF6	0.725578	-0.973274	0.140701	-0.363746	-0.226812	-0.309668
ARFGAP1	0.403678	-0.674444	-0.110739	-0.430829	0.643217	-0.977705
ARFGAP2	-0.262996	-0.226754	NA	NA	-0.544445	0.997338
ARFGEF1	0.614912	-0.468009	NA	NA	-0.503879	-0.387681
ARFGEF2	0.638526	-0.892094	0.631873	-0.355382	-0.594216	0.29169
ARFGEF3	0.746627	-0.972524	NA	NA	-0.070542	0.216942
ARFIP2	0.823005	-0.825033	0.261043	-0.492174	0.688912	-0.592627
ARG1	NA	NA	NA	NA	-0.514556	-0.241213
ARGLU1	-0.859461	0.990736	NA	NA	NA	NA
ARHGAP1	0.5488	-0.788303	0.232331	-0.497182	0.663072	-0.57268
ARHGAP5	NA	NA	NA	NA	0.5875	-0.179651
ARHGAP12	-0.262996	-0.226754	NA	NA	-0.544445	0.997338
ARHGAP21	0.901844	-0.84024	0.60644	-0.504106	-0.225294	0.783889
ARHGAP23	0.217211	-0.535976	0.245708	-0.210562	-0.266313	0.0903172
ARHGAP26	0.0201911	-0.350065	-0.808054	0.989434	NA	NA
ARHGAP31	0.402679	-0.179797	-0.808054	0.989434	NA	NA
ARHGAP32	-0.835959	0.996636	-0.787176	0.962265	-0.49472	0.963304
ARHGAP33	NA	NA	-0.808054	0.989434	NA	NA
ARHGAP35	NA	NA	-0.0171816	-0.452882	0.514904	-0.0753651
ARHGAP39	-0.931167	0.791277	-0.808054	0.989434	-0.765481	0.916629
ARHGAP44	0.704111	-0.763253	-0.404876	0.787547	-0.258708	-0.193005
ARHGDIA	0.860066	-0.982583	0.840368	-0.957263	0.478462	-0.971879
ARHGDIB	0.331076	-0.376334	0.370591	-0.36972	NA	NA
ARHGEF2	0.167896	-0.349943	-0.720099	0.770045	-0.327445	0.775819
ARHGEF6	0.43929	-0.738489	NA	NA	NA	NA
ARHGEF7	0.532251	-0.858644	-0.1634	0.588015	-0.881118	0.830291
ARHGEF9	0.364085	-0.220983	-0.940308	0.844632	-0.491631	0.99695
ARHGEF10	NA	NA	NA	NA	-0.544445	0.997338
ARHGEF11	0.421206	-0.500312	NA	NA	-0.165829	0.62096
ARHGEF12	0.78282	-0.950971	NA	NA	0.763276	-0.361649
ARHGEF18	NA	NA	NA	NA	0.344806	-0.268803
ARL1	0.736908	-0.902769	-0.368365	-0.185145	-0.0136557	-0.254677
ARL2	0.046371	-0.352279	NA	NA	-0.448851	0.0259322
ARL3	0.896579	-0.960109	0.326313	-0.631383	-0.186729	0.302152
ARL6	0.0453722	-0.352222	NA	NA	NA	NA
ARL6IP1	0.976139	-0.8742	0.484972	-0.472906	NA	NA
ARL6IP5	0.664853	-0.755261	0.914191	-0.669387	0.884154	-0.607263
ARL8A	0.855878	-0.969386	0.730627	-0.761985	0.748683	-0.848502
ARL8B	0.948034	-0.971802	0.90651	-0.894751	0.783979	-0.861023
ARL15	0.925105	-0.92473	0.865028	-0.722036	0.344806	-0.268803
ARMC1	-0.839447	0.955653	-0.524267	0.0967583	0.215445	-0.689547
ARMC6	0.686281	-0.837449	NA	NA	-0.514556	-0.241213
ARMC8	NA	NA	NA	NA	NA	NA
ARMC10	-0.198773	0.276791	0.0183201	-0.514989	-0.00518367	-0.730473
ARMT1	0.36555	-0.205269	NA	NA	NA	NA
ARPC1A	-0.349809	0.692269	-0.738849	0.977038	-0.521581	0.91033
ARPC1B	NA	NA	NA	NA	NA	NA
ARPC2	0.237342	-0.0688465	-0.725132	0.962217	-0.20034	-0.0606561
ARPC3	0.550616	-0.206655	-0.746036	0.898637	-0.805816	0.919921
ARPC4	0.0612968	0.255186	-0.646283	0.94214	-0.831976	0.833395
ARPC5	0.560962	-0.579735	-0.484582	0.807543	0.00730902	-0.61854
ARPC5L	-0.117352	0.370371	-0.687298	0.972398	-0.147469	0.854497
ARPP19;ENSA	0.331076	-0.376334	-0.368365	-0.185145	NA	NA
ARRB1	0.117913	-0.501415	0.371468	-0.632041	0.398932	-0.601051
ARVCF	0.217177	0.158766	-0.430564	0.807772	-0.319422	0.968574
ASAH1	0.798376	-0.698406	0.692591	-0.44869	0.52032	-0.362654
ASAH2	0.519969	-0.185584	-0.572888	0.317298	0.5875	-0.179651
ASAP1	-0.10592	-0.391014	-0.258255	-0.287727	NA	NA
ASAP2	-0.262996	-0.226754	0.245708	-0.210562	NA	NA
ASIC1	0.36555	-0.205269	-0.574367	0.893359	0.223771	-0.586164
ASL	0.535473	-0.620029	NA	NA	0.887082	-0.504208
ASNA1	0.820347	-0.933145	0.777631	-0.923766	0.752909	-0.523667
ASNS	0.803319	-0.985254	0.599052	-0.246571	0.523966	-0.934667
ASPA	-0.0985177	-0.424782	-0.165404	-0.379577	0.593157	-0.769939
ASPH	0.331076	-0.376334	NA	NA	0.344806	-0.268803
ASPHD1	0.331076	-0.376334	NA	NA	NA	NA
ASPHD2	0.51361	-0.577965	0.175471	0.0200542	NA	NA
ASPSCR1	NA	NA	NA	NA	NA	NA
ASRGL1	0.91923	-0.945196	0.857759	-0.835983	0.875309	-0.710253
ASS1;GM5424	-0.866983	0.973207	-0.805318	0.997986	-0.65786	0.825483
ASTN1	0.997079	-0.87022	0.977234	-0.710593	0.349409	-0.233333
ATAD1	-0.915994	0.984041	-0.881157	0.707542	-0.122332	0.592192
ATAD3	-0.684592	0.526201	-0.0996402	-0.247523	-0.334977	-0.176898
ATAT1	-0.566104	0.656194	-0.843381	0.965933	-0.544445	0.997338
ATCAY	0.513009	-0.510589	-0.0665913	-0.477117	0.487663	-0.896227
ATG2B	0.125766	-0.333444	NA	NA	NA	NA
ATG3	0.838833	-0.986272	0.830296	-0.528893	0.899827	-0.578438
ATG4B	NA	NA	NA	NA	0.344806	-0.268803
ATG7	NA	NA	NA	NA	-0.514556	-0.241213
ATG9A	0.587416	-0.376475	0.860011	-0.629389	0.576515	-0.326192
ATIC	0.48404	-0.818548	0.611676	-0.610807	0.383204	-0.61102
ATL1	0.910451	-0.951811	0.867245	-0.843371	0.661005	-0.786746
ATL2	0.20929	-0.627839	0.924263	-0.830746	0.596573	-0.732319
ATL3	NA	NA	0.370591	-0.36972	-0.116111	-0.658659
ATOX1	0.36555	-0.205269	-0.368365	-0.185145	0.466264	-0.382028
ATP1A1	0.970809	-0.916695	0.853636	-0.905147	0.738629	-0.928073
ATP1A2	0.973695	-0.917785	0.856044	-0.952259	0.790642	-0.855673
ATP1A3	0.963102	-0.897106	0.879791	-0.951406	0.81998	-0.895939
ATP1A4	0.36555	-0.205269	NA	NA	NA	NA
ATP1B1	0.990648	-0.911025	0.849616	-0.977934	0.794016	-0.883411
ATP1B2	0.976221	-0.788282	0.888647	-0.983737	0.770779	-0.666698
ATP1B3	0.912338	-0.941273	0.904365	-0.977393	0.752582	-0.896357
ATP2A1	NA	NA	NA	NA	NA	NA
ATP2A2	0.711358	-0.825343	0.639733	-0.834742	0.545035	-0.692596
ATP2A3	NA	NA	NA	NA	0.344806	-0.268803
ATP2B1	0.946293	-0.916617	0.853329	-0.90025	0.836071	-0.878406
ATP2B2	0.965912	-0.914731	0.866317	-0.903988	0.877574	-0.829796
ATP2B3	0.966238	-0.885994	0.879415	-0.925604	0.868729	-0.850852
ATP2B4	0.954642	-0.845363	0.830298	-0.88437	0.88314	-0.804069
ATP2C1	0.588492	-0.457246	0.245708	-0.210562	NA	NA
ATP4A	NA	NA	NA	NA	NA	NA
ATP5A1	0.0995404	-0.456609	0.0176495	-0.448064	0.163092	-0.834805
ATP5B	0.0396125	-0.378738	0.049844	-0.412515	0.153594	-0.861353
ATP5C1	0.239156	-0.403887	-0.0213382	-0.35073	0.0944364	-0.80907
ATP5D	0.113227	-0.343738	-0.233148	-0.240733	-0.118111	-0.631678
ATP5E	0.17627	-0.230479	-0.29937	-0.199424	-0.50094	-0.389459
ATP5F1	0.177271	-0.42109	0.0135462	-0.383149	0.293224	-0.842084
ATP5H;GM10250	0.172135	-0.414679	-0.101046	-0.333534	-0.080201	-0.617327
ATP5I;ATP5K	0.14701	-0.442139	-0.133123	-0.374405	0.355232	-0.889669
ATP5J2	0.385324	-0.530807	0.013203	-0.384074	0.332379	-0.954677
ATP5J	0.359382	-0.492856	0.23771	-0.664267	0.280534	-0.938289
ATP5L	0.186775	-0.386678	-0.236966	-0.231226	-0.0263193	-0.776159
ATP5O	0.142975	-0.375582	-0.00486638	-0.370348	-0.148248	-0.653254
ATP5S	-0.133966	-0.293586	-0.368365	-0.185145	0.121708	-0.368359
ATP6AP1	0.961338	-0.886821	0.826492	-0.70064	0.894596	-0.568962
ATP6AP2	0.983008	-0.895125	0.953922	-0.888229	-0.47132	0.989149
ATP6V0A1	0.971619	-0.89703	0.926353	-0.895091	0.889061	-0.761919
ATP6V0C	0.958426	-0.802115	0.956604	-0.713341	0.915668	-0.641329
ATP6V0D1	0.961056	-0.802349	0.846172	-0.598123	0.910966	-0.654519
ATP6V0D2	0.851333	-0.499165	NA	NA	0.391342	-0.973193
ATP6V1A	0.952914	-0.953266	0.789886	-0.923159	0.657497	-0.949363
ATP6V1B2	0.954049	-0.965468	0.867137	-0.79878	0.859299	-0.753721
ATP6V1C1	0.959816	-0.831579	0.895997	-0.751462	0.74297	-0.672302
ATP6V1D	0.955978	-0.899915	0.962886	-0.790712	0.872738	-0.604644
ATP6V1F	0.956277	-0.92091	0.676566	-0.471433	0.837129	-0.583591
ATP6V1G1	0.754384	-0.590269	0.271008	-0.661617	0.769715	-0.411415
ATP6V1G2	0.952512	-0.802924	0.827047	-0.684685	0.881272	-0.538596
ATP6V1H	0.818355	-0.942054	0.91081	-0.891732	0.830389	-0.781554
ATP6V1E1	0.993147	-0.896048	0.880542	-0.792936	0.856511	-0.872965
ATP6V1E2	-0.859461	0.990736	NA	NA	NA	NA
ATP8A1	0.955794	-0.881998	0.949041	-0.802274	0.877335	-0.713954
ATP8A2	0.513568	-0.471733	NA	NA	0.863744	-0.78446
ATP9A	0.920484	-0.945622	0.95319	-0.667629	0.917998	-0.606165
ATP12A	0.771248	-0.603162	0.370591	-0.36972	NA	NA
ATP13A1	0.165126	-0.497568	0.245708	-0.210562	0.706876	-0.599576
ATPAF1	0.331076	-0.376334	NA	NA	0.00366411	-0.358529
ATPIF1	0.0293062	0.0295454	-0.134217	-0.282036	0.34588	-0.370172
ATRN	0.623792	-0.449863	0.370591	-0.36972	-0.0136557	-0.254677
ATRX	-0.262996	-0.226754	NA	NA	NA	NA
ATXN2	0.297369	-0.337427	NA	NA	0.249765	0.15331
ATXN2L	0.541143	-0.469808	0.26622	-0.369133	-0.0136557	-0.254677
ATXN7	NA	NA	NA	NA	-0.514556	-0.241213
ATXN10	0.676729	-0.884524	0.718173	-0.457863	0.241509	-0.646971
AUH	-0.933254	0.973259	-0.950351	0.905847	-0.670979	0.973437
AVL9	0.451308	-0.496432	0.364803	-0.334298	NA	NA
B3GALT5	NA	NA	NA	NA	0.344806	-0.268803
B3GAT3	0.402679	-0.179797	NA	NA	NA	NA
B630019K06RIK	0.36555	-0.205269	-0.808054	0.989434	NA	NA
BAG2	0.623798	-0.45086	-0.808054	0.989434	NA	NA
BAG3	NA	NA	NA	NA	-0.573881	0.995808
BAG5	0.0146529	-0.145427	NA	NA	NA	NA
BAG6	0.723141	-0.908887	-0.544852	0.755405	0.187242	-0.180328
BAIAP2	-0.861429	0.998261	-0.813436	0.994858	-0.510263	0.996391
BAIAP3	NA	NA	NA	NA	-0.315786	0.767167
BANF1	-0.893039	0.784009	-0.808054	0.989434	-0.536863	0.995712
BASP1	0.916522	-0.954334	0.654583	-0.870542	0.535203	-0.878258
BAX	0.36555	-0.205269	NA	NA	0.344806	-0.268803
BBOF1	NA	NA	NA	NA	NA	NA
BBS4	0.594564	-0.499586	0.33576	-0.206648	-0.695065	0.613049
BC003331;ODR4	0.331076	-0.376334	NA	NA	-0.514556	-0.241213
BC017158	0.331076	-0.376334	NA	NA	NA	NA
BC017643	NA	NA	NA	NA	0.344806	-0.268803
BC021614	0.331076	-0.376334	NA	NA	NA	NA
BC026585	0.36555	-0.205269	NA	NA	0.344806	-0.268803
BC048507;DYNLL1	-0.802171	0.958691	-0.795438	0.961266	-0.514462	0.9758
BCAM	NA	NA	0.653611	-0.362522	0.315041	-0.43663
BCAN	-0.047911	-0.221292	-0.00874366	-0.437548	0.150987	0.0897895
BCAP29	0.331076	-0.376334	NA	NA	NA	NA
BCAP31	0.793672	-0.908558	NA	NA	0.852837	-0.498803
BCAS1	-0.784271	0.414538	-0.724008	0.312967	-0.455228	0.96848
BCAS3	0.447955	-0.665126	NA	NA	NA	NA
BCAT1	0.840183	-0.935742	0.13855	-0.44626	0.46393	-0.963591
BCAT2	-0.262996	-0.226754	-0.368365	-0.185145	NA	NA
BCKDHA	-0.262996	-0.226754	NA	NA	NA	NA
BCKDHB	-0.262996	-0.226754	-0.368365	-0.185145	NA	NA
BCKDK	-0.262996	-0.226754	-0.368365	-0.185145	NA	NA
BCL2L1	-0.262996	-0.226754	NA	NA	NA	NA
BCL2L13	0.363063	-0.608735	-0.205491	-0.264264	-0.406739	-0.558111
BCR	-0.932073	0.848223	NA	NA	NA	NA
BCS1L	0.362931	-0.603483	0.188267	-0.5041	0.0392477	-0.771132
BDH1	-0.560336	0.657505	-0.782232	0.913786	-0.604437	0.990787
BEGAIN	-0.862909	0.996344	-0.808823	0.991608	-0.604288	0.991487
BIN1	0.748412	-0.923896	0.703057	-0.936447	0.429787	-0.958688
BLMH	0.671243	-0.862808	0.719658	-0.841891	0.493584	-0.912336
BLVRA	0.893701	-0.889736	0.521581	-0.795934	-0.0105095	-0.791144
BLVRB	0.723668	-0.808323	0.0969764	-0.437328	0.326975	-0.426033
BMPR2	0.850473	-0.623177	0.448614	-0.422699	NA	NA
BNIP3L	-0.859461	0.990736	-0.821696	0.516276	NA	NA
BOLA1	-0.0840471	-0.326693	-0.368365	-0.185145	0.344806	-0.268803
BOLA2	NA	NA	NA	NA	NA	NA
BPGM	0.331076	-0.376334	NA	NA	0.344806	-0.268803
BPHL	-0.609914	0.164684	-0.153931	-0.364021	-0.292076	-0.483624
BPNT1	0.651048	-0.936696	0.44665	-0.529692	0.0627679	-0.699579
BRAF	0.73866	-0.641303	-0.808054	0.989434	-0.761442	0.520741
BRD9	0.310921	-0.605874	0.599052	-0.246571	NA	NA
BRE	0.839653	-0.940693	NA	NA	NA	NA
BRI3BP	0.724925	-0.774002	0.43552	-0.522987	0.273304	0.234692
BRINP1	0.917862	-0.77423	0.567518	-0.372124	NA	NA
BRINP2	0.655841	-0.316566	0.599052	-0.246571	NA	NA
BRK1	0.264473	0.121955	-0.758964	0.96368	-0.673103	0.927046
BROX	-0.262996	-0.226754	NA	NA	-0.140452	-0.435937
BRSK1	0.477475	-0.625087	0.254663	-0.555744	-0.813197	0.886735
BRSK2	0.217636	-0.612738	0.370591	-0.36972	-0.476955	-0.399247
BSG	0.991981	-0.860565	0.846813	-0.921239	0.806129	-0.81282
BSN	-0.757073	0.967374	-0.801512	0.989681	-0.459655	0.988535
BTBD11	-0.859461	0.990736	-0.808054	0.989434	-0.544445	0.997338
BTBD17	0.495673	-0.524317	0.72085	-0.576962	0.406188	-0.400739
BUB3	-0.380209	0.106019	NA	NA	NA	NA
BZW1	0.851675	-0.90408	0.370591	-0.36972	0.384116	-0.603819
BZW2	NA	NA	NA	NA	NA	NA
C1QA	-0.387894	0.257162	0.254039	-0.411413	-0.520393	0.168057
C1QB	-0.592114	0.686733	0.121908	-0.0908442	-0.584195	0.985125
C1QBP	-0.285862	-0.0712426	-0.154245	-0.225221	-0.395493	-0.555222
C1QC	-0.185488	0.289225	-0.19308	0.341882	-0.339381	0.79867
C1QL3	0.123955	-0.333591	0.891339	-0.806091	NA	NA
C1QTNF4	0.943468	-0.752899	0.244198	-0.134756	NA	NA
C1QTNF5	NA	NA	NA	NA	-0.544445	0.997338
C2CD2L	0.533937	-0.675085	0.576092	-0.615266	-0.0436677	-0.299634
C2CD4CC2CD4	-0.390061	0.780088	0.486501	-0.472592	0.5875	-0.179651
C2CD5	0.601144	-0.396255	0.245708	-0.210562	-0.229871	-0.433171
C3	NA	NA	NA	NA	0.238657	-0.377006
CA1	NA	NA	NA	NA	0.344806	-0.268803
CA2	0.623968	-0.906083	0.774093	-0.953484	0.39651	-0.971261
CA3	NA	NA	NA	NA	-0.0136557	-0.254677
CA4;CAR4	0.790752	-0.570817	-0.00788336	-0.1679	NA	NA
CA8	NA	NA	NA	NA	-0.544445	0.997338
CA14	0.00688682	-0.481161	NA	NA	0.772968	-0.847015
CAB39	0.756389	-0.969705	-0.117502	-0.392819	0.120605	-0.71783
CAB39L	NA	NA	NA	NA	0.5875	-0.179651
CACNA1A	-0.769204	0.976263	-0.761327	0.986997	0.584634	0.192326
CACNA1B	0.0479294	-0.334166	-0.698787	0.891055	NA	NA
CACNA1C	0.402679	-0.179797	0.245708	-0.210562	NA	NA
CACNA1E	0.892927	-0.812196	-0.505923	0.806117	0.5875	-0.179651
CACNA2D1	0.921707	-0.802474	0.487537	0.042955	0.92123	-0.634506
CACNA2D2	0.956655	-0.941646	NA	NA	0.943836	-0.757786
CACNA2D3	-0.601613	0.246651	-0.437388	0.810978	0.910643	-0.529396
CACNB1	0.453368	-0.80716	-0.564061	0.910467	NA	NA
CACNB2	-0.292796	0.583848	NA	NA	NA	NA
CACNB3	0.623444	-0.494786	-0.655285	0.948908	-0.544445	0.997338
CACNB4	0.309824	0.122046	-0.591	0.921624	0.772386	0.005043
CACNG2	-0.878386	0.91067	-0.832205	0.993176	-0.51307	0.998878
CACNG3	-0.966542	0.935026	-0.805636	0.989369	-0.54917	0.995768
CACNG7	NA	NA	NA	NA	-0.544445	0.997338
CACNG8	0.867992	-0.516695	-0.764516	0.938672	-0.0136557	-0.254677
CACYBP	0.567558	-0.83962	0.608567	-0.751155	0.441357	-0.555571
CAD	0.331076	-0.376334	NA	NA	0.5875	-0.179651
CADM1	0.979577	-0.922572	0.911831	-0.898702	0.869836	-0.797121
CADM2	0.979907	-0.911486	0.83537	-0.941961	0.8021	-0.873572
CADM3	0.895005	-0.800679	0.888478	-0.810943	0.914889	-0.809547
CADM4	0.822166	-0.953074	0.819805	-0.909653	0.765332	-0.905329
CADPS2	0.36555	-0.205269	-0.368365	-0.185145	NA	NA
CADPS	0.702537	-0.901708	0.741447	-0.922166	0.498254	-0.950806
CALB1	0.628586	-0.938882	0.63219	-0.881928	0.555741	-0.424482
CALB2	0.817785	-0.951467	0.702312	-0.829106	0.682481	-0.864836
CALCOCO1	-0.644505	0.746022	NA	NA	NA	NA
CALM1;CALML3	0.794779	-0.757659	-0.755617	0.987854	-0.513195	0.995901
CALR	0.661089	-0.767046	0.464246	-0.632064	0.746599	-0.805935
CALU	0.40806	-0.421169	0.370591	-0.36972	0.761332	-0.403999
CAMK1	0.907419	-0.919972	NA	NA	-0.216058	-0.613424
CAMK1D	0.769577	-0.764566	-0.121829	0.605694	0.0672862	0.155624
CAMK2A	-0.743161	0.936369	-0.811553	0.997377	-0.371425	0.974099
CAMK2B	-0.818519	0.982587	-0.792786	0.990862	-0.501506	0.997819
CAMK2D	0.0675774	0.354732	-0.795621	0.99634	-0.448742	0.992687
CAMK2G	-0.884266	0.992594	-0.774997	0.990015	-0.387473	0.972294
CAMK4	0.864066	-0.690979	-0.687246	0.924202	-0.544445	0.997338
CAMKK1	NA	NA	0.599052	-0.246571	-0.544445	0.997338
CAMKK2	0.0433452	-0.352099	-0.146236	0.584232	NA	NA
CAMKV	0.94149	-0.976146	0.82267	-0.796627	0.406823	-0.0402885
CAMLG	0.0774515	-0.524628	0.458848	-0.434348	0.714491	-0.384899
CAMSAP1	0.543347	-0.481638	NA	NA	NA	NA
CAMSAP2	0.17846	-0.496789	NA	NA	NA	NA
CAMSAP3	-0.859461	0.990736	NA	NA	NA	NA
CAND1	0.666303	-0.924164	0.824753	-0.918022	0.577649	-0.949475
CANX	0.815803	-0.841796	0.615467	-0.707382	0.67514	-0.686092
CAP1	0.856075	-0.982284	0.714452	-0.966675	0.487218	-0.900151
CAP2	0.834736	-0.995374	0.772428	-0.926576	0.484904	-0.581967
CAPN1	0.169832	-0.341648	0.370591	-0.36972	0.812789	-0.587394
CAPN2	0.126197	-0.512244	0.0847928	-0.516409	0.761304	-0.293989
CAPN5	0.99239	-0.831904	-0.287888	0.411836	0.488665	-0.415536
CAPNS1	0.838636	-0.837467	0.28495	-0.418504	-0.123571	0.692772
CAPRIN1	0.352216	-0.538676	-0.252961	-0.253937	0.00310651	0.40638
CAPZA1	0.35241	-0.401914	-0.859659	0.931623	-0.467397	0.991705
CAPZA2	0.576774	-0.610241	-0.828265	0.991975	-0.39202	0.97724
CAPZB	-0.221069	0.204165	-0.799022	0.990861	-0.539837	0.977303
CARHSP1	0.185986	-0.465099	-0.368365	-0.185145	0.191026	-0.588439
CARKD	-0.206113	-0.164953	-0.196568	-0.337445	-0.00198237	-0.760182
CARM1	0.402679	-0.179797	NA	NA	NA	NA
CARS2	-0.262996	-0.226754	NA	NA	NA	NA
CARS	0.407942	-0.605802	0.370591	-0.36972	0.0447506	-0.607038
CASC4	0.331076	-0.376334	NA	NA	-0.428719	-0.404982
CASK	-0.279934	0.694782	-0.777644	0.98634	-0.236769	0.921065
CASKIN1	0.460517	-0.433909	-0.313333	0.35749	-0.767831	0.695972
CASQ1	NA	NA	NA	NA	NA	NA
CAT	0.676064	-0.854164	0.487583	-0.637763	0.711051	-0.651087
CAV1	NA	NA	0.370591	-0.36972	NA	NA
CBARP;DOS	NA	NA	0.370591	-0.36972	NA	NA
CBLN1	NA	NA	NA	NA	-0.544445	0.997338
CBR1	0.828461	-0.920788	0.635575	-0.872581	0.630199	-0.984838
CBR3	0.806827	-0.980127	0.124385	-0.310552	NA	NA
CBR4	-0.460917	-0.0383275	-0.312098	0.752672	-0.443568	-0.404538
CBS	NA	NA	NA	NA	-0.174097	-0.335227
CBX1	NA	NA	NA	NA	NA	NA
CBX3	-0.859461	0.990736	NA	NA	NA	NA
CC2D1A	0.55474	-0.47178	0.599052	-0.246571	-0.853685	0.749459
CCAR2	NA	NA	NA	NA	NA	NA
CCBL2	-0.262996	-0.226754	NA	NA	NA	NA
CCDC6	NA	NA	NA	NA	NA	NA
CCDC22	0.597319	-0.308555	NA	NA	0.5875	-0.179651
CCDC47	0.195606	-0.49163	NA	NA	0.610872	-0.465683
CCDC51	0.00536608	-0.329938	-0.70961	0.220124	0.750919	-0.608382
CCDC58	-0.262996	-0.226754	NA	NA	NA	NA
CCDC60	0.657781	-0.316187	NA	NA	-0.0136557	-0.254677
CCDC88A	NA	NA	NA	NA	0.0431657	-0.352227
CCDC90B	-0.164196	-0.295655	NA	NA	0.344806	-0.268803
CCDC92	0.331076	-0.376334	-0.808054	0.989434	-0.514556	-0.241213
CCDC124	0.331076	-0.376334	NA	NA	NA	NA
CCDC125	0.402679	-0.179797	NA	NA	NA	NA
CCDC127	-0.774988	0.98308	-0.524014	0.430045	-0.790705	0.904502
CCDC136	-0.262996	-0.226754	NA	NA	0.691092	-0.378978
CCDC141	NA	NA	NA	NA	NA	NA
CCDC177	0.226948	-0.0495647	-0.663087	0.927041	-0.36213	-0.399686
CCNY	0.964192	-0.928288	0.848315	-0.659647	0.653197	-0.821035
CCSAP	0.331076	-0.376334	-0.808054	0.989434	NA	NA
CCT2	0.713977	-0.938186	0.36209	-0.643844	0.434147	-0.926633
CCT3	0.465895	-0.831776	0.733972	-0.981269	0.505927	-0.91357
CCT4	0.6707	-0.904661	0.806029	-0.900131	0.590783	-0.914042
CCT5	0.644999	-0.894635	0.908278	-0.970197	0.496298	-0.924293
CCT6A	0.790616	-0.963908	0.743691	-0.969784	0.271523	-0.790988
CCT7	0.853981	-0.95438	0.635426	-0.890589	0.464815	-0.757701
CCT8	0.600684	-0.861098	0.4774	-0.756162	0.35631	-0.95891
CCZ1	0.331076	-0.376334	NA	NA	NA	NA
CD9	0.731204	-0.975929	NA	NA	0.72139	-0.0513844
CD38	0.710129	-0.706889	0.599052	-0.246571	0.040506	0.822111
CD44	0.653842	-0.315991	NA	NA	0.899777	-0.611103
CD47	0.857601	-0.90814	0.893921	-0.858767	0.516983	-0.959164
CD81	0.840178	-0.960408	0.544243	-0.885657	0.741445	-0.937318
CD82	0.739417	-0.97912	-0.173373	-0.325017	0.726698	-0.869384
CD99L2	0.880389	-0.617931	0.370591	-0.36972	0.864305	-0.603876
CD151	NA	NA	0.370591	-0.36972	0.344806	-0.268803
CD200	0.994253	-0.833405	0.892627	-0.833087	0.731912	-0.954262
CDC37	0.905246	-0.993667	0.66581	-0.925107	0.341392	-0.717511
CDC42	0.827031	-0.968357	0.940107	-0.933878	0.637533	-0.89394
CDC42BPA	0.741737	-0.90796	0.599052	-0.246571	0.752068	-0.698672
CDC42BPB	0.633025	-0.719777	0.214624	-0.368006	-0.296086	0.556068
CDC42EP1	NA	NA	NA	NA	-0.426988	-0.404975
CDC42EP4	NA	NA	NA	NA	NA	NA
CDC42SE2	0.331076	-0.376334	NA	NA	NA	NA
CDH2	-0.50326	0.75758	-0.421102	0.84275	0.117634	0.762477
CDH6	NA	NA	-0.380783	0.664199	NA	NA
CDH10	0.287805	0.150847	-0.707857	0.978453	0.0510107	0.251151
CDH11	0.939828	-0.97732	-0.519441	0.861051	NA	NA
CDH13	0.965768	-0.876047	0.910812	-0.788719	0.823194	-0.534311
CDIP1	0.978984	-0.925724	NA	NA	0.5875	-0.179651
CDIPT	0.867339	-0.882568	0.248161	-0.222098	0.715903	-0.118855
CDK5	0.321434	-0.132855	0.545693	-0.0247749	-0.00347071	0.808438
CDK5R2	NA	NA	0.370591	-0.36972	NA	NA
CDK5RAP3	NA	NA	NA	NA	NA	NA
CDK14	0.36555	-0.205269	-0.368365	-0.185145	NA	NA
CDK16	0.372327	-0.646317	NA	NA	NA	NA
CDK17	-0.411862	0.229368	-0.808054	0.989434	NA	NA
CDK18	-0.65075	0.428477	-0.141293	0.58002	-0.514556	-0.241213
CDKL5	-0.855551	0.986391	-0.808054	0.989434	NA	NA
CDS2	0.677396	-0.803782	0.764478	-0.709457	0.628885	-0.814649
CDV3	-0.262996	-0.226754	NA	NA	NA	NA
CECR5	NA	NA	NA	NA	NA	NA
CECR6	0.913386	-0.848775	-0.644752	0.943179	NA	NA
CELF1	-0.45434	0.0251646	NA	NA	NA	NA
CELF2	0.044812	-0.148412	-0.0948908	-0.0750976	NA	NA
CELF4	0.331076	-0.376334	0.370591	-0.36972	NA	NA
CEND1	0.0646627	-0.203253	-0.789939	0.541154	0.0110757	-0.747225
CENPH	-0.859461	0.990736	NA	NA	NA	NA
CENPV	-0.776731	0.368595	-0.483342	-0.0626794	-0.643738	0.982139
CEP97	NA	NA	NA	NA	0.5875	-0.179651
CEP170	-0.191369	-0.262683	0.344606	-0.240385	-0.61043	0.990349
CEP170B	0.157039	0.0176749	-0.809141	0.79286	-0.566688	0.996556
CERS1;LASS1	0.331076	-0.376334	NA	NA	NA	NA
CES1C	-0.262996	-0.226754	NA	NA	0.723933	-0.888014
CFAP36	0.331076	-0.376334	NA	NA	NA	NA
CFAP100	-0.262996	-0.226754	NA	NA	NA	NA
CFH	NA	NA	NA	NA	-0.514556	-0.241213
CFL1	0.883044	-0.965964	0.863859	-0.975612	0.675837	-0.695947
CFL2	0.809395	-0.928031	0.81828	-0.840006	0.695427	-0.71046
CGNL1	-0.859461	0.990736	NA	NA	-0.544445	0.997338
CHCHD2;ZBED5	0.331076	-0.376334	-0.119423	-0.40662	-0.442413	-0.404608
CHCHD3	-0.885247	0.978027	-0.910048	0.635453	-0.686289	0.137478
CHCHD6	-0.771077	0.982393	-0.955109	0.864874	-0.214376	-0.433159
CHD3	NA	NA	NA	NA	NA	NA
CHD4	NA	NA	NA	NA	NA	NA
CHD5	0.592848	-0.472457	NA	NA	NA	NA
CHID1	-0.0713284	0.0140624	0.370591	-0.36972	-0.135972	0.763414
CHKB	NA	NA	NA	NA	NA	NA
CHL1	0.840015	-0.804208	0.548782	-0.526958	0.567408	-0.44024
CHM	0.36555	-0.205269	-0.368365	-0.185145	NA	NA
CHMP1A	0.386905	-0.498851	NA	NA	-0.231767	0.938444
CHMP1B1	NA	NA	NA	NA	NA	NA
CHMP1B2	0.639406	-0.313342	-0.196027	0.648925	0.5875	-0.179651
CHMP2A	0.832271	-0.599221	0.177412	-0.616602	0.521069	0.449263
CHMP2B	0.788057	-0.609092	-0.304032	-0.264073	-0.637879	0.861992
CHMP3	0.951188	-0.837423	0.370254	0.182263	0.435558	0.46277
CHMP4B	0.97845	-0.902661	-0.0341522	-0.344097	0.589396	-0.25021
CHMP5	0.36555	-0.205269	-0.0311573	-0.450378	-0.544445	0.997338
CHMP6	0.837191	-0.66506	0.881624	-0.655056	0.539916	-0.640821
CHMP7	-0.262996	-0.226754	-0.368365	-0.185145	-0.544445	0.997338
CHORDC1	0.375753	-0.664522	0.275743	-0.595513	-0.310523	-0.385795
CHP1	0.91738	-0.967607	0.555725	-0.740293	0.674264	-0.500655
CHRM1	0.877987	-0.560611	NA	NA	NA	NA
CHRM2	NA	NA	NA	NA	-0.0136557	-0.254677
CHRM4	NA	NA	NA	NA	NA	NA
CHST8	0.36555	-0.205269	NA	NA	NA	NA
CHTOP	0.331076	-0.376334	0.216918	-0.419185	-0.544445	0.997338
CIAPIN1	0.317636	-0.62192	NA	NA	-0.0136557	-0.254677
CIRBP	-0.58396	0.525909	0.370591	-0.36972	-0.756033	0.575443
CISD1	-0.774108	0.725034	-0.777783	0.700532	0.299852	-0.766323
CISD2	0.416423	-0.594693	NA	NA	0.344806	-0.268803
CISD3	NA	NA	NA	NA	-0.544445	0.997338
CIT	-0.866063	0.987877	-0.824605	0.992759	-0.566986	0.995885
CKAP4	0.573284	-0.414146	0.301311	-0.397978	0.402933	-0.62698
CKAP5	0.43512	-0.793952	0.954103	-0.813347	0.0304353	0.532701
CKB	0.898852	-0.963623	0.848294	-0.98044	0.793927	-0.925379
CKM	NA	NA	NA	NA	0.703956	-0.744206
CKMT1	-0.907112	0.979584	-0.92181	0.967509	-0.703575	0.9552
CKMT2	NA	NA	NA	NA	NA	NA
CLASP1	-0.676255	0.746517	-0.479091	0.468824	-0.585247	0.81075
CLASP2	-0.369657	0.115064	0.185224	-0.0731943	-0.720454	0.870328
CLCA3A1;CLCA3A2	NA	NA	NA	NA	-0.514556	-0.241213
CLCN2	NA	NA	NA	NA	-0.155213	-0.436386
CLCN3	0.794435	-0.979638	0.629564	-0.511028	0.650908	-0.846598
CLCN4	NA	NA	NA	NA	0.5875	-0.179651
CLCN6	0.990333	-0.847006	0.245708	-0.210562	0.906416	-0.521462
CLDN10	0.656307	-0.316676	NA	NA	0.622651	-0.562567
CLDN11	-0.0994748	-0.385737	-0.332972	-0.216933	-0.581799	-0.180542
CLDN12	-0.703489	0.929807	-0.808054	0.989434	NA	NA
CLDND1	0.402679	-0.179797	0.424558	-0.396164	0.389644	0.511969
CLEC2L	0.874978	-0.626302	0.81674	-0.91517	0.830252	-0.825072
CLGN	NA	NA	NA	NA	0.768264	-0.411498
CLIC1	0.331076	-0.376334	NA	NA	NA	NA
CLIC4	0.772442	-0.963977	0.108592	-0.578483	-0.484856	0.944146
CLINT1	0.842651	-0.884569	-0.0259137	-0.451489	0.0188672	0.407219
CLIP1	0.39095	-0.662981	-0.428157	0.181365	NA	NA
CLIP2	0.241954	-0.486816	0.327906	-0.627148	-0.329596	0.335574
CLMN	-0.324053	-0.127806	0.329342	0.0895826	-0.504908	0.991086
CLPB	-0.505382	0.370734	-0.368365	-0.185145	0.557843	-0.381367
CLPP	0.121796	-0.440839	-0.281008	-0.235813	-0.0136557	-0.254677
CLPTM1	0.649958	-0.550492	0.370591	-0.36972	0.258932	-0.380417
CLPTM1L	-0.262996	-0.226754	NA	NA	0.5875	-0.179651
CLSTN1	0.714573	-0.951449	0.599052	-0.246571	0.521629	-0.981511
CLTA	0.925608	-0.811551	0.651469	-0.901097	0.822205	-0.750603
CLTB	0.898927	-0.802062	0.613242	-0.808256	0.773562	-0.686176
CLTC	0.71642	-0.832407	0.627815	-0.810567	0.537712	-0.932845
CLU	0.990425	-0.879959	0.874171	-0.870799	-0.499913	0.99059
CLUH	NA	NA	NA	NA	NA	NA
CLVS1	0.483601	-0.652519	-0.368365	-0.185145	NA	NA
CLVS2	0.586522	-0.452958	NA	NA	NA	NA
CLYBL	0.0158012	-0.331268	-0.368365	-0.185145	-0.141845	-0.718704
CMAS	-0.90857	0.629984	-0.368365	-0.185145	-0.628557	-0.0803293
CMBL	NA	NA	NA	NA	NA	NA
CMPK1	0.852053	-0.938365	0.536334	-0.682715	0.702868	-0.673626
CMPK2	0.181615	-0.460772	NA	NA	0.523562	-0.383444
CMTM5	0.902619	-0.92094	0.47855	-0.469799	0.74244	-0.67921
CNBP	-0.262996	-0.226754	NA	NA	NA	NA
CNDP2	0.673202	-0.861489	0.474376	-0.773029	0.316366	-0.510954
CNIH2	-0.671431	0.557235	0.370591	-0.36972	NA	NA
CNIH4	0.331076	-0.376334	NA	NA	0.262637	-0.450672
CNKSR2	-0.908028	0.993181	-0.814648	0.994222	-0.544445	0.997338
CNN3	0.650221	-0.31097	0.599052	-0.246571	0.5875	-0.179651
CNNM1	0.861296	-0.96213	NA	NA	0.615771	-0.0467467
CNNM2	0.623194	-0.443848	NA	NA	0.751851	-0.341671
CNOT1	-0.0710344	-0.369961	-0.368365	-0.185145	-0.328112	0.783954
CNOT7	0.331076	-0.376334	NA	NA	NA	NA
CNP	0.25402	-0.695028	-0.442019	-0.114399	-0.869088	0.323253
CNPY2	0.647912	-0.54856	0.13357	-0.428854	0.325806	-0.4273
CNPY3	NA	NA	0.370591	-0.36972	NA	NA
CNR1	0.993005	-0.846343	0.866813	-0.649151	0.805126	-0.42646
CNRIP1	0.82942	-0.918724	0.859477	-0.95103	0.659807	-0.800724
CNTFR	0.997275	-0.890672	0.229485	-0.590069	0.83677	-0.878218
CNTN1	0.960073	-0.929569	0.844791	-0.921016	0.59714	0.0882648
CNTN2	0.892669	-0.98811	0.694122	-0.814589	0.0603988	-0.432023
CNTN4	0.58626	-0.485519	NA	NA	NA	NA
CNTNAP1	0.952364	-0.912588	0.867191	-0.745828	-0.099345	0.881649
CNTNAP2	0.9308	-0.763352	0.885965	-0.815065	0.887763	-0.790047
CNTNAP4	0.553315	-0.290757	-0.143767	0.327122	0.344806	-0.268803
COA3	NA	NA	0.599052	-0.246571	-0.0136557	-0.254677
COASY	0.71286	-0.965746	NA	NA	-0.678536	0.89462
COL1A1	NA	NA	NA	NA	NA	NA
COL4A2	-0.859461	0.990736	NA	NA	NA	NA
COL6A3	0.0750344	-0.498498	NA	NA	NA	NA
COL6A5	-0.262996	-0.226754	NA	NA	NA	NA
COL9A1	-0.262996	-0.226754	NA	NA	NA	NA
COMMD1;GM28048	NA	NA	NA	NA	NA	NA
COMMD3	0.569723	-0.353651	NA	NA	-0.0136557	-0.254677
COMMD9	0.454378	-0.82146	NA	NA	-0.559959	0.346079
COMT	0.719354	-0.793666	0.943938	-0.697787	0.134387	-0.901723
COMTD1	-0.918161	0.94589	-0.123387	0.353489	-0.737167	0.0104961
COPA	0.233931	-0.574026	0.498062	-0.441616	0.0730671	-0.131287
COPB1	0.0880359	-0.500061	0.370591	-0.36972	0.120173	-0.176989
COPB2	0.304467	-0.636282	0.370591	-0.36972	-0.625278	0.449079
COPE	NA	NA	NA	NA	-0.514556	-0.241213
COPG1	0.627037	-0.928845	NA	NA	-0.094297	-0.432399
COPG2	0.36555	-0.205269	0.370591	-0.36972	NA	NA
COPS2	0.950574	-0.913255	0.191906	-0.54267	0.237676	-0.383976
COPS3	0.878408	-0.883498	-0.0473643	-0.44563	-0.571588	0.859332
COPS4	0.975552	-0.851523	0.606847	-0.879514	0.150888	-0.838982
COPS5	0.659445	-0.836332	0.794775	-0.937313	0.0657088	-0.425058
COPS6	0.972723	-0.930621	0.920244	-0.892696	0.654683	-0.784587
COPS7A	0.517477	-0.870752	0.697192	-0.939638	0.375267	-0.48973
COPS7B	-0.0585981	-0.456543	0.619856	-0.584278	0.5875	-0.179651
COPS8	0.828636	-0.699052	0.120627	-0.561624	0.551249	-0.900388
COPZ1	0.297722	-0.649824	NA	NA	NA	NA
COQ3	-0.262996	-0.226754	-0.368365	-0.185145	-0.514556	-0.241213
COQ6	-0.262996	-0.226754	NA	NA	-0.544445	0.997338
COQ7	-0.262996	-0.226754	NA	NA	NA	NA
COQ9	-0.10284	-0.334931	-0.29155	-0.253718	-0.514556	-0.241213
CORO1A	0.775596	-0.964587	0.475383	-0.873527	0.404003	-0.72603
CORO1B	0.782297	-0.895558	0.0726719	-0.579627	0.638617	-0.743546
CORO1C	0.749637	-0.982058	-0.825168	0.984737	0.824714	-0.142057
CORO2A	0.0273168	0.40713	-0.489504	0.76051	-0.121488	0.546117
CORO2B	-0.933533	0.863734	-0.804841	0.90675	-0.410713	0.922578
CORO6	NA	NA	NA	NA	NA	NA
CORO7	NA	NA	NA	NA	NA	NA
COTL1	0.771853	-0.948691	0.711702	-0.6382	0.520929	-0.982074
COX4I1	-0.849827	0.883488	0.328379	-0.689217	0.458433	-0.964541
COX5A	-0.810504	0.745379	0.332313	-0.63979	0.303615	-0.914213
COX5B	-0.848959	0.826294	0.489442	-0.606586	0.231411	-0.851007
COX6A1	-0.301679	0.379697	0.0135393	-0.490939	-0.120231	-0.732414
COX6B1	-0.903372	0.972883	0.375648	-0.701492	0.266052	-0.951649
COX6C	-0.864634	0.865293	0.222561	-0.64395	0.231565	-0.920758
COX7A2	-0.744559	0.74577	0.205945	-0.474252	-0.0822599	-0.483519
COX7A2L	-0.452538	0.731186	-0.368365	-0.185145	0.388724	-0.917173
COX20	NA	NA	NA	NA	NA	NA
CP	-0.45278	0.731398	-0.00350665	-0.347382	NA	NA
CPD	0.722808	-0.58411	NA	NA	0.810264	-0.595408
CPE	0.903697	-0.82213	0.86007	-0.62861	0.0620426	-0.494329
CPEB2;CPEB3	NA	NA	0.370591	-0.36972	-0.544445	0.997338
CPLX1	0.775632	-0.909224	0.733089	-0.919057	-0.0136557	-0.254677
CPLX2	0.492059	-0.796935	0.465045	-0.849887	-0.0713405	-0.366036
CPM	NA	NA	NA	NA	-0.36774	-0.274769
CPNE1	0.817382	-0.946325	0.599052	-0.246571	0.538701	-0.966345
CPNE2	0.738208	-0.618532	0.370591	-0.36972	0.344806	-0.268803
CPNE3	NA	NA	NA	NA	-0.229623	-0.433198
CPNE4	0.935876	-0.929885	-0.508644	0.717165	0.344806	-0.268803
CPNE5	0.345815	-0.433916	0.843397	-0.48854	0.5875	-0.179651
CPNE6	0.849505	-0.89951	0.649533	-0.189961	-0.0821422	0.802138
CPNE7	0.441101	-0.541318	NA	NA	NA	NA
CPOX	0.0667565	-0.55786	NA	NA	NA	NA
CPPED1	0.36555	-0.205269	-0.368365	-0.185145	NA	NA
CPSF6	0.154352	-0.498567	0.370591	-0.36972	NA	NA
CPSF7	-0.273005	0.319621	NA	NA	NA	NA
CPT1A	0.0158031	-0.251052	0.599052	-0.246571	0.060017	-0.65222
CPT1C	0.557998	-0.606361	0.47985	-0.564872	0.599428	-0.353305
CPT2	NA	NA	NA	NA	-0.280603	-0.638496
CR1L	0.588654	-0.457624	0.370591	-0.36972	0.5875	-0.179651
CRAT	-0.976073	0.776107	-0.710294	0.289966	-0.152227	-0.523276
CRELD1	0.592512	-0.4781	0.370591	-0.36972	0.66259	-0.371384
CRIP2	0.845658	-0.638926	-0.2889	0.610981	-0.742218	0.648826
CRK	0.801143	-0.924275	0.876197	-0.665985	0.63549	-0.79984
CRKL	0.514085	-0.838589	-0.0167409	-0.452938	0.224313	-0.588194
CRMP1	0.708968	-0.90595	0.830016	-0.961901	0.468147	-0.949421
CROCC	-0.262996	-0.226754	NA	NA	NA	NA
CRTAC1	0.942114	-0.918912	NA	NA	0.344806	-0.268803
CRTC1	NA	NA	NA	NA	NA	NA
CRYAB	0.33434	-0.268907	0.221447	0.0802728	-0.255328	0.948051
CRYL1	0.0550783	-0.494991	0.599052	-0.246571	-0.0136557	-0.254677
CRYM	0.876106	-0.971813	0.790711	-0.821193	0.341236	-0.403759
CRYZ	-0.208957	0.20875	0.550991	-0.446344	0.658604	-0.914217
CRYZL1	0.556993	-0.872645	NA	NA	0.344806	-0.268803
CS	-0.18141	-0.215739	-0.00800976	-0.477919	0.0753056	-0.852281
CSAD	NA	NA	NA	NA	NA	NA
CSDE1	0.699205	-0.863673	0.114149	-0.590558	0.546087	0.201783
CSE1L	-0.944331	0.959003	0.846173	-0.761123	0.457004	-0.484973
CSK	NA	NA	NA	NA	NA	NA
CSL	-0.0376082	-0.322454	NA	NA	-0.199495	-0.435629
CSMD2	NA	NA	-0.368365	-0.185145	NA	NA
CSNK1A1	-0.325318	0.714535	-0.808054	0.989434	-0.52207	0.989276
CSNK1D	-0.110207	0.367704	-0.473312	0.849572	-0.544445	0.997338
CSNK1E	-0.8462	0.967177	-0.761296	0.982388	-0.59228	0.986065
CSNK1G1	0.926876	-0.942833	NA	NA	-0.544445	0.997338
CSNK1G2	0.36555	-0.205269	NA	NA	NA	NA
CSNK1G3	0.858855	-0.549219	0.844956	-0.511413	0.575293	-0.339443
CSNK2A1	-0.730154	0.953537	-0.567382	0.890572	-0.506092	0.960567
CSNK2A2	-0.883535	0.97482	-0.763877	0.930606	0.181643	0.720527
CSNK2B	-0.761919	0.982498	-0.434263	0.727222	-0.581828	0.993848
CSPG4	0.331076	-0.376334	NA	NA	NA	NA
CSPG5	0.94097	-0.872459	0.868169	-0.647069	0.880732	-0.613382
CSRP1	-0.665675	0.93729	-0.789644	0.973671	-0.49355	0.996429
CST3	0.535468	-0.656545	0.679799	-0.907618	0.674101	-0.953149
CSTB	0.774285	-0.964264	0.127704	-0.601996	0.594692	-0.984022
CTAGE5	0.331076	-0.376334	0.370591	-0.36972	NA	NA
CTBP1	0.168262	-0.493524	-0.173006	-0.343742	0.283146	-0.63984
CTNNA1	-0.814351	0.9046	-0.609806	0.933925	0.366114	0.32214
CTNNA2	-0.645239	0.896019	-0.66739	0.963003	-0.223493	0.920478
CTNNA3	-0.859461	0.990736	NA	NA	0.473965	0.0149471
CTNNB1	-0.376614	0.686907	-0.697219	0.962066	0.0166541	0.784996
CTNND1	0.0746288	0.147986	-0.69741	0.974921	-0.46052	0.982308
CTNND2	0.548223	-0.174957	-0.679015	0.969424	-0.321247	0.893642
CTPS1	NA	NA	NA	NA	NA	NA
CTSA	NA	NA	NA	NA	NA	NA
CTSB	0.825593	-0.997344	0.609482	-0.923389	0.700595	-0.928613
CTSD	0.827482	-0.881161	-0.0653837	-0.353027	0.784698	-0.571819
CTSZ	NA	NA	-0.368365	-0.185145	NA	NA
CTTN	0.0871941	-0.476191	-0.322403	-0.18474	-0.627867	0.676765
CTTNBP2	0.643846	-0.929231	-0.799002	0.9775	NA	NA
CUEDC1	0.52928	-0.0990825	-0.697605	0.949074	-0.544445	0.997338
CUL1	0.129716	-0.501054	-0.368365	-0.185145	0.283796	-0.62869
CUL2	0.397607	-0.660308	0.486327	-0.470361	0.516248	-0.589138
CUL3	0.496548	-0.775726	0.326675	-0.624624	0.403154	-0.812347
CUL4A	0.58529	-0.4859	NA	NA	0.344806	-0.268803
CUL4B	0.442746	-0.645947	NA	NA	0.531124	-0.980606
CUL5	0.790914	-0.89429	0.636321	-0.77924	0.698884	-0.667153
CUL9	0.124262	-0.501286	NA	NA	NA	NA
CUTA	0.370909	-0.657289	NA	NA	0.275326	-0.450313
CUX1	NA	NA	NA	NA	0.344806	-0.268803
CXADR	0.608324	-0.4708	0.599052	-0.246571	NA	NA
CYB5A	0.777143	-0.906167	0.693292	-0.76567	0.668712	-0.926289
CYB5B	-0.260595	0.224941	-0.421135	0.484327	0.652066	-0.890872
CYB5R1	-0.872849	0.948606	-0.47707	0.0207108	0.402463	-0.92797
CYB5R3	0.729585	-0.955647	0.549014	-0.846861	0.697859	-0.946538
CYB5R4	0.36555	-0.205269	NA	NA	NA	NA
CYBRD1	NA	NA	NA	NA	NA	NA
CYC1	-0.802171	0.870685	0.196552	-0.575819	0.421903	-0.907773
CYCS	-0.222192	0.171038	0.157123	-0.495969	0.701982	-0.640125
CYFIP1	0.625439	-0.925085	0.705437	-0.786797	0.462676	-0.753757
CYFIP2	0.730401	-0.950839	0.336138	-0.145448	0.260735	-0.215286
CYGB	NA	NA	0.599052	-0.246571	0.561488	-0.938646
CYLD	-0.982676	0.926213	-0.814048	0.990329	-0.485705	0.996257
CYP2D22	0.743305	-0.592386	0.835668	-0.639538	0.737393	-0.551376
CYP2J9	NA	NA	NA	NA	-0.0136557	-0.254677
CYP2S1	NA	NA	NA	NA	0.344806	-0.268803
CYP39A1	0.653606	-0.313068	NA	NA	NA	NA
CYP46A1	0.386208	-0.480668	0.484945	-0.508292	NA	NA
CYP51A1	0.331076	-0.376334	NA	NA	0.631622	-0.522293
CYTH1	NA	NA	-0.808054	0.989434	NA	NA
CYTH2	-0.80682	0.928123	-0.823437	0.989425	-0.772154	0.915936
CYTH3	-0.795979	0.993006	-0.808054	0.989434	NA	NA
D1PAS1;DDX3X	-0.304634	0.0934695	-0.285294	0.275733	-0.681451	0.871955
D10JHU81E	0.178916	-0.54463	-0.15056	-0.345836	-0.188987	-0.687389
D430041D05RIK	0.716728	-0.406296	-0.758832	0.983144	-0.544445	0.997338
D630045J12RIK;KIAA1549	-0.36653	0.28409	-0.386266	0.772506	NA	NA
DAAM1	0.815302	-0.803389	0.911786	-0.571202	0.77749	-0.391062
DAAM2	NA	NA	NA	NA	0.523152	-0.499947
DAB2IP	-0.262996	-0.226754	-0.947008	0.939504	NA	NA
DACT3	NA	NA	-0.808054	0.989434	NA	NA
DAD1	0.0839945	-0.0466603	-0.409966	0.679453	0.74241	-0.3918
DAG1	0.561957	-0.485766	NA	NA	0.921939	-0.569349
DAGLA	0.589932	-0.529545	0.275887	-0.342568	0.705697	-0.312812
DAO	NA	NA	NA	NA	0.578351	-0.362021
DAP3	0.132137	-0.332873	NA	NA	-0.514556	-0.241213
DAPK3	NA	NA	NA	NA	-0.544445	0.997338
DARS	0.473056	-0.704775	0.186612	-0.53166	0.843983	-0.66152
DAZAP1	0.331076	-0.376334	NA	NA	-0.222725	-0.433899
DBI	0.642823	-0.912623	0.475455	-0.767078	0.261684	-0.77067
DBN1	0.104781	-0.504847	-0.897967	0.977776	-0.452452	0.890453
DBNL	0.474782	-0.777287	-0.266258	-0.268597	0.0435362	-0.798007
DBT	-0.183823	-0.287551	-0.132373	-0.282395	0.538156	-0.945602
DCAF7	0.417109	-0.65769	-0.368365	-0.185145	-0.148095	0.900621
DCAKD	-0.198595	0.162454	0.068831	0.447931	0.587554	-0.988774
DCC	0.444173	-0.651077	NA	NA	NA	NA
DCLK1	-0.746464	0.380549	-0.751931	0.955895	-0.880809	0.694882
DCLK2	-0.509022	0.140662	-0.66034	0.793742	-0.511009	0.869573
DCPS	0.331076	-0.376334	NA	NA	NA	NA
DCTN1	0.724818	-0.905781	0.610839	-0.81465	-0.0275129	-0.163106
DCTN2	0.726391	-0.944177	0.745553	-0.870962	0.696599	-0.552238
DCTN3	0.896937	-0.92102	-0.0516403	0.0366302	-0.150138	0.546605
DCTN4	0.764797	-0.864379	0.316928	-0.632358	0.419521	-0.841576
DCTN5	0.20206	-0.60887	0.436226	-0.642185	-0.468473	0.947393
DCTN6	0.583628	-0.447341	NA	NA	NA	NA
DCUN1D1	0.438638	-0.658721	0.427677	-0.638732	-0.0136557	-0.254677
DDAH1	0.899795	-0.945882	0.843959	-0.893404	0.726466	-0.902093
DDAH2	0.986826	-0.850037	0.370591	-0.36972	0.677568	-0.86059
DDB1	0.482058	-0.841637	0.519793	-0.361376	0.181901	-0.645235
DDC	NA	NA	0.599052	-0.246571	NA	NA
DDHD1	NA	NA	NA	NA	-0.544445	0.997338
DDHD2	-0.262996	-0.226754	0.599052	-0.246571	NA	NA
DDN	-0.859461	0.990736	NA	NA	NA	NA
DDOST	0.177566	-0.274118	0.41897	-0.402915	0.575415	-0.413905
DDRGK1	-0.113246	-0.413921	0.370591	-0.36972	NA	NA
DDT;GM20441	0.826347	-0.915344	0.689919	-0.889218	0.271041	-0.884046
DDX1	0.139868	-0.246124	0.354102	-0.381523	-0.0709558	0.163205
DDX3Y	-0.2365	0.277643	NA	NA	-0.766311	0.915848
DDX5	-0.199412	0.0907943	0.121281	-0.39027	-0.263733	0.495862
DDX6	0.122778	-0.266132	-0.120699	0.376276	-0.560824	0.78747
DDX17	0.108642	-0.247149	0.171537	-0.425713	0.176391	0.0239506
DDX19A;DDX19B;DDX25	-0.0584701	-0.334609	NA	NA	NA	NA
DDX39A;DDX39B	-0.194308	-0.0565587	0.155921	-0.427252	0.0366188	-0.309163
DDX42	-0.262996	-0.226754	NA	NA	NA	NA
DECR1	-0.359241	-0.125438	0.0388644	-0.53465	-0.619766	0.928153
DENR	NA	NA	NA	NA	-0.514556	-0.241213
DERL1	0.853864	-0.845284	NA	NA	NA	NA
DFNA5	NA	NA	NA	NA	NA	NA
DGKB	0.552316	-0.815093	-0.649408	0.868608	-0.544445	0.997338
DGKE	0.782408	-0.786395	0.924356	-0.803716	0.228483	0.187322
DGKG	0.664628	-0.943751	NA	NA	NA	NA
DGKH	NA	NA	-0.808054	0.989434	NA	NA
DGKI	-0.794449	0.522403	-0.709982	0.933581	NA	NA
DGKQ	NA	NA	NA	NA	0.344806	-0.268803
DGKZ	0.373437	-0.671702	0.130537	-0.429355	NA	NA
DGUOK	-0.262996	-0.226754	-0.368365	-0.185145	NA	NA
DHCR7	0.331076	-0.376334	-0.808054	0.989434	0.137139	-0.383124
DHDH	NA	NA	0.599052	-0.246571	NA	NA
DHODH	0.145253	-0.33144	NA	NA	-0.142065	-0.36764
DHRS1	0.22432	-0.372273	-0.768749	0.919459	-0.440003	0.991486
DHRS4	0.627274	-0.93883	-0.43096	0.234762	0.228749	0.500693
DHRS7B	-0.871642	0.989879	-0.948897	0.930701	-0.611402	0.36232
DHX9	-0.183015	0.0682237	0.340497	-0.417141	-0.630086	0.5944
DHX15	-0.120082	-0.408612	0.370591	-0.36972	0.344806	-0.268803
DHX30	-0.152004	-0.0013784	0.370591	-0.36972	-0.327972	0.783769
DHX33	NA	NA	NA	NA	-0.514556	-0.241213
DHX35	NA	NA	NA	NA	-0.544445	0.997338
DHX36	-0.123126	-0.11605	0.370591	-0.36972	-0.544445	0.997338
DIAPH1	-0.262996	-0.226754	NA	NA	NA	NA
DIAPH2	0.331076	-0.376334	NA	NA	NA	NA
DIP2A	-0.320075	0.698913	0.245708	-0.210562	-0.246839	0.869972
DIP2B	0.112876	-0.564871	0.477654	-0.278959	0.173951	0.159799
DIP2C	0.914318	-0.612102	NA	NA	-0.514556	-0.241213
DIRAS1	0.14902	-0.516395	0.823851	-0.804194	-0.325382	0.758158
DIRAS2	0.340353	-0.544453	0.656105	-0.53924	0.339491	-0.412156
DISP2	0.36555	-0.205269	NA	NA	NA	NA
DLAT	0.169329	-0.600537	0.0773313	-0.590167	-0.145499	-0.710094
DLC1	NA	NA	NA	NA	-0.544445	0.997338
DLD	-0.0502267	-0.390657	0.0242452	-0.504918	-0.055615	-0.790196
DLG1	0.969426	-0.777714	-0.710205	0.943113	0.540069	-0.55942
DLG2	-0.88808	0.995949	-0.831273	0.998812	-0.574784	0.995381
DLG3	-0.868574	0.99724	-0.814888	0.993831	-0.551209	0.994695
DLG4	-0.85556	0.999664	-0.83713	0.996864	-0.528345	0.993664
DLGAP1	-0.875045	0.993255	-0.806986	0.995085	-0.592058	0.992685
DLGAP2	-0.859082	0.997871	-0.810613	0.996992	-0.544445	0.997338
DLGAP3	-0.87069	0.994936	-0.824797	0.994359	-0.544445	0.997338
DLGAP4	-0.861288	0.994479	-0.813144	0.992314	-0.514535	0.998976
DLST	0.20594	-0.61326	0.133862	-0.610633	-0.0220369	-0.814458
DMD	0.665305	-0.627642	0.908924	-0.662378	-0.582964	0.255501
DMTN	-0.978277	0.939915	-0.867561	0.993471	-0.572909	0.995575
DMWD	0.561275	-0.485655	NA	NA	NA	NA
DMXL1	0.159135	-0.344077	NA	NA	NA	NA
DMXL2	0.790954	-0.919448	0.318932	-0.387467	0.6483	-0.931992
DNAH6	0.331076	-0.376334	NA	NA	NA	NA
DNAH8	0.402679	-0.179797	NA	NA	NA	NA
DNAJA1	-0.0277797	0.14596	-0.701726	0.975717	-0.662056	0.319872
DNAJA2	0.735912	-0.801856	-0.664099	0.925413	-0.798602	0.767528
DNAJA3	-0.945199	0.970123	-0.848718	0.826026	-0.838635	0.752098
DNAJA4	0.137657	-0.332313	NA	NA	NA	NA
DNAJB1	-0.822347	0.977493	-0.744983	0.974356	-0.554845	0.997451
DNAJB2	0.79911	-0.809864	-0.628127	0.819413	0.0499718	0.744686
DNAJB4	0.348378	-0.026698	0.666655	-0.87237	-0.1812	0.885605
DNAJB5	-0.640749	0.741721	-0.808054	0.989434	-0.544445	0.997338
DNAJB6;DNAJB7	-0.428201	0.371205	-0.747037	0.897026	-0.442085	0.986818
DNAJB11	0.386292	-0.506316	0.423802	-0.387426	0.453494	0.277473
DNAJB14	0.36555	-0.205269	-0.452066	0.630128	0.767697	-0.411388
DNAJC3	0.74885	-0.926592	0.370591	-0.36972	-0.139684	-0.654558
DNAJC5	0.984291	-0.830258	0.894066	-0.942267	0.902645	-0.815534
DNAJC6	0.659089	-0.810237	0.703015	-0.815368	0.488633	-0.89006
DNAJC8	-0.859461	0.990736	NA	NA	NA	NA
DNAJC9	-0.859461	0.990736	NA	NA	NA	NA
DNAJC11	-0.920442	0.98955	-0.608998	0.101307	0.0228945	-0.694291
DNAJC13	0.476431	-0.632244	NA	NA	0.707668	-0.383204
DNAJC16	0.599249	-0.283235	0.245708	-0.210562	-0.514556	-0.241213
DNAJC19	NA	NA	NA	NA	0.151914	-0.396723
DNAJC27	NA	NA	NA	NA	-0.544445	0.997338
DNER	0.90329	-0.619227	0.485917	-0.469394	0.692085	-0.942285
DNM1	0.873544	-0.952071	0.771706	-0.914931	0.328276	-0.950953
DNM1L	0.695884	-0.940148	0.816239	-0.942378	0.187375	-0.915524
DNM2	0.728352	-0.576124	0.398698	-0.771086	0.617887	-0.270631
DNM3	0.775513	-0.923049	0.960377	-0.708288	0.488	-0.761745
DNPEP	0.0607134	-0.548189	0.592382	-0.593353	0.398291	-0.916159
DOC2A	NA	NA	-0.808054	0.989434	NA	NA
DOCK1	NA	NA	NA	NA	0.761774	-0.844824
DOCK3	-0.93615	0.970406	-0.851236	0.993838	-0.55067	0.709761
DOCK4	-0.881849	0.980989	-0.808054	0.989434	0.0064329	0.402507
DOCK5	NA	NA	NA	NA	0.344806	-0.268803
DOCK7	0.331076	-0.376334	NA	NA	0.344806	-0.268803
DOCK9	0.439171	-0.570694	0.485412	-0.468392	0.294222	0.0847679
DOCK10	0.329053	-0.556972	NA	NA	0.5875	-0.179651
DOK6	NA	NA	-0.808054	0.989434	NA	NA
DPM1	0.745312	-0.722358	0.31226	-0.384252	-0.517018	0.997814
DPM3	NA	NA	-0.0266256	-0.45135	0.5875	-0.179651
DPP3	0.253275	-0.607954	0.380457	-0.381645	0.524697	-0.866316
DPP6	0.960302	-0.895323	0.876678	-0.90092	0.906398	-0.809848
DPP9	0.616752	-0.424167	NA	NA	0.344806	-0.268803
DPP10	0.94151	-0.824942	0.978955	-0.768015	0.909881	-0.782012
DPY19L1	0.331076	-0.376334	NA	NA	0.5875	-0.179651
DPYSL2	0.749384	-0.945618	0.819207	-0.939996	0.520627	-0.972077
DPYSL3	0.785985	-0.883365	0.821694	-0.72269	0.505398	-0.957402
DPYSL4	0.607042	-0.880362	0.658272	-0.945352	0.459424	-0.967893
DPYSL5	0.822758	-0.968551	0.526618	-0.872747	0.452896	-0.905186
DRG1	0.422773	-0.425245	0.131384	-0.429133	NA	NA
DRG2	0.916502	-0.991212	-0.400203	0.308853	-0.267479	-0.598975
DSCR3	0.885051	-0.930199	-0.119676	-0.406483	-0.544445	0.997338
DSG1A;DSG1B	NA	NA	0.599052	-0.246571	NA	NA
DSG4	NA	NA	-0.368365	-0.185145	NA	NA
DSP	-0.959761	0.714662	0.609995	-0.311455	-0.535936	-0.310546
DST	-0.846285	0.995689	0.310182	-0.306897	-0.564378	0.996463
DSTN	0.802387	-0.973223	0.82738	-0.991574	0.804228	-0.817068
DTD1	0.512151	-0.850674	-0.368365	-0.185145	-0.0979354	-0.618301
DTD2	0.916117	-0.885845	NA	NA	0.64735	-0.54595
DTNA	0.509229	-0.321619	0.275233	-0.301577	0.109663	-0.0021514
DTX3	NA	NA	-0.808054	0.989434	0.344806	-0.268803
DTYMK	NA	NA	-0.368365	-0.185145	NA	NA
DUSP3	0.690027	-0.85309	0.767477	-0.98261	0.708689	-0.649458
DUSP14	NA	NA	-0.808054	0.989434	NA	NA
DUSP15	-0.262996	-0.226754	-0.368365	-0.185145	-0.393998	0.428816
DUT	-0.262996	-0.226754	NA	NA	NA	NA
DYNC1H1	0.691612	-0.955124	0.82102	-0.973598	-0.93463	0.795669
DYNC1I1	0.386079	-0.777723	0.414185	-0.224052	-0.652139	0.88321
DYNC1I2	0.813779	-0.901423	0.494825	-0.567719	0.709178	-0.832607
DYNC1LI1	0.695362	-0.922313	0.955064	-0.73101	-0.545302	0.912861
DYNC1LI2	0.182116	-0.594914	0.391144	-0.723353	-0.916466	0.419663
DYNLL2	-0.734579	0.863704	-0.776928	0.982666	-0.829801	0.684312
DYNLRB1	0.582697	-0.54673	0.0170384	-0.299938	0.254498	-0.673438
DYNLT1	NA	NA	NA	NA	-0.0136557	-0.254677
DYNLT3	NA	NA	0.599052	-0.246571	NA	NA
DZANK1	-0.859461	0.990736	NA	NA	-0.467632	0.986807
EBP	NA	NA	NA	NA	-0.514556	-0.241213
ECH1	-0.926421	0.939842	NA	NA	0.187805	-0.587739
ECHDC1	-0.262996	-0.226754	NA	NA	0.773083	-0.40897
ECHDC2	0.0538278	-0.456607	NA	NA	NA	NA
ECHS1	-0.962962	0.950563	-0.857378	0.992561	-0.874021	0.774084
ECI1	-0.727607	0.342034	-0.304776	-0.253349	-0.392866	-0.424159
ECI2	-0.989862	0.867489	0.343487	-0.503197	-0.511258	0.998326
ECI3	NA	NA	NA	NA	NA	NA
ECSIT	NA	NA	NA	NA	0.768799	-0.411566
EDC4	0.331076	-0.376334	0.370591	-0.36972	NA	NA
EDF1	0.331076	-0.376334	0.370591	-0.36972	NA	NA
EDIL3	NA	NA	NA	NA	0.578611	-0.353521
EEA1	-0.0956455	-0.426811	0.555389	-0.863319	0.347192	-0.386935
EEF1A1	-0.614699	0.672765	-0.840197	0.900866	-0.272177	0.146665
EEF1A2	-0.202987	-0.104782	-0.617916	0.690712	-0.00650176	-0.518437
EEF1B;EEF1B2	0.382898	-0.610703	-0.30128	-0.192665	0.152358	-0.528692
EEF1D	0.191798	-0.49722	-0.0818967	-0.418678	0.54459	-0.410116
EEF1G	0.391753	-0.541628	0.559595	-0.897787	0.309682	-0.799834
EEF2	0.552322	-0.768597	0.716978	-0.892412	0.543718	-0.862468
EFHD2	0.765928	-0.798149	0.669691	-0.92539	0.382747	-0.797737
EFNB2	0.592217	-0.306623	NA	NA	NA	NA
EFNB3	0.617966	-0.293101	NA	NA	-0.679049	0.334221
EFR3A	0.854627	-0.722147	0.702046	-0.331507	0.729721	-0.31347
EFR3B	0.972317	-0.738905	0.938688	-0.668594	0.848103	-0.503938
EFTUD2	-0.387577	0.0853209	0.370591	-0.36972	0.108383	0.135279
EG433182;ENO1	0.905555	-0.969138	0.836972	-0.972401	0.645499	-0.937239
EGFR	-0.262996	-0.226754	NA	NA	0.576922	-0.344593
EHBP1	0.331076	-0.376334	NA	NA	0.215313	-0.442026
EHD1	-0.113064	-0.40632	0.476618	-0.455736	0.526257	-0.666679
EHD2	NA	NA	NA	NA	NA	NA
EHD3	0.613068	-0.920741	0.774796	-0.964992	0.365547	-0.969859
EHD4	0.36555	-0.205269	NA	NA	-0.14302	-0.43604
EIF1	-0.18581	0.015799	0.607576	-0.504591	-0.792034	-0.0844172
EIF1A;EIF1AX	0.585534	-0.627311	0.193069	-0.423005	0.490292	-0.318914
EIF2A	0.331076	-0.376334	NA	NA	0.344806	-0.268803
EIF2B1	0.331076	-0.376334	NA	NA	NA	NA
EIF2S1	0.607962	-0.460984	0.233324	-0.478265	-0.185921	-0.436206
EIF2S2	NA	NA	0.370591	-0.36972	0.344806	-0.268803
EIF2S3X;EIF2S3Y	-0.325097	0.05201	0.370591	-0.36972	0.0172844	-0.568041
EIF3A	0.213707	-0.435438	0.370591	-0.36972	0.159804	-0.483163
EIF3B	0.136386	-0.500617	NA	NA	-0.210369	0.397662
EIF3C	0.0583408	-0.495654	0.0278141	-0.451146	-0.0899596	-0.436431
EIF3D	0.52204	-0.29931	NA	NA	-0.544445	0.997338
EIF3E	-0.0597709	-0.235936	-0.00408706	-0.453916	0.46736	0.0798555
EIF3F	0.377659	-0.649627	0.599052	-0.246571	-0.544445	0.997338
EIF3G	0.175251	-0.497045	NA	NA	-0.514556	-0.241213
EIF3H	0.173192	-0.497186	NA	NA	0.344806	-0.268803
EIF3I	0.257817	-0.640575	0.370591	-0.36972	-0.514556	-0.241213
EIF3J1;EIF3J2	0.411201	-0.636002	0.653832	-0.362545	-0.553	0.369371
EIF3L	0.194909	-0.491914	NA	NA	0.0769739	-0.791718
EIF3M	0.552088	-0.471557	NA	NA	NA	NA
EIF4A1	0.739532	-0.952592	0.216056	-0.698448	-0.373651	-0.400069
EIF4A2	0.546588	-0.870172	0.371138	-0.804122	0.80814	-0.851347
EIF4A3;GM5580;GM8994	-0.31738	0.291079	0.370591	-0.36972	-0.544445	0.997338
EIF4B	0.873773	-0.917816	0.710466	-0.948059	-0.0136557	-0.254677
EIF4E	0.676393	-0.857372	0.221462	-0.418355	-0.226995	0.0424481
EIF4G1	0.436385	-0.680027	0.370591	-0.36972	-0.0927656	-0.432228
EIF4G2	0.552592	-0.483953	NA	NA	0.00985865	0.398509
EIF4G3	0.377033	-0.4494	0.147076	-0.42797	-0.0138111	-0.0677583
EIF4H	0.868345	-0.969549	0.0529444	-0.245623	-0.286565	0.519183
EIF5	0.372421	-0.630236	NA	NA	0.660225	-0.919472
EIF5A2	NA	NA	0.599052	-0.246571	-0.544445	0.997338
EIF5A	0.397495	-0.806279	0.214686	-0.660301	-0.0968429	-0.100877
EIF6	0.591719	-0.480393	0.599052	-0.246571	-0.845099	0.44696
ELAVL1	-0.425767	0.2766	0.0381729	-0.0870733	-0.728405	0.928424
ELAVL2	0.238974	-0.468963	-0.949666	0.925418	-0.625046	0.876852
ELAVL3	0.231083	-0.473651	0.370591	-0.36972	-0.565103	0.92977
ELAVL4	-0.17327	0.153039	0.204281	-0.178209	-0.591583	0.992751
ELFN1	-0.917345	0.961209	-0.466581	0.768417	-0.345626	0.975541
ELFN2	-0.712254	0.96479	-0.751342	0.978924	-0.900581	0.709669
ELMO1	NA	NA	NA	NA	-0.405908	0.788632
ELMO2	-0.886551	0.93289	-0.661191	0.901398	0.60649	0.24422
ELMOD1	0.174988	0.333225	-0.462052	0.601749	0.386828	-0.598734
ELMOD2	NA	NA	NA	NA	-0.154507	-0.436372
ELP3	-0.859461	0.990736	NA	NA	0.544867	-0.383096
ELP4	0.402679	-0.179797	NA	NA	NA	NA
EMB	0.860712	-0.85039	0.900906	-0.640024	0.558403	-0.829191
EMC1	0.350432	-0.355182	0.351556	-0.331736	0.320638	0.0431423
EMC2	0.117394	-0.19086	0.592256	-0.497459	-0.243204	0.790244
EMC3	-0.0844985	-0.0482769	0.237464	0.0392	-0.36455	0.976145
EMC4	0.331076	-0.376334	0.370591	-0.36972	-0.396427	0.869594
EMC6	NA	NA	0.370591	-0.36972	NA	NA
EMC7	0.125841	-0.0374759	-0.806244	0.778857	-0.531458	0.921413
EMC8	0.565336	-0.419788	0.621295	-0.509556	-0.255032	0.947914
EMC10	0.331076	-0.376334	NA	NA	0.344806	-0.268803
EMD	0.400575	-0.419059	0.0868396	-0.439422	-0.454127	0.950305
EML1	NA	NA	0.370591	-0.36972	0.81776	-0.551193
EML2	0.331076	-0.376334	0.0557836	-0.444947	0.302755	-0.913224
EML4	NA	NA	NA	NA	NA	NA
ENAH	-0.602597	0.291514	-0.947959	0.935546	0.121846	0.525753
ENDOD1	0.914929	-0.968992	0.633681	-0.703728	0.663925	-0.701289
ENDOG	-0.26128	0.156608	-0.368365	-0.185145	-0.321897	0.964864
ENDOU	-0.992251	0.912941	0.599052	-0.246571	NA	NA
ENO2	0.865026	-0.948081	0.742151	-0.963832	0.575586	-0.959333
ENO3	NA	NA	NA	NA	0.344806	-0.268803
ENOPH1	0.189254	-0.661859	0.871371	-0.845178	0.323491	-0.961176
ENPP1	NA	NA	NA	NA	0.767225	-0.408335
ENPP4	0.402679	-0.179797	NA	NA	0.769438	-0.375267
ENPP6	0.0209552	-0.231423	-0.103102	-0.254825	0.509654	-0.571025
ENTPD2	0.951364	-0.810987	0.923279	-0.896507	0.681685	-0.863959
ENTPD3	0.331076	-0.376334	NA	NA	0.936757	-0.593458
EPB41	NA	NA	-0.808054	0.989434	-0.548259	0.997258
EPB41L1	0.694375	-0.850099	-0.00817054	0.46068	-0.753778	0.925494
EPB41L2	0.934224	-0.936242	0.840234	-0.976865	0.622446	-0.907132
EPB41L3	0.343534	-0.63384	0.597362	-0.774614	-0.780516	0.927034
EPB41L4B	NA	NA	-0.808054	0.989434	NA	NA
EPB42	NA	NA	NA	NA	0.5875	-0.179651
EPDR1	0.816006	-0.866305	0.687378	-0.917387	0.822241	-0.734544
EPHA4	0.952752	-0.865439	0.80597	-0.619357	NA	NA
EPHA6;EPHB1	0.331076	-0.376334	NA	NA	NA	NA
EPHB2	0.949401	-0.879126	0.660302	-0.505758	0.776289	-0.404825
EPHB3	NA	NA	0.370591	-0.36972	NA	NA
EPHX1	0.725092	-0.768092	0.29588	-0.39974	0.844873	-0.593649
EPHX2	0.404021	-0.652366	0.599052	-0.246571	-0.0136557	-0.254677
EPM2AIP1	0.280545	-0.29377	NA	NA	0.5875	-0.179651
EPN1	0.493135	-0.78929	0.0692509	-0.427757	0.124181	-0.901906
EPN2	0.900468	-0.856595	NA	NA	NA	NA
EPN3	0.64051	-0.855713	NA	NA	-0.489245	-0.395117
EPRS	0.435144	-0.587409	0.274567	-0.482794	0.550503	-0.476748
EPS8	-0.859461	0.990736	NA	NA	NA	NA
EPS15	-0.262996	-0.226754	NA	NA	0.317772	-0.515786
EPS15L1	0.749694	-0.874988	0.356048	-0.758559	0.505803	-0.508408
ERBB2IP	NA	NA	NA	NA	0.197986	0.655718
ERC1	-0.493002	0.0844142	-0.808054	0.989434	0.5875	-0.179651
ERC2	-0.80917	0.975491	-0.809437	0.991933	-0.47612	0.995498
ERGIC1	0.482834	-0.502057	0.383933	-0.311893	0.85673	-0.26392
ERH	-0.681525	0.529156	-0.361851	0.0706831	-0.544445	0.997338
ERI3	0.362858	-0.644488	0.370591	-0.36972	NA	NA
ERLEC1	0.331076	-0.376334	0.370591	-0.36972	0.5875	-0.179651
ERLIN2	0.316551	-0.417458	0.376684	-0.502765	0.597766	-0.30158
ERMN	0.858823	-0.951051	0.700994	-0.357264	0.221176	0.366837
ERMP1	0.824813	-0.573306	0.370591	-0.36972	0.353311	-0.582976
ERO1A;ERO1L	0.520171	-0.474187	0.370591	-0.36972	0.870787	-0.618199
ERP29	0.675989	-0.753255	0.675457	-0.817025	0.459627	-0.719422
ERP44	0.46379	-0.467026	0.31904	-0.527798	0.590596	-0.570866
ESD	0.901324	-0.991381	0.602505	-0.793031	0.810397	-0.894183
ESYT1	0.331076	-0.376334	0.370591	-0.36972	0.799596	-0.88866
ESYT2	0.201174	-0.59278	NA	NA	NA	NA
ETF1	0.443392	-0.733907	-0.0395569	-0.448168	0.185191	-0.437998
ETFA	-0.0449825	-0.405595	-0.306568	-0.227546	-0.212684	-0.651678
ETFB	0.0260426	-0.472083	-0.254755	-0.277162	-0.112503	-0.758589
ETFDH	0.0871978	-0.43864	-0.194819	-0.325946	0.275969	-0.905475
ETHE1	-0.0199491	-0.34383	-0.368365	-0.185145	-0.300699	-0.637158
ETL4;SKT	-0.473236	0.764513	-0.780543	0.989636	-0.544445	0.997338
EVI2A	0.331076	-0.376334	NA	NA	0.931022	-0.610352
EVI5L	-0.262996	-0.226754	0.599052	-0.246571	0.344806	-0.268803
EVL	0.36555	-0.205269	NA	NA	NA	NA
EWSR1	-0.438316	0.26544	0.138292	-0.428574	NA	NA
EXOC1	0.059582	-0.0350224	-0.091998	-0.130068	-0.394429	0.38496
EXOC2	0.3614	-0.574856	0.174654	0.0512783	0.234185	-0.363785
EXOC3	0.725291	-0.746606	0.964632	-0.831017	0.072069	0.00940645
EXOC4	0.550582	-0.803322	0.904621	-0.654355	-0.173564	0.0517175
EXOC5	0.528756	-0.751495	0.177675	-0.302206	-0.68459	0.31769
EXOC6B	0.577463	-0.746645	0.370591	-0.36972	0.00754791	0.778958
EXOC7	0.168302	-0.587525	0.553616	-0.75051	0.0674299	-0.540814
EXOC8	0.371818	-0.797285	-0.244546	0.365229	-0.27838	0.696795
EXOG	-0.894483	0.814921	-0.0808678	-0.31833	-0.763833	0.109563
EXTL2	0.881522	-0.569564	NA	NA	0.334671	-0.415936
EZR	0.536944	-0.747048	0.335447	-0.725555	0.692293	-0.847746
F3	0.722057	-0.295514	0.370591	-0.36972	0.916114	-0.591631
F5	0.36555	-0.205269	0.370591	-0.36972	NA	NA
F8A;F8A1	0.780663	-0.877442	-0.368365	-0.185145	0.772258	-0.40944
F10	0.36555	-0.205269	-0.266721	-0.242085	NA	NA
FAAH	0.586987	-0.708793	0.908183	-0.76947	0.734383	-0.621422
FABP3	0.825659	-0.772137	0.735613	-0.934003	0.571681	-0.969314
FABP5	0.886913	-0.927799	0.615893	-0.734556	0.230914	-0.937392
FABP7	0.784217	-0.959711	0.62614	-0.832897	0.896368	-0.83886
FADS2	0.331076	-0.376334	NA	NA	0.303492	-0.443227
FAF2	0.766074	-0.946634	0.696702	-0.847187	0.632965	-0.644455
FAH	0.448145	-0.664934	NA	NA	0.10097	-0.573245
FAHD1	0.0983158	-0.43386	-0.368365	-0.185145	-0.464751	-0.479034
FAHD2;FAHD2A	-0.0861018	-0.344992	-0.204425	-0.30389	-0.32484	-0.598446
FAIM2	0.871753	-0.55716	0.370591	-0.36972	0.608098	-0.8909
FAM3C	0.402679	-0.179797	0.336487	-0.576472	0.5875	-0.179651
FAM20B	0.402679	-0.179797	NA	NA	NA	NA
FAM21	0.36555	-0.205269	NA	NA	-0.544445	0.997338
FAM49A	0.528641	-0.822323	0.848178	-0.735069	0.231551	-0.44648
FAM49B	0.880975	-0.94768	0.876357	-0.950841	0.519552	-0.9693
FAM57B	NA	NA	NA	NA	0.121535	-0.555573
FAM63A	0.331076	-0.376334	NA	NA	0.110332	-0.565044
FAM69B	NA	NA	NA	NA	NA	NA
FAM73A	-0.926837	0.63412	NA	NA	-0.374156	-0.400151
FAM73B	NA	NA	NA	NA	-0.200841	-0.364664
FAM81A	-0.864594	0.992483	-0.808925	0.991067	NA	NA
FAM92A;FAM92A1	NA	NA	NA	NA	-0.544445	0.997338
FAM92B	-0.835067	0.978882	0.687564	-0.547805	NA	NA
FAM98A	0.331076	-0.376334	0.245708	-0.210562	-0.598257	0.59967
FAM98B	0.268144	-0.448958	0.370591	-0.36972	0.0657103	-0.524233
FAM110B	NA	NA	-0.808054	0.989434	NA	NA
FAM120A	0.239963	-0.308906	0.251668	-0.320115	-0.060588	0.479126
FAM120C	0.249393	-0.462533	NA	NA	-0.363354	-0.399159
FAM126B	0.714334	-0.833761	0.923218	-0.789562	0.636657	-0.330045
FAM131B	0.902355	-0.745019	0.528776	-0.31715	0.255654	-0.450304
FAM136A	0.402679	-0.179797	0.245708	-0.210562	NA	NA
FAM151B	NA	NA	NA	NA	NA	NA
FAM162A	-0.71386	0.959295	-0.942373	0.643989	-0.0748153	-0.665146
FAM163B	-0.859461	0.990736	NA	NA	NA	NA
FAM169A	NA	NA	NA	NA	NA	NA
FAM171A2	0.907424	-0.584288	0.532225	-0.498097	NA	NA
FAM171B	0.879667	-0.570651	0.66658	-0.504015	NA	NA
FAM177A1	0.617075	-0.828227	0.774836	-0.718616	0.149991	-0.836442
FAM195B	0.331076	-0.376334	NA	NA	NA	NA
FAM196A	NA	NA	NA	NA	0.13714	0.530645
FAM209	0.656513	-0.316719	0.386485	-0.509419	0.215477	-0.442078
FAM210A	-0.0978905	-0.306427	0.342341	-0.338377	0.0331204	-0.348777
FAM213A	0.772639	-0.967328	0.855654	-0.691918	0.886392	-0.523988
FAM213B	0.645979	-0.897095	-0.112754	-0.410152	-0.281057	-0.550165
FAM228A	NA	NA	NA	NA	NA	NA
FAM234A;ITFG3	NA	NA	NA	NA	0.5875	-0.179651
FARP1	0.80972	-0.871665	0.35795	-0.461063	0.471444	-0.114444
FARSA	0.330681	-0.367264	0.38682	-0.388299	0.392185	-0.202588
FARSB	0.350793	-0.445427	0.28162	-0.227552	0.406228	-0.247679
FASN	0.739463	-0.958745	0.916655	-0.977771	0.799428	-0.921886
FAU	-0.543182	0.322227	-0.285162	0.278646	-0.544445	0.997338
FBL	-0.573179	0.299172	-0.368365	-0.185145	-0.544445	0.997338
FBLL1	-0.543929	0.630766	NA	NA	NA	NA
FBXL16	0.441125	-0.62898	-0.891976	0.935521	NA	NA
FBXL20	NA	NA	NA	NA	NA	NA
FBXO2	0.240189	-0.695643	0.836785	-0.871612	0.293523	-0.238906
FBXO3	NA	NA	NA	NA	NA	NA
FBXO7	NA	NA	NA	NA	NA	NA
FBXO18	NA	NA	NA	NA	0.344806	-0.268803
FBXO21	0.390497	-0.501982	NA	NA	0.5875	-0.179651
FBXO30	-0.262996	-0.226754	NA	NA	NA	NA
FBXO41	-0.549637	0.754984	-0.744924	0.970679	-0.511327	0.958386
FDPS;GM43738	0.783947	-0.954375	0.547205	-0.620008	0.611889	-0.955437
FECH	-0.925729	0.975494	-0.977891	0.909164	-0.820839	0.871917
FERMT2	0.100851	-0.352067	0.654182	-0.91247	0.402103	-0.848846
FGA	-0.859461	0.990736	-0.866032	0.45975	-0.668533	0.973866
FGB	-0.859461	0.990736	NA	NA	-0.731435	0.943461
FGF1	0.31809	-0.650593	NA	NA	0.718657	-0.847485
FGF12	0.474959	-0.770828	0.922603	-0.816259	0.259709	-0.676015
FGG	-0.859461	0.990736	NA	NA	-0.57104	0.771319
FH	-0.932631	0.827235	-0.216348	-0.263947	-0.121636	-0.728493
FHL1	-0.132601	0.353596	-0.956533	0.821503	-0.544445	0.997338
FIBCD1	0.893149	-0.605238	NA	NA	NA	NA
FIBP	0.903436	-0.851815	0.782725	-0.856395	0.792973	-0.613425
FIG4	NA	NA	0.633774	-0.356807	NA	NA
FIS1	0.690164	-0.88966	0.436823	-0.771761	0.277852	-0.907935
FKBP1A	0.818954	-0.939336	0.575689	-0.858465	0.0857099	-0.7252
FKBP1B	0.478687	-0.38164	NA	NA	NA	NA
FKBP2	0.476228	-0.541571	0.580795	-0.558737	0.696822	-0.636406
FKBP3	0.281904	-0.306585	0.139352	-0.0233982	0.402196	-0.404828
FKBP4	0.953267	-0.908643	0.181705	-0.477308	0.591028	-0.862839
FKBP8	0.449255	-0.538269	-0.0528438	-0.443566	0.642245	-0.668629
FLAD1	-0.262996	-0.226754	NA	NA	-0.513901	-0.380095
FLII	-0.262996	-0.226754	NA	NA	-0.0711023	0.490872
FLNA	-0.974174	0.949384	NA	NA	-0.485768	0.996265
FLNC	NA	NA	NA	NA	-0.544445	0.997338
FLOT1	0.979144	-0.840739	0.9262	-0.898193	0.867116	-0.822978
FLOT2	0.962745	-0.838878	0.941649	-0.699479	0.894552	-0.63432
FLRT1	NA	NA	NA	NA	-0.544445	0.997338
FLRT2	-0.262996	-0.226754	NA	NA	NA	NA
FLT3LG	NA	NA	NA	NA	NA	NA
FMN2	0.198146	-0.577406	0.468451	-0.445633	0.922077	-0.540718
FMNL1	0.444413	-0.662275	0.599052	-0.246571	NA	NA
FMNL2	0.833249	-0.852239	0.901832	-0.648561	0.442102	-0.0924673
FMR1	0.278845	-0.439906	0.196262	-0.422545	-0.804437	0.8706
FN1	NA	NA	NA	NA	-0.544445	0.997338
FN3K	0.208638	-0.302998	0.263758	-0.448476	-0.698416	0.535778
FN3KRP	0.365468	-0.611011	0.370591	-0.36972	0.31296	-0.605165
FNBP1	0.14357	-0.331643	0.370591	-0.36972	0.560579	-0.38057
FNTA	0.541172	-0.59349	NA	NA	-0.27115	-0.115661
FNTB	NA	NA	NA	NA	-0.153465	-0.640314
FOLH1	0.331076	-0.376334	0.599052	-0.246571	0.577401	0.179671
FRMD4A	NA	NA	NA	NA	-0.544445	0.997338
FRMD8	NA	NA	NA	NA	0.478174	0.377298
FRMPD3	-0.859461	0.990736	NA	NA	-0.544445	0.997338
FRMPD4	-0.859461	0.990736	NA	NA	-0.544445	0.997338
FRRS1L	0.880503	-0.892454	0.88368	-0.654999	NA	NA
FRY	-0.150637	-0.339457	-0.777222	0.797701	0.662773	0.177694
FRYL	-0.262996	-0.226754	NA	NA	NA	NA
FSCN1	0.851024	-0.961556	0.689364	-0.854038	0.303194	-0.771008
FSD1	0.678543	-0.848239	0.599052	-0.246571	-0.628561	-0.255745
FSD1L	0.331076	-0.376334	NA	NA	0.0704621	-0.394962
FTH1	0.883834	-0.883158	0.606591	-0.832694	0.539263	-0.953855
FTL1	0.723845	-0.779774	0.354458	-0.615146	0.573409	-0.530115
FUBP1	0.25282	-0.460252	0.217894	-0.419009	-0.514556	-0.241213
FUNDC1	0.884541	-0.941513	-0.0170097	-0.29573	0.0550574	0.345036
FUNDC2	-0.887552	0.829161	-0.665357	0.528516	0.225759	-0.763192
FUOM	0.368255	-0.64298	NA	NA	NA	NA
FUS	-0.00346198	-0.172686	0.157151	-0.318975	-0.233121	-0.432809
FUT8	NA	NA	NA	NA	-0.544445	0.997338
FXR1	0.0939388	-0.182272	-0.0303709	0.0547121	-0.427419	0.905807
FXR2	0.317437	-0.299593	-0.599519	0.140629	-0.734102	0.910171
FXYD1	0.938139	-0.8384	0.222666	-0.61801	0.605779	-0.622986
FXYD6	0.974317	-0.783045	0.844759	-0.77302	0.667076	-0.590189
FXYD7	0.921003	-0.717077	0.589762	-0.617163	0.359688	-0.426811
FYN	0.955773	-0.74149	0.916443	-0.918928	0.666252	0.121678
FYTTD1	-0.313828	0.366552	NA	NA	0.344806	-0.268803
G3BP1	0.331076	-0.376334	0.370591	-0.36972	NA	NA
G3BP2	0.283071	-0.480573	0.309974	-0.471889	-0.269986	-0.107957
G6PC3	0.331076	-0.376334	NA	NA	NA	NA
G6PD2	NA	NA	NA	NA	-0.514556	-0.241213
G6PDX	0.284884	-0.739206	0.574083	-0.492036	0.762437	-0.777754
GAA	0.764691	-0.920565	NA	NA	0.900169	-0.606678
GAB1	NA	NA	NA	NA	NA	NA
GABARAP	-0.903485	0.930601	NA	NA	-0.55875	0.318177
GABARAPL2	-0.593212	0.923265	0.685934	-0.472299	-0.541186	0.989187
GABBR1	0.272281	-0.310963	0.0200289	0.51071	0.865198	-0.146816
GABBR2	0.754473	-0.567966	-0.082282	-0.332993	0.914086	-0.230312
GABRA1	0.226719	0.154859	0.243484	-0.56223	0.295774	0.33021
GABRA2	0.848926	-0.624491	0.599052	-0.246571	0.5875	-0.179651
GABRA3	0.896332	-0.568464	0.599052	-0.246571	0.140746	0.553585
GABRA4	NA	NA	0.370591	-0.36972	NA	NA
GABRA5	0.484452	-0.858492	NA	NA	-0.544445	0.997338
GABRB1	0.964268	-0.881117	0.820061	-0.893313	-0.115405	0.868156
GABRB2	0.440818	-0.343844	0.735179	-0.285945	0.466593	0.224597
GABRB3	0.744792	-0.785099	0.176128	-0.105893	0.365358	0.0583131
GABRG2	0.947304	-0.767908	0.497857	-0.297095	-0.22605	0.912889
GAD1	0.692983	-0.939738	0.603843	-0.896464	0.648407	-0.83217
GAD2	0.599393	-0.736822	0.535476	-0.736441	0.725773	-0.794385
GADL1	NA	NA	NA	NA	NA	NA
GAK	0.0727929	-0.353006	0.599052	-0.246571	-0.0136557	-0.254677
GALC	NA	NA	-0.368365	-0.185145	NA	NA
GALK1	NA	NA	0.245708	-0.210562	NA	NA
GANAB	0.393369	-0.507513	0.485129	-0.519159	0.624391	-0.590387
GAP43	0.994631	-0.818929	0.620141	-0.80441	0.831759	-0.825373
GAPDH	NA	NA	NA	NA	NA	NA
GAPDH;GM7293	0.885702	-0.784711	0.38879	0.163734	0.502393	0.163432
GAPDHS	NA	NA	0.245708	-0.210562	NA	NA
GAPVD1	NA	NA	NA	NA	0.5875	-0.179651
GARS	0.479392	-0.731438	-0.0295466	-0.450741	0.547805	-0.99611
GART	0.523629	-0.781119	0.408896	-0.637649	0.578741	-0.355443
GAS7	0.705634	-0.938096	-0.468703	0.774551	NA	NA
GBA	NA	NA	NA	NA	0.5875	-0.179651
GBAS	-0.828764	0.580698	-0.496647	0.114754	-0.649593	0.89267
GBE1	-0.262996	-0.226754	0.62133	-0.509566	0.347229	-0.3868
GC	NA	NA	NA	NA	0.546291	-0.917371
GCAT	-0.262996	-0.226754	-0.211159	-0.292674	NA	NA
GCDH	-0.738562	0.663239	-0.83504	0.407143	0.20101	-0.437049
GCK;HK3	-0.262996	-0.226754	NA	NA	NA	NA
GCLC	NA	NA	NA	NA	NA	NA
GCLM	0.331076	-0.376334	0.378089	-0.352257	NA	NA
GCN1	0.273309	-0.501854	NA	NA	-0.737111	0.865488
GCSH	NA	NA	NA	NA	0.454229	-0.381344
GDA	0.812345	-0.976977	0.89397	-0.855286	0.222507	-0.545752
GDAP1	-0.865122	0.991177	-0.836014	0.909063	-0.692222	0.883206
GDAP1L1	-0.87935	0.993895	-0.362496	0.441596	0.0571263	-0.802055
GDE1	0.592752	-0.476834	0.370591	-0.36972	0.809491	-0.764286
GDI1	0.698924	-0.903339	0.81268	-0.977786	0.355916	-0.945339
GDI2	0.789575	-0.974189	0.67781	-0.956261	0.624203	-0.972844
GDPD1	0.857206	-0.822373	-0.0892405	-0.0302963	0.510536	-0.250531
GDPGP1	NA	NA	NA	NA	NA	NA
GET4	0.602001	-0.472011	0.469212	-0.463392	-0.459077	0.938275
GFAP	-0.913051	0.986907	-0.793629	0.338531	-0.882414	0.329302
GFER	-0.262996	-0.226754	NA	NA	NA	NA
GFM1	-0.262996	-0.226754	NA	NA	-0.0136557	-0.254677
GFPT1;GFPT2	NA	NA	NA	NA	0.344806	-0.268803
GFRA2	NA	NA	0.702679	-0.913949	NA	NA
GGA1	NA	NA	NA	NA	NA	NA
GGA2;GGA3	0.114652	-0.350935	NA	NA	-0.514556	-0.241213
GGCT	0.917259	-0.620269	0.0278413	-0.451141	0.506616	-0.984269
GGPS1	0.36555	-0.205269	NA	NA	NA	NA
GGT7	0.961432	-0.944089	0.924683	-0.692633	0.354467	-0.791264
GH1	NA	NA	NA	NA	-0.514556	-0.241213
GHITM	0.388873	-0.498075	NA	NA	NA	NA
GIGYF1	NA	NA	NA	NA	-0.544445	0.997338
GIPC1	0.214883	-0.327665	0.599052	-0.246571	NA	NA
GIPC2	NA	NA	NA	NA	-0.544445	0.997338
GIT1	0.0730116	0.0501923	-0.656284	0.953278	-0.233494	0.85791
GJA1	0.323854	0.164998	-0.672341	0.963348	-0.409101	0.970823
GJB1	NA	NA	NA	NA	-0.523727	-0.369009
GJB6	NA	NA	NA	NA	-0.110708	0.86581
GJC2	-0.0704942	0.358549	0.245708	-0.210562	0.112799	0.650507
GJC3	0.59499	-0.387077	NA	NA	0.344806	-0.268803
GK	-0.951901	0.959906	0.00259082	-0.509328	0.460536	-0.939394
GKAP1	0.331076	-0.376334	NA	NA	NA	NA
GLDC	-0.262996	-0.226754	-0.368365	-0.185145	NA	NA
GLG1	0.978717	-0.816581	0.7743	-0.671794	0.849431	-0.331657
GLIPR2	NA	NA	0.631346	-0.510991	0.885992	-0.851278
GLMN	NA	NA	NA	NA	NA	NA
GLO1	0.819118	-0.990268	0.888162	-0.922055	0.697807	-0.958122
GLOD4	0.745576	-0.938371	0.796201	-0.704464	0.23181	-0.937455
GLRA1	NA	NA	NA	NA	-0.148784	0.884578
GLRB	NA	NA	NA	NA	-0.399542	0.980344
GLRX3	0.690416	-0.929145	0.152354	-0.610518	-0.206847	0.607916
GLRX5	0.288781	-0.491116	NA	NA	-0.367777	-0.562584
GLRX	0.803494	-0.936993	0.44652	-0.596913	0.667389	-0.95897
GLS	0.0349805	-0.409412	-0.096941	-0.36678	-0.315378	-0.533881
GLTP	0.333047	-0.755021	0.285401	-0.601531	0.632773	-0.963962
GLUD1	-0.426294	0.0429053	-0.214878	-0.345218	0.0270661	-0.664888
GLUL	-0.51382	0.682261	0.012354	0.0851152	0.92664	-0.238431
GLYR1	-0.262996	-0.226754	NA	NA	NA	NA
GM996	-0.864068	0.997324	-0.803865	0.992522	-0.613966	0.990761
GM1840;GPI	0.891488	-0.979933	0.927069	-0.939402	0.822523	-0.912303
GM3839	0.886432	-0.860899	0.179659	-0.504507	0.469776	-0.975794
GM4950	NA	NA	NA	NA	NA	NA
GM5422;PSMD2	0.78382	-0.876339	0.561695	-0.538913	0.381867	-0.879173
GM5449;SNRPD2	NA	NA	NA	NA	NA	NA
GM5611;NPM1	-0.0590375	-0.0333088	0.19429	-0.617441	-0.590592	0.783247
GM5612;MAP1LC3A	-0.894622	0.928342	-0.762542	0.870674	-0.500979	0.981694
GM6525;RPL36A	0.331076	-0.376334	0.0159371	-0.0754166	NA	NA
GM6793;GM9242;HNRNPA3	-0.514487	0.466832	-0.018987	-0.219305	-0.843959	0.789514
GM7808;GM8797;RPS27A;UBA52;UBB;UBC	0.699454	-0.962406	0.733019	-0.903567	-0.832078	0.248711
GM7964;HNRNPK	-0.0554437	-0.288628	0.136529	-0.449067	-0.59793	-0.0629258
GM8394;PSMA5	0.89569	-0.968542	0.861287	-0.94343	0.462104	-0.762204
GM8730;RPLP0	0.0165428	-0.08976	-0.106705	0.197459	-0.335287	0.731163
GM9493;RPS7	-0.379161	0.315219	0.0674652	0.074317	-0.562026	0.913403
GM9755;TUFM	-0.887273	0.802268	-0.88434	0.559652	-0.938453	0.577588
GM10020;RPL15	-0.100851	-0.00503863	0.148347	-0.052201	0.366124	-0.00417818
GM10036;GM5093;RPL11	-0.0708352	0.0875198	-0.0252018	0.0505313	-0.353897	0.889919
GM10093;HDAC1;HDAC2	0.331076	-0.376334	NA	NA	0.344806	-0.268803
GM10110;PABPC4	0.36555	-0.205269	NA	NA	NA	NA
GM10260;RPS18	0.0769232	-0.133408	-0.126771	0.19911	-0.451439	0.860113
GM10263;RPS28	-0.327995	0.063187	-0.692444	0.781214	-0.441808	0.920589
GM10269;RPL35	-0.0867639	0.0525247	0.0909654	-0.184548	-0.391432	0.552554
GM10273;TIMM23	0.464076	-0.496449	0.245708	-0.210562	0.559742	-0.380833
GM10320;SEC61B	0.331076	-0.376334	0.370591	-0.36972	NA	NA
GM10784;HDHD2;IER3IP1	0.578786	-0.472358	NA	NA	NA	NA
GM11214	NA	NA	0.370591	-0.36972	NA	NA
GM12355;SRSF3	-0.111369	-0.169935	NA	NA	NA	NA
GM13102;PRAMEL4	0.929714	-0.856088	NA	NA	-0.0801915	0.220041
GM13125	0.632931	-0.312772	NA	NA	NA	NA
GM15013;RPS4X	-0.0601694	0.00404594	0.159988	-0.0983932	-0.445668	0.823953
GM15698	NA	NA	NA	NA	NA	NA
GM15800	0.703788	-0.901299	0.636431	-0.846337	0.758029	-0.401763
GM16494;GM6594;HMGN2	-0.262996	-0.226754	NA	NA	NA	NA
GM17541;RPL18A	0.214921	-0.221512	0.196754	-0.162615	0.0643268	0.425373
GM18025;GM5786;GM6576;RPS2	-0.0990511	0.0309214	-0.141623	0.189047	-0.424654	0.908602
GM20390;NME2	0.759162	-0.925022	0.517771	-0.861746	-0.0467611	-0.754184
GM20425	0.562692	-0.732684	0.582246	-0.597515	0.684228	-0.896667
GM20431;UBE2V1	0.746741	-0.953849	0.477365	-0.875705	0.393919	-0.842293
GM20498;SYNJ2BP	-0.738466	0.855885	0.560644	-0.814992	0.23577	-0.589096
GM20671;PISD	-0.859461	0.990736	NA	NA	-0.774979	0.913565
GM28062;HNRNPU	0.111966	-0.271612	0.25547	-0.443765	-0.0939496	-0.455445
GM42957;PEX11B	0.919908	-0.628842	-0.664079	0.856324	-0.223969	0.652969
GM43796;TBC1D24	0.862825	-0.924613	0.772276	-0.958923	0.211721	-0.415559
GMDS	0.331076	-0.376334	NA	NA	NA	NA
GMFB	0.530342	-0.649317	0.675442	-0.963987	0.00368222	-0.479786
GMPPA	0.237693	-0.310242	NA	NA	NA	NA
GMPPB	0.581696	-0.486759	0.370591	-0.36972	0.344806	-0.268803
GMPR	0.73774	-0.798841	-0.368365	-0.185145	-0.0136557	-0.254677
GMPS	0.294352	-0.734357	0.836256	-0.810221	0.495007	-0.877758
GNA11	0.965976	-0.937701	0.93952	-0.713563	0.844197	-0.821804
GNA13	0.993149	-0.887927	0.883931	-0.94926	0.911481	-0.766473
GNA14	0.895334	-0.602272	0.439193	-0.753137	0.401345	-0.907725
GNAI1	0.940896	-0.897388	0.904082	-0.903253	0.766672	-0.878628
GNAI2	0.990223	-0.917359	0.905322	-0.960303	0.835747	-0.725435
GNAI3	0.943167	-0.792265	0.844686	-0.841556	0.824287	-0.771469
GNAL	0.984753	-0.825183	0.601068	-0.531714	0.578417	-0.361623
GNAO1	0.983358	-0.892883	0.849929	-0.840021	0.918935	-0.795349
GNAQ	0.969677	-0.864633	0.947729	-0.907931	0.901195	-0.798715
GNAS	0.942626	-0.932513	0.822144	-0.948924	0.865946	-0.824702
GNAZ	0.959407	-0.798214	0.841007	-0.446131	0.902743	-0.429304
GNB1	0.989243	-0.866305	0.873728	-0.923645	0.877874	-0.787308
GNB2	0.978918	-0.913293	0.915619	-0.862774	0.875143	-0.28901
GNB2L1	-0.0113117	-0.0338877	-0.127585	0.186474	-0.333818	0.606895
GNB4	0.846343	-0.598695	0.915567	-0.818707	0.456298	-0.159068
GNB5	0.876273	-0.897578	0.773212	-0.759148	0.78166	-0.478442
GNG2	0.91694	-0.799298	0.79255	-0.927149	0.773906	-0.903343
GNG3	0.965505	-0.726213	0.926394	-0.758698	0.8738	-0.704
GNG4	0.936382	-0.977971	0.93871	-0.949284	0.578606	-0.360186
GNG7	0.919982	-0.610066	0.854254	-0.624351	NA	NA
GNG12	0.983852	-0.814669	0.727843	-0.90118	0.391041	-0.589159
GNG13	NA	NA	0.599052	-0.246571	NA	NA
GNL1	0.328474	-0.659453	0.0377162	-0.303684	0.487552	-0.737168
GNPAT	NA	NA	NA	NA	-0.0136557	-0.254677
GNPDA1	-0.262996	-0.226754	NA	NA	NA	NA
GNPDA2	NA	NA	0.486032	-0.469646	0.578303	-0.362286
GOLGA5	NA	NA	NA	NA	-0.0136557	-0.254677
GOLGA7	0.912808	-0.976001	NA	NA	NA	NA
GOLGA7B	0.917168	-0.90981	NA	NA	NA	NA
GOLGB1	0.605142	-0.286322	NA	NA	-0.0136557	-0.254677
GOLM1	0.304023	-0.279536	NA	NA	NA	NA
GOLPH3	-0.262996	-0.226754	NA	NA	-0.0978923	0.520462
GOLT1B	0.331076	-0.376334	NA	NA	NA	NA
GORASP2	NA	NA	NA	NA	NA	NA
GOSR1	NA	NA	0.245708	-0.210562	NA	NA
GOSR2	0.331076	-0.376334	0.486471	-0.472632	0.0292817	0.375698
GOT1	0.886735	-0.956662	0.887009	-0.960171	0.583218	-0.941526
GOT2	-0.879808	0.942038	-0.881531	0.86624	-0.837777	0.62002
GPAA1	NA	NA	NA	NA	-0.0136557	-0.254677
GPC1	0.834337	-0.901684	0.653529	-0.416814	0.10638	-0.353155
GPC4	0.495318	-0.246414	-0.808054	0.989434	NA	NA
GPC5	0.62317	-0.44371	NA	NA	0.344806	-0.268803
GPC6	NA	NA	0.245708	-0.210562	0.5875	-0.179651
GPD1	0.679255	-0.940337	0.791644	-0.833725	0.595523	-0.9546
GPD1L	0.706881	-0.930875	0.765056	-0.933214	-0.174555	-0.661569
GPD2	0.383221	-0.62801	0.382684	-0.614074	0.550535	-0.973979
GPHN	0.81443	-0.946215	-0.728473	0.978425	-0.512998	0.990017
GPM6A	0.974451	-0.765287	0.711489	-0.840934	0.734546	-0.950247
GPM6B	0.962122	-0.906477	0.662812	-0.799597	0.624958	-0.935492
GPR37	0.660057	-0.804293	NA	NA	0.544212	-0.863354
GPR37L1	0.851284	-0.687959	0.719491	-0.577898	0.456613	-0.763982
GPR56	0.257079	-0.457296	NA	NA	0.905718	-0.749987
GPR89A	NA	NA	NA	NA	0.344806	-0.268803
GPR158	0.971613	-0.829616	0.79252	-0.726845	0.91589	-0.524161
GPRASP1	NA	NA	NA	NA	-0.544445	0.997338
GPRASP2	NA	NA	NA	NA	-0.544445	0.997338
GPRC5B	0.872202	-0.618006	0.599052	-0.246571	0.886903	-0.162733
GPRIN1	0.950484	-0.798806	0.539751	-0.478762	0.3031	-0.475907
GPRIN3	NA	NA	0.370591	-0.36972	NA	NA
GPS1	0.702494	-0.728864	0.895954	-0.920483	0.457443	-0.60735
GPSM1	0.36555	-0.205269	-0.808054	0.989434	-0.544445	0.997338
GPT2	NA	NA	NA	NA	NA	NA
GPX1	-0.053459	-0.453346	-0.721209	0.270377	0.484538	-0.271088
GPX4	0.112103	-0.439535	-0.0489971	-0.431576	-0.941398	0.723956
GRAMD1B	0.621974	-0.460081	NA	NA	NA	NA
GRAMD4	NA	NA	NA	NA	NA	NA
GRASP	NA	NA	-0.808054	0.989434	NA	NA
GRB2	0.844363	-0.939248	0.149309	-0.456782	-0.263415	-0.653443
GRCC10	0.756116	-0.870763	-0.808054	0.989434	-0.496921	0.83461
GRHPR	0.701175	-0.905769	0.467962	-0.810689	0.73915	-0.953785
GRIA1	-0.414154	0.661371	-0.819764	0.991609	0.0514267	0.781104
GRIA2	-0.769391	0.884861	-0.797355	0.995981	-0.43169	0.989746
GRIA3	-0.897159	0.987858	-0.797916	0.996435	-0.430904	0.988296
GRIA4	-0.847464	0.992957	-0.792429	0.986754	-0.454063	0.992478
GRID1	0.869843	-0.890264	0.698875	-0.487123	-0.536185	-0.313089
GRID2	NA	NA	NA	NA	0.323444	0.473672
GRIK2	-0.896531	0.991815	-0.798851	0.988516	-0.072692	0.492641
GRIK3	0.331076	-0.376334	NA	NA	NA	NA
GRIK5	-0.85083	0.992679	-0.817868	0.991688	NA	NA
GRIN1	-0.870018	0.998964	-0.822685	0.998642	-0.538004	0.998151
GRIN2A	-0.875907	0.99436	-0.825381	0.993471	-0.544445	0.997338
GRIN2B	-0.843195	0.999664	-0.814159	0.996864	-0.54874	0.997408
GRIN2D	-0.859461	0.990736	NA	NA	NA	NA
GRIN3B	-0.262996	-0.226754	NA	NA	NA	NA
GRIP1	NA	NA	NA	NA	-0.544445	0.997338
GRIPAP1	0.14913	-0.573056	-0.775715	0.34824	-0.864117	0.667057
GRK6	NA	NA	-0.368365	-0.185145	NA	NA
GRM1	0.941599	-0.817331	0.847185	-0.611576	0.710267	-0.478851
GRM2	0.895857	-0.967264	0.951384	-0.8565	NA	NA
GRM3	0.9773	-0.933561	0.958512	-0.90467	0.741678	-0.433224
GRM4	NA	NA	-0.808054	0.989434	-0.0136557	-0.254677
GRM5	0.801904	-0.816068	0.342589	-0.357797	0.221768	-0.354307
GRM7	0.395999	-0.0203599	0.569105	-0.449649	-0.0676648	0.839829
GRM8	0.402679	-0.179797	NA	NA	-0.0341899	0.705322
GRPEL1	0.267172	-0.485384	NA	NA	NA	NA
GSDMC	-0.0135732	-0.441237	NA	NA	NA	NA
GSG1L	NA	NA	-0.807284	0.9897	NA	NA
GSK3A	0.0968147	-0.295339	0.213748	-0.661799	0.548426	-0.716752
GSK3B	-0.511598	0.800958	-0.874626	0.560493	0.15427	-0.849532
GSN	-0.28394	-0.206174	-0.606146	0.0742867	-0.0992856	0.862737
GSPT1	0.331076	-0.376334	0.132498	-0.596529	0.344806	-0.268803
GSR	0.134446	-0.348506	0.259516	-0.488297	0.387169	-0.601568
GSS	0.73651	-0.467085	NA	NA	0.209687	-0.592018
GSTA4	0.78632	-0.891413	0.441633	-0.583167	0.293546	-0.921424
GSTK1	-0.952508	0.868619	0.321919	-0.638287	0.153618	-0.726807
GSTM1	0.936807	-0.982595	0.929646	-0.921064	0.797117	-0.908157
GSTM2	NA	NA	NA	NA	NA	NA
GSTM5	0.83448	-0.994578	0.905466	-0.978454	0.777714	-0.797505
GSTM7	0.770549	-0.838231	NA	NA	-0.118829	-0.655895
GSTO1	0.961911	-0.895739	-0.207552	-0.350372	0.575944	-0.369023
GSTP1;GSTP2	0.775571	-0.986397	0.76674	-0.889493	0.702435	-0.964355
GSTZ1	-0.0774837	-0.328864	-0.368365	-0.185145	-0.318495	-0.492772
GTDC1	NA	NA	NA	NA	NA	NA
GTF2I	0.331076	-0.376334	NA	NA	NA	NA
GTPBP1	0.194455	-0.492098	0.370591	-0.36972	NA	NA
GUCY1A2	0.14136	-0.347426	-0.808054	0.989434	NA	NA
GUCY1B2	-0.859461	0.990736	NA	NA	NA	NA
GUCY1B3	0.216879	-0.6868	0.48107	-0.28737	0.752986	-0.164926
GUF1	-0.665519	0.231692	NA	NA	NA	NA
GUK1	0.393842	-0.623609	0.511998	-0.546225	NA	NA
GULO	0.829901	-0.940052	0.238484	-0.614475	NA	NA
GYG;GYG1	0.36555	-0.205269	NA	NA	0.5875	-0.179651
GYS1	0.402679	-0.179797	NA	NA	0.344806	-0.268803
H1F0	-0.579195	0.124004	-0.368365	-0.185145	-0.76712	0.903102
H2-KE6;HSD17B8	-0.802195	0.571497	-0.664708	0.159952	-0.593871	-0.203901
H2-M10.3	-0.859461	0.990736	NA	NA	NA	NA
H2AFV;H2AFZ	-0.751763	0.439728	-0.950242	0.919604	-0.817878	0.371609
H2AFX	NA	NA	NA	NA	NA	NA
H2AFY2	-0.950909	0.970805	-0.368365	-0.185145	-0.738625	0.93855
H2AFY	-0.990258	0.795024	-0.599322	0.0768427	-0.850108	0.754151
H3F3A;H3F3C	-0.791132	0.391157	-0.350267	-0.20674	-0.81926	0.854547
H13;HM13	NA	NA	NA	NA	0.344806	-0.268803
HABP4	NA	NA	0.370591	-0.36972	0.344806	-0.268803
HACD3	0.434439	-0.493188	0.783501	-0.721929	0.734367	-0.154797
HACL1	0.296202	-0.627131	NA	NA	0.344806	-0.268803
HADH	-0.956423	0.707729	0.163179	-0.618636	-0.279756	-0.591176
HADHA	-0.428329	0.00714581	0.237055	-0.708044	-0.258909	-0.591864
HADHB	-0.916157	0.66631	-0.0455353	-0.441081	-0.0965636	-0.596637
HAGH	0.87319	-0.975188	0.107385	-0.625996	0.213874	-0.937571
HAGHL	NA	NA	NA	NA	-0.449528	-0.404078
HAP1	NA	NA	NA	NA	-0.521688	0.959759
HAPLN1	-0.50116	0.693408	-0.482459	0.679328	-0.411682	0.796633
HAPLN2	NA	NA	NA	NA	-0.518791	0.996355
HAPLN4	0.464758	-0.34881	-0.487035	0.747491	-0.503733	0.995689
HARS	0.394391	-0.789976	0.115709	-0.433077	0.656388	-0.944141
HAX1	-0.262996	-0.226754	NA	NA	-0.544445	0.997338
HBA;HBA-A2	0.423787	-0.796931	0.26424	-0.708127	0.219832	-0.827517
HBB-B1;HBB-BS;HBBT1	0.486528	-0.822944	0.176572	-0.659308	0.408065	-0.881463
HCCS	NA	NA	-0.368365	-0.185145	0.578672	-0.359478
HCFC1	0.545366	-0.470574	0.0176986	-0.452839	NA	NA
HCN1	0.929674	-0.942896	0.355844	-0.532762	0.854808	-0.886678
HCN2	0.919761	-0.733224	0.724907	-0.66565	0.785932	-0.634147
HCN3	0.402679	-0.179797	NA	NA	NA	NA
HCN4	0.766554	-0.920214	0.370591	-0.36972	0.540582	0.0112056
HDAC11	-0.178446	0.316552	-0.946366	0.866174	-0.411943	0.987563
HDGF	-0.262996	-0.226754	-0.110703	-0.41122	0.344806	-0.268803
HDGFRP3	-0.262996	-0.226754	0.0178294	-0.452822	-0.514556	-0.241213
HDHD2	0.878838	-0.959464	0.776595	-0.923219	0.615924	-0.971462
HDHD3	-0.262996	-0.226754	-0.368365	-0.185145	-0.461625	-0.402556
HDLBP	-0.752071	0.659678	0.20268	-0.134633	-0.325505	0.699222
HEATR5B	0.372916	-0.645621	0.370591	-0.36972	-0.0136557	-0.254677
HEBP1	0.526359	-0.726657	0.599052	-0.246571	NA	NA
HECTD3	0.594529	-0.386412	NA	NA	NA	NA
HECW1	-0.859461	0.990736	NA	NA	-0.544445	0.997338
HEPACAM	0.987177	-0.903537	0.94413	-0.955038	0.73871	-0.784364
HEPH	NA	NA	NA	NA	0.288951	-0.955715
HERC4	NA	NA	NA	NA	0.5735	-0.372551
HEXA	-0.859461	0.990736	NA	NA	-0.514556	-0.241213
HEXB	0.422131	-0.0700794	-0.623593	0.879433	-0.545979	0.843294
HGS	0.92993	-0.870846	0.502973	-0.452053	0.424122	-0.379108
HHATL	NA	NA	NA	NA	0.284879	-0.449021
HIBADH	-0.0351502	-0.370303	-0.28538	-0.247451	-0.022969	-0.761893
HIBCH	-0.0318165	-0.42032	-0.19189	-0.316364	-0.291401	-0.598513
HIGD1A	0.415369	-0.502225	-0.721061	0.453179	-0.169151	0.27892
HINT1	0.898272	-0.950487	0.880479	-0.828691	0.46371	-0.885595
HINT2	0.319504	-0.638494	-0.368365	-0.185145	-0.0781872	-0.633282
HINT3	0.143598	-0.34705	-0.368365	-0.185145	0.277834	-0.450066
HIP1	NA	NA	NA	NA	-0.0136557	-0.254677
HIP1R	0.858307	-0.820804	0.797871	-0.600006	0.318194	-0.891273
HIVEP1	0.331076	-0.376334	NA	NA	NA	NA
HK1	-0.887548	0.972917	-0.754076	0.532919	0.115092	-0.848966
HKDC1	-0.392263	0.622091	0.245708	-0.210562	NA	NA
HMBS	NA	NA	NA	NA	NA	NA
HMGA1	NA	NA	-0.161421	-0.382112	-0.514556	-0.241213
HMGB1	-0.695239	0.256927	-0.548234	0.00565659	-0.586954	-0.146713
HMGB2	NA	NA	NA	NA	-0.544445	0.997338
HMGCL	-0.690495	0.293401	0.0353698	-0.303104	-0.242563	-0.523902
HMGCS1	0.592885	-0.472984	0.370591	-0.36972	0.54225	-0.335721
HMHA1	0.36555	-0.205269	NA	NA	NA	NA
HMOX2	0.765924	-0.695618	0.759134	-0.774837	0.695382	-0.455996
HNRNPA0	-0.469187	0.316783	-0.236122	0.08935	-0.566717	0.951602
HNRNPA1	-0.435902	0.296861	-0.0992319	0.0190631	-0.79873	0.873156
HNRNPA2B1	-0.607162	0.52226	0.072911	-0.220451	-0.65195	0.886945
HNRNPA3	-0.537062	0.41106	-0.111542	-0.0790566	-0.684953	0.931964
HNRNPAB	-0.09567	-0.0734875	0.139388	-0.312509	-0.371385	-0.274049
HNRNPC	-0.631166	0.539073	0.16126	-0.479589	-0.743901	0.869054
HNRNPD	-0.499242	0.308512	0.169337	-0.444614	-0.599428	-0.021667
HNRNPDL	-0.353498	0.162169	0.244471	-0.413638	-0.864471	0.658751
HNRNPF	-0.701081	0.437227	NA	NA	-0.544445	0.997338
HNRNPH1	-0.185686	0.00402951	0.112639	-0.354504	-0.387432	-0.0921627
HNRNPH2	-0.442336	0.0769916	0.194713	-0.124894	-0.877626	0.327375
HNRNPH3	-0.756339	0.650736	-0.124629	0.256912	-0.544445	0.997338
HNRNPL	-0.40574	0.267296	0.0778743	-0.449747	-0.852017	0.623168
HNRNPLL	0.331076	-0.376334	NA	NA	-0.544445	0.997338
HNRNPM	-0.35777	0.24217	0.210584	-0.250868	-0.614361	0.921156
HNRNPR	-0.45753	0.361912	0.298667	-0.491769	-0.660364	0.854532
HNRNPUL1	-0.137173	-0.273553	-0.130315	-0.427696	0.5875	-0.179651
HNRNPUL2	0.10668	-0.50128	0.455322	-0.413315	-0.544445	0.997338
HOMER1	-0.877538	0.998114	-0.874039	0.996274	-0.497527	0.997408
HOMER2	-0.864868	0.993943	-0.806853	0.989841	-0.544445	0.997338
HOMER3	-0.849443	0.998058	NA	NA	NA	NA
HOOK3	0.104528	-0.501202	0.370591	-0.36972	0.813723	-0.874282
HP1BP3	-0.877345	0.588539	-0.476871	-0.0759942	-0.748941	0.112101
HPCA	0.797088	-0.982724	0.908549	-0.910331	0.358091	-0.84486
HPCAL1	0.880943	-0.995369	0.855184	-0.893108	0.523372	-0.742527
HPCAL4	0.626609	-0.930338	0.932285	-0.878626	0.364935	-0.770135
HPRT1	0.904938	-0.9685	0.812667	-0.782526	0.693472	-0.69635
HPX	NA	NA	NA	NA	0.615562	-0.880606
HRAS	0.97537	-0.857956	0.904666	-0.864548	0.660853	-0.873237
HRG	NA	NA	NA	NA	NA	NA
HRSP12	0.689043	-0.895789	0.727983	-0.924128	0.622845	-0.987365
HSBP1	0.36555	-0.205269	-0.808054	0.989434	-0.544445	0.997338
HSD11B1	0.526672	-0.784426	NA	NA	0.794057	-0.60314
HSD17B4	-0.627019	0.830856	-0.545025	0.812324	-0.416216	0.9875
HSD17B7	0.402679	-0.179797	NA	NA	0.344806	-0.268803
HSD17B10	-0.315033	-0.0349304	-0.619839	0.684858	-0.963517	0.683909
HSD17B11	0.809676	-0.830322	-0.200213	0.486034	0.418948	0.473886
HSD17B12	0.482575	-0.304234	0.513508	-0.525806	0.0402709	0.652938
HSDL1	0.339591	-0.47318	-0.902545	0.70625	0.06737	0.381496
HSDL2	-0.165775	-0.368497	-0.368365	-0.185145	0.797293	-0.559557
HSP90AA1	0.795757	-0.947855	0.849005	-0.943275	0.480789	-0.92316
HSP90AB1	0.791197	-0.969569	0.679252	-0.946704	0.42031	-0.953618
HSP90B1	0.678159	-0.802753	0.542351	-0.694843	0.58466	-0.841538
HSPA1A;HSPA1B	0.68491	-0.915543	0.268429	-0.431964	0.376394	-0.637548
HSPA1L	0.331076	-0.376334	0.599052	-0.246571	NA	NA
HSPA2	0.500969	-0.764237	-0.759993	0.763189	0.421123	0.206268
HSPA4	0.723691	-0.932169	0.809945	-0.983547	0.453324	-0.95279
HSPA4L	0.69089	-0.919621	0.720727	-0.723305	0.511539	-0.971917
HSPA5	0.629635	-0.7754	0.542282	-0.684245	0.503299	-0.724991
HSPA8	0.8973	-0.966891	0.587206	-0.873117	0.0822523	-0.80538
HSPA9	-0.0668974	-0.351549	-0.121761	-0.354804	-0.292327	-0.576751
HSPA12A	0.467705	-0.810781	0.651804	-0.938156	-0.822776	0.498628
HSPA12B	0.580285	-0.836103	0.00111299	-0.490368	-0.734459	0.863154
HSPA13	0.474864	-0.448662	NA	NA	0.344806	-0.268803
HSPB1	NA	NA	NA	NA	-0.638071	0.983793
HSPB8	NA	NA	NA	NA	-0.544445	0.997338
HSPBP1	NA	NA	NA	NA	NA	NA
HSPD1	0.0975648	-0.456166	-0.0795233	-0.375935	-0.136466	-0.705572
HSPE1	0.193457	-0.531877	0.0238838	-0.467819	-0.14631	-0.737353
HSPG2	-0.859461	0.990736	NA	NA	NA	NA
HSPH1	0.736803	-0.947021	0.518813	-0.805485	0.378383	-0.965631
HTRA2	-0.370276	-0.0523451	NA	NA	-0.201535	-0.662372
HTT	0.153656	-0.503962	0.306529	-0.491776	-0.24919	-0.474918
HUWE1	0.331076	-0.376334	0.370591	-0.36972	NA	NA
HYOU1	0.49949	-0.611403	0.359326	-0.423332	0.684198	-0.749409
IARS2	-0.181045	-0.28265	-0.17156	-0.325533	-0.36344	-0.413139
IARS	0.223913	-0.618861	NA	NA	-0.325098	-0.264946
IBA57	-0.497536	0.235816	NA	NA	NA	NA
ICA1	NA	NA	NA	NA	NA	NA
ICAM5	0.965243	-0.892211	0.906782	-0.787531	NA	NA
ICT1	NA	NA	NA	NA	NA	NA
IDE	0.757553	-0.840789	-0.368365	-0.185145	-0.238213	-0.655268
IDH1	0.889362	-0.978835	0.536333	-0.860504	0.601301	-0.985956
IDH2	-0.987326	0.783939	-0.298955	-0.269817	0.146899	-0.831331
IDH3A	0.115683	-0.481099	0.0181283	-0.437882	-0.195908	-0.67375
IDH3B	0.132211	-0.423768	-0.318665	-0.125576	-0.792156	-0.0161652
IDH3G	-0.0371228	-0.27268	-0.419899	-0.107608	-0.892234	0.286806
IDI1	0.611679	-0.865126	0.599052	-0.246571	0.489853	-0.99064
IFT81	0.36555	-0.205269	NA	NA	0.5875	-0.179651
IGBP1	NA	NA	-0.808054	0.989434	NA	NA
IGLON5	NA	NA	NA	NA	0.5671	-0.377121
IGSF1	NA	NA	NA	NA	0.450494	-0.231155
IGSF5;PCP4	NA	NA	0.0318717	-0.350497	NA	NA
IGSF8	0.945878	-0.890761	0.648304	-0.673064	-0.345856	0.920367
IGSF9B	-0.859461	0.990736	-0.808054	0.989434	-0.486837	0.995477
IGSF11	0.402679	-0.179797	NA	NA	-0.0136557	-0.254677
IGSF21	0.915399	-0.607188	0.572635	-0.296593	NA	NA
IKBKAP	0.772065	-0.969325	NA	NA	0.0239585	0.403392
IL1RAP	NA	NA	NA	NA	0.5875	-0.179651
IL1RAPL1	NA	NA	-0.584656	0.922203	NA	NA
IL6ST	NA	NA	NA	NA	0.574495	-0.337287
ILDR2	-0.873056	0.998451	-0.840955	0.993401	-0.544445	0.997338
ILF2	-0.137981	0.0616493	0.207575	-0.17388	-0.0431111	0.156715
ILF3	0.245242	-0.277276	-0.00139618	-0.453972	0.0113876	-0.412753
ILVBL	0.581556	-0.486779	NA	NA	0.423879	-0.464274
IMMT	-0.880727	0.854475	-0.604792	0.19496	0.101306	-0.76304
IMPA1	0.904065	-0.978277	0.779183	-0.967163	0.623492	-0.984902
IMPACT	0.721982	-0.834576	NA	NA	0.535004	-0.910093
IMPAD1	0.91958	-0.627948	0.370591	-0.36972	0.922616	-0.611023
IMPDH2	0.331076	-0.376334	NA	NA	NA	NA
INA	-0.940224	0.978143	-0.926664	0.873311	-0.853096	0.827608
ING4;ING5	NA	NA	-0.368365	-0.185145	NA	NA
INPP1	0.867017	-0.942857	0.859352	-0.769479	0.35162	-0.815996
INPP4A	0.719549	-0.795922	0.707822	-0.347548	0.755579	-0.867062
INPP5A	0.795204	-0.55626	0.178074	-0.130242	0.595529	-0.54716
INPP5B	-0.859461	0.990736	NA	NA	-0.544445	0.997338
INPP5E	NA	NA	NA	NA	-0.544445	0.997338
INPP5F	NA	NA	NA	NA	0.344806	-0.268803
INPP5J	NA	NA	0.370591	-0.36972	0.344806	-0.268803
INSR	0.402679	-0.179797	NA	NA	NA	NA
IPO4	NA	NA	NA	NA	-0.0136557	-0.254677
IPO5	0.446985	-0.831877	-0.123046	-0.210686	0.551522	-0.567593
IPO7	0.0188662	-0.529643	-0.620958	0.15759	0.523702	-0.261177
IPO9	0.133035	-0.590459	-0.368365	-0.185145	0.184916	-0.315852
IQCB1	0.331076	-0.376334	-0.808054	0.989434	-0.544445	0.997338
IQGAP1	NA	NA	NA	NA	0.344806	-0.268803
IQGAP2	0.389832	-0.729401	-0.808054	0.989434	NA	NA
IQGAP3	0.342834	-0.61319	NA	NA	NA	NA
IQSEC1	-0.836187	0.996323	-0.821825	0.997827	-0.554411	0.997589
IQSEC2	-0.85717	0.997363	-0.826772	0.998783	-0.519114	0.996497
IQSEC3	0.697308	-0.885182	-0.756363	0.974742	-0.454347	0.995043
IRF3	NA	NA	NA	NA	-0.514556	-0.241213
IRGM1	0.402679	-0.179797	0.385648	-0.629882	0.512847	-0.383428
IRGQ	0.589046	-0.45856	NA	NA	NA	NA
ISCA2	-0.262996	-0.226754	NA	NA	NA	NA
ISL1	0.172312	-0.327335	NA	NA	-0.544445	0.997338
ISLR2	0.914892	-0.622187	NA	NA	NA	NA
ISOC1	0.898019	-0.630728	NA	NA	0.418537	-0.731178
ISOC2A	0.430368	-0.774943	-0.368365	-0.185145	-0.20474	-0.721615
ISPD	NA	NA	NA	NA	NA	NA
IST1	0.936101	-0.9747	0.792537	-0.916627	0.415085	-0.499298
ISYNA1	0.889728	-0.914275	0.72058	-0.447685	0.525669	-0.785127
ITFG1	0.875387	-0.891863	0.865129	-0.65819	0.90574	-0.651937
ITGA3	NA	NA	NA	NA	0.5875	-0.179651
ITGA6	0.331076	-0.376334	NA	NA	NA	NA
ITGAM	0.331076	-0.376334	NA	NA	NA	NA
ITGAV	0.738101	-0.896417	0.594072	-0.498361	0.713509	-0.452458
ITGB1	0.884377	-0.624556	0.55331	-0.475988	0.878011	-0.498562
ITGB2	0.65751	-0.315897	NA	NA	NA	NA
ITGB8	0.99663	-0.837695	0.484197	-0.4727	0.674275	-0.947697
ITM2B	0.922078	-0.81619	0.719669	-0.4723	0.799479	-0.538724
ITM2C	0.879464	-0.721149	0.586597	-0.149283	0.237145	0.534452
ITPA	0.607659	-0.888322	0.359754	-0.643759	0.835769	-0.806046
ITPKA	0.122802	-0.594874	-0.950323	0.897052	NA	NA
ITPKB	NA	NA	NA	NA	NA	NA
ITPR1	0.369059	-0.455479	0.48532	-0.435966	0.447792	-0.329856
ITPR3	0.331076	-0.376334	NA	NA	NA	NA
ITSN1	0.654778	-0.91087	0.114672	-0.589276	0.269929	-0.669263
ITSN2	0.0562797	-0.495239	0.370591	-0.36972	-0.544445	0.997338
IVD	-0.122528	-0.334304	-0.319463	-0.227588	-0.348799	-0.372499
JAGN1	NA	NA	0.370591	-0.36972	NA	NA
JAK1	0.402679	-0.179797	NA	NA	NA	NA
JAKMIP3	NA	NA	NA	NA	-0.544445	0.997338
JAM2	NA	NA	NA	NA	0.5875	-0.179651
JAM3	0.347396	-0.638268	-0.18444	-0.345221	0.648006	-0.910659
JOSD2	NA	NA	NA	NA	-0.243566	-0.359815
JPH3	0.780079	-0.607419	-0.948	0.624884	NA	NA
JUP	-0.342684	0.291948	-0.00474825	0.445277	-0.342292	0.917052
KALRN	-0.90531	0.993772	-0.820795	0.990878	-0.544445	0.997338
KANSL3	0.36555	-0.205269	NA	NA	NA	NA
KARS	0.516862	-0.805891	0.0808375	-0.587136	0.283022	-0.0620291
KATNAL1	NA	NA	NA	NA	NA	NA
KATNAL2;SPATA5	0.613448	-0.904009	0.774805	-0.963251	0.708784	-0.572864
KATNB1	NA	NA	NA	NA	0.344806	-0.268803
KAZN	NA	NA	NA	NA	0.142345	0.196037
KBTBD11	0.35598	-0.624223	0.306289	-0.768788	0.190623	-0.564661
KCMF1	0.402679	-0.179797	NA	NA	NA	NA
KCNA1	0.799375	-0.954565	0.843742	-0.64264	0.676967	-0.940753
KCNA2	0.953974	-0.874869	0.845428	-0.776845	0.912872	-0.770337
KCNA3	0.402679	-0.179797	NA	NA	-0.0136557	-0.254677
KCNA4	0.801165	-0.615803	0.599052	-0.246571	NA	NA
KCNA6	NA	NA	0.427009	-0.398829	NA	NA
KCNAB1	NA	NA	-0.368365	-0.185145	-0.514556	-0.241213
KCNAB2	0.889631	-0.614546	0.843128	-0.588683	0.722226	-0.490453
KCNAB3	NA	NA	NA	NA	0.5875	-0.179651
KCNB1	NA	NA	0.370591	-0.36972	NA	NA
KCNC1	0.804271	-0.554299	0.370591	-0.36972	0.693352	-0.492401
KCNC3	0.909395	-0.978018	0.798925	-0.584669	0.795293	-0.691105
KCND2	0.828587	-0.741617	0.844237	-0.72615	0.804942	-0.824395
KCND3	0.402679	-0.179797	NA	NA	NA	NA
KCNIP2	0.914712	-0.608482	NA	NA	NA	NA
KCNIP3	0.402679	-0.179797	NA	NA	0.344806	-0.268803
KCNIP4	0.897469	-0.828477	NA	NA	-0.0136557	-0.254677
KCNJ3	0.783143	-0.539751	0.912892	-0.625326	0.5875	-0.179651
KCNJ4	-0.859461	0.990736	-0.800907	0.991279	NA	NA
KCNJ6	0.687538	-0.706828	NA	NA	NA	NA
KCNJ10	0.987235	-0.826544	0.58586	-0.61616	0.761854	-0.650712
KCNJ16	NA	NA	NA	NA	0.790233	-0.557385
KCNK1	NA	NA	0.370591	-0.36972	NA	NA
KCNMA1	-0.839179	0.996912	-0.199031	0.295569	-0.481822	0.989682
KCNN1;KCNN2;KCNN3	0.12966	-0.333105	NA	NA	NA	NA
KCNQ2	0.722095	-0.306679	0.599052	-0.246571	-0.200276	0.384032
KCTD4	0.412636	-0.466493	NA	NA	0.369386	0.480541
KCTD8	0.331076	-0.376334	NA	NA	-0.417198	0.841228
KCTD12	0.913968	-0.770025	-0.49756	0.832821	0.798042	-0.191547
KCTD16	-0.176512	-0.207655	-0.792501	0.993741	NA	NA
KDELR2	NA	NA	NA	NA	NA	NA
KDM2A	NA	NA	0.245708	-0.210562	NA	NA
KDSR	0.592808	-0.476404	0.370591	-0.36972	0.299744	-0.444809
KHDRBS1	-0.19802	0.0105955	-0.122601	-0.260893	-0.588091	0.993979
KHDRBS2	NA	NA	NA	NA	NA	NA
KHDRBS3	-0.769856	0.435438	0.0568734	-0.444776	-0.544445	0.997338
KHSRP	0.121471	-0.212238	0.270548	-0.422826	-0.292622	-0.422449
KIAA0196	0.0397508	-0.491406	NA	NA	NA	NA
KIAA1033	0.331076	-0.376334	NA	NA	-0.544445	0.997338
KIAA1467	0.860239	-0.633209	0.562354	-0.481256	0.527334	-0.934872
KIAA1671	0.981655	-0.861494	0.461399	-0.0377689	-0.101947	-0.658988
KIDINS220	0.919222	-0.62386	0.919768	-0.660157	0.546894	-0.344824
KIF1A	0.657344	-0.82516	0.747646	-0.296343	0.478093	-0.385444
KIF1BP	0.346066	-0.636025	NA	NA	NA	NA
KIF2A	-0.931963	0.959747	-0.248242	0.69171	-0.859781	0.242738
KIF3A	-0.0525572	-0.453848	NA	NA	-0.0136557	-0.254677
KIF3B	0.331076	-0.376334	NA	NA	-0.0136557	-0.254677
KIF5A	NA	NA	NA	NA	NA	NA
KIF5B	0.728001	-0.94479	0.663278	-0.792835	0.478853	-0.604492
KIF5C	0.78623	-0.915405	0.7497	-0.75772	0.34625	-0.792902
KIF13B	0.169249	-0.620939	0.665469	-0.363445	-0.514556	-0.241213
KIF21A	0.75833	-0.879858	0.937232	-0.795003	0.68876	-0.541465
KIFAP3	-0.016898	-0.105002	-0.808054	0.989434	0.183775	-0.424092
KIT	0.855199	-0.913222	0.599052	-0.246571	NA	NA
KLC1	0.679164	-0.594177	0.640351	-0.690045	0.398439	-0.340447
KLC2	0.764844	-0.884804	0.496066	-0.725218	0.64838	-0.742638
KLC4	NA	NA	NA	NA	NA	NA
KLHDC2	0.36555	-0.205269	NA	NA	NA	NA
KLHL22	NA	NA	NA	NA	-0.544445	0.997338
KLHL38	0.36555	-0.205269	NA	NA	NA	NA
KNDC1	-0.859461	0.990736	NA	NA	-0.0177919	-0.581465
KNG1	NA	NA	NA	NA	NA	NA
KPNA3	0.0808146	-0.522298	0.599052	-0.246571	NA	NA
KPNA4	-0.383074	0.0694103	0.245708	-0.210562	-0.536633	-0.34671
KPNA6	-0.0853686	-0.356695	NA	NA	0.279141	-0.449912
KPNB1	0.627508	-0.934873	0.541989	-0.685566	-0.0751829	-0.265923
KRAS	0.97533	-0.928146	0.950655	-0.759542	0.798865	-0.90802
KSR1	0.420049	-0.658843	NA	NA	NA	NA
KTN1	-0.841649	0.853985	0.324337	-0.47704	0.261329	-0.269232
L1CAM	0.963925	-0.859187	0.776253	-0.763056	0.967679	-0.671385
L2HGDH	0.145746	-0.450937	NA	NA	NA	NA
LACTB	0.367803	-0.501043	0.453816	-0.74829	0.0563206	-0.349767
LAMA2	-0.859461	0.990736	NA	NA	-0.544445	0.997338
LAMA4	-0.859461	0.990736	NA	NA	NA	NA
[truncated: 2,304 more rows]
