# Supplementary material for: Correlation profiling of brain sub-cellular proteomes reveals co-assembly of synaptic proteins and subcellular distribution
Source: Sci Rep. 2017 Sep 21;7:12107. doi: 10.1038/s41598-017-11690-3 (PMC5608747; doi:10.1038/s41598-017-11690-3)
Supplement: Supplementary file 7 — sTable 6 [file 41598_2017_11690_MOESM7_ESM.xlsx]

## Sheet: sTable6_proteinGroups
MaxQuant search results. Protein identification and quantification data as produced by MaxQuant
Protein IDs	Majority protein IDs	Peptide counts (all)	Peptide counts (razor+unique)	Peptide counts (unique)	Fasta headers	Number of proteins	Peptides	Razor + unique peptides	Unique peptides	Peptides batch1_HC_H	Peptides batch1_HC_M	Peptides batch1_HC_P2	Peptides batch1_HC_SYM	Peptides batch1_HC_SYN	Peptides batch2_CB_H	Peptides batch2_CB_M	Peptides batch2_CB_P2	Peptides batch2_CB_PSD	Peptides batch2_CB_SYM	Peptides batch2_CB_SYN	Peptides batch2_CT_H	Peptides batch2_CT_M	Peptides batch2_CT_P2	Peptides batch2_CT_PSD	Peptides batch2_CT_SYM	Peptides batch2_CT_SYN	Peptides batch2_HC_H	Peptides batch2_HC_M	Peptides batch2_HC_P2	Peptides batch2_HC_PSD	Peptides batch2_HC_SYM	Peptides batch2_HC_SYN	Peptides batch3_HC_H	Peptides batch3_HC_M	Peptides batch3_HC_P2	Peptides batch3_HC_PSD	Peptides batch3_HC_SYM	Peptides batch3_HC_SYN	Razor + unique peptides batch1_HC_H	Razor + unique peptides batch1_HC_M	Razor + unique peptides batch1_HC_P2	Razor + unique peptides batch1_HC_SYM	Razor + unique peptides batch1_HC_SYN	Razor + unique peptides batch2_CB_H	Razor + unique peptides batch2_CB_M	Razor + unique peptides batch2_CB_P2	Razor + unique peptides batch2_CB_PSD	Razor + unique peptides batch2_CB_SYM	Razor + unique peptides batch2_CB_SYN
CON__ENSEMBL:ENSBTAP00000038253	CON__ENSEMBL:ENSBTAP00000038253	12	1	0	>ENSEMBL:ENSBTAP00000038253 (Bos taurus) 63 kDa protein	1	12	1	0	7	9	7	7	9	11	10	8	8	9	9	8	7	6	7	6	7	6	6	5	7	8	8	8	5	5	7	6	7	0	0	0	0	0	1	0	0	0	0	1
CON__ENSEMBL:ENSP00000377550	CON__ENSEMBL:ENSP00000377550	14	8	0	>ENSEMBL:ENSP00000377550 Tax_Id=9606 Gene_Symbol=KRT13 46 kDa protein	1	14	8	0	9	6	5	6	6	4	6	4	2	5	7	5	6	9	5	5	3	4	5	3	5	4	4	3	3	3	4	5	6	3	0	0	0	0	0	0	0	0	0	3
CON__P00711	CON__P00711	1	1	1	>P00711 SWISS-PROT:P00711 Alpha-lactalbumin - Bos taurus (Bovine).	1	1	1	1	0	0	0	0	0	1	0	0	0	0	0	0	0	0	0	0	0	0	0	0	0	0	0	0	0	0	0	0	0	0	0	0	0	0	1	0	0	0	0	0
CON__P00761	CON__P00761	5	5	5	>P00761 SWISS-PROT:P00761|TRYP_PIG Trypsin - Sus scrofa (Pig).	1	5	5	5	5	5	5	5	5	4	4	4	4	4	4	4	4	4	4	4	4	4	4	4	4	4	4	4	4	4	4	4	4	5	5	5	5	5	4	4	4	4	4	4
926890;926891;926892;926893;926894;926895;926896;926897;926898;926899;926900;926901;926902;926903;926904;926905;926906;926907;926908;926909;926910;926911;926912;926913;926914;926915;926916;926917;926918;926919;926920;926921;926922;926923;926924;926925;926926;926927;926928;926929;926930;926931;926932;926933;926934;926935;926936;926937;926938;926939;926940;926941;926942;926943;926944;926945;926946;…	410987;411245;518743;589493;927135	2	94
CON__P01966	CON__P01966	4	2	2	>P01966 SWISS-PROT:P01966 (Bos taurus) Hemoglobin subunit alpha	1	4	2	2	3	3	3	2	3	3	2	4	1	3	2	2	2	3	1	2	2	3	3	2	3	1	3	2	3	2	2	2	3	1	1	1	0	1	1	0	2	0	1	0
CON__P02533;sp|Q6IFX2|K1C42_MOUSE;CON__Q6IFX2	CON__P02533;sp|Q6IFX2|K1C42_MOUSE;CON__Q6IFX2	29;15;15	25;14;14	4;2;2	>P02533 SWISS-PROT:P02533 Tax_Id=9606 Gene_Symbol=KRT14 Keratin, type I cytoskeletal 14;>sp|Q6IFX2|K1C42_MOUSE Keratin, type I cytoskeletal 42 OS=Mus musculus GN=Krt42 PE=1 SV=1;>Q6IFX2 SWISS-PROT:Q6IFX2 Tax_Id=10090 Gene_Symbol=Krt42 Keratin, type I cytos	3	29	25	4	15	16	11	15	19	9	14	15	13	12	17	13	14	12	13	15	15	9	13	7	12	8	11	11	7	8	16	10	8	12	13	8	12	16	5	11	12	12	9	14
CON__P02538	CON__P02538	32	15	2	>P02538 SWISS-PROT:P02538 Tax_Id=9606 Gene_Symbol=KRT6A Keratin, type II cytoskeletal 6A	1	32	15	2	12	12	11	12	21	17	13	15	17	10	18	12	14	14	8	17	14	10	14	5	14	12	12	12	8	7	13	10	10	4	1	2	3	10	2	1	2	6	0	7
CON__P02662	CON__P02662	6	6	6	>P02662 SWISS-PROT:P02662 Alpha-S1-casein - Bos taurus (Bovine).	1	6	6	6	5	5	4	5	5	5	4	4	5	4	4	5	5	6	4	4	4	4	4	4	4	4	4	4	4	4	4	4	4	5	5	4	5	5	5	4	4	5	4	4
CON__P02663	CON__P02663	6	6	6	>P02663 SWISS-PROT:P02663 Alpha-S2-casein [Contains: Casocidin-1 - Bos taurus (Bovine).	1	6	6	6	4	5	3	4	5	4	4	6	5	5	2	3	3	5	3	3	2	2	3	3	3	2	3	1	1	1	2	0	3	4	5	3	4	5	4	4	6	5	5	2
CON__P02666	CON__P02666	7	7	7	>P02666 SWISS-PROT:P02666 Beta-casein - Bos taurus (Bovine).	1	7	7	7	3	3	3	3	4	4	4	3	4	4	3	3	3	5	3	2	3	3	4	1	3	3	2	2	2	2	2	2	2	3	3	3	3	4	4	4	3	4	4	3
CON__P02668	CON__P02668	6	6	6	>P02668 SWISS-PROT:P02668 Kappa-casein [Contains: Casoxin C; Casoxin 6; Casoxin A; Casoxin B; Casoplatelin] - Bos taurus (Bovine).	1	6	6	6	5	3	1	2	3	2	3	2	3	2	2	2	1	4	2	1	2	2	2	2	2	2	2	1	1	1	2	1	1	5	3	1	2	3	2	3	2	3	2	2
CON__P02754	CON__P02754	10	10	10	>P02754 SWISS-PROT:P02754 Beta-lactoglobulin - Bos taurus (Bovine).	1	10	10	10	7	8	5	6	8	8	6	5	4	6	6	4	3	7	5	3	3	6	4	6	6	5	5	1	1	2	2	0	0	7	8	5	6	8	8	6	5	4	6	6
CON__P02769	CON__P02769	19	18	14	>P02769 SWISS-PROT:P02769 (Bos taurus) Bovine serum albumin precursor	1	19	18	14	1	1	1	1	2	7	11	8	4	12	9	9	6	8	6	5	8	7	6	5	7	6	6	12	11	9	13	10	12	1	1	1	1	2	6	10	7	3	11	8
CON__P04259;sp|Q8VED5|K2C79_MOUSE;CON__Q8VED5;sp|Q99M73|KRT84_MOUSE;tr|D3Z6R0|D3Z6R0_MOUSE	CON__P04259	31;9;9;4;2	1;0;0;0;0	1;0;0;0;0	>P04259 SWISS-PROT:P04259 Tax_Id=9606 Gene_Symbol=KRT6B Keratin, type II cytoskeletal 6B	5	31	1	1	11	12	11	11	18	16	13	15	17	10	17	13	12	14	7	16	13	11	13	5	14	12	11	11	8	7	13	9	10	0	0	0	0	0	0	0	0	1	0	1
CON__P04264	CON__P04264	48	45	30	>P04264 SWISS-PROT:P04264 Tax_Id=9606 Gene_Symbol=KRT1 Keratin, type II cytoskeletal 1	1	48	45	30	35	36	30	33	39	37	34	32	26	33	33	34	31	29	25	28	32	29	29	24	26	32	30	30	26	26	32	27	26	33	34	28	31	37	34	31	29	23	30	30
62;797863;797864;797865;797866;797867;797868;797869;797870;797871;797872;797873;797874;797875;797876;797877;797878;797879;797880;797881;797882;797883;797884;797885;797886;797887;797888;797889;797890;797891;797892;797893;797894;797895;797896;797897;797898;797899;797900;797901;797902;797903;797904;797905;797906;797907;797908;797909;797910;797911;797912;797913;797914;797915;797916;797917;797918;7979…	18148;157835;165360;259760;259786;275166;283046;305572;337910;341431;392109;461118;476093;484852;500675;502665;502681;558121;563480;563513;581686;581709;668549;668609;668777;668885;681511;726656;726673;726687;763699;763742;763877;785613;794317;795330;798394;802858;802913;806106;860215;860264;872139;878403;878603;1014257;1026110;1026745	0;15;16;17;18;19	259;262;296;326;339;469
sp|P05784|K1C18_MOUSE;CON__P05784	sp|P05784|K1C18_MOUSE;CON__P05784	12;12	10;10	10;10	>sp|P05784|K1C18_MOUSE Keratin, type I cytoskeletal 18 OS=Mus musculus GN=Krt18 PE=1 SV=5;>P05784 SWISS-PROT:P05784 Tax_Id=10090 Gene_Symbol=Krt18 Keratin, type I cytoskeletal 18	2	12	10	10	2	2	2	2	2	2	2	2	0	2	2	2	2	2	2	2	2	2	1	1	10	1	2	2	2	2	6	2	1	0	0	0	0	0	0	0	0	0	0	0
CON__P07477	CON__P07477	1	1	1	>P07477 SWISS-PROT:P07477 Tax_Id=9606 Gene_Symbol=PRSS1 Trypsin-1 precursor	1	1	1	1	1	1	1	1	1	1	1	1	1	1	1	1	1	1	1	1	1	1	1	1	1	1	1	0	0	1	1	1	0	1	1	1	1	1	1	1	1	1	1	1
CON__P08727	CON__P08727	12	2	2	>P08727 SWISS-PROT:P08727 Tax_Id=9606 Gene_Symbol=KRT19 Keratin, type I cytoskeletal 19	1	12	2	2	5	5	3	4	5	4	4	3	2	4	7	5	4	5	4	4	4	3	3	2	4	2	3	4	3	2	6	5	2	0	0	0	0	0	0	0	0	0	0	1
CON__P08779;sp|Q61414|K1C15_MOUSE;tr|B1AQ77|B1AQ77_MOUSE;CON__A2A4G1	CON__P08779	23;7;7;7	11;0;0;0	9;0;0;0	>P08779 SWISS-PROT:P08779 Tax_Id=9606 Gene_Symbol=KRT16 Keratin, type I cytoskeletal 16	4	23	11	9	15	15	9	17	16	8	7	8	12	7	11	10	10	9	7	14	13	8	14	5	9	6	7	10	4	6	9	7	7	6	5	2	7	6	2	0	1	6	1	4
CON__P13645;sp|P08730-2|K1C13_MOUSE;CON__Q7Z3Y7;CON__Q148H6;CON__Q7Z3Z0;CON__Q7Z3Y8;sp|Q62168|K1H2_MOUSE;sp|Q6IFX3|K1C40_MOUSE;sp|Q8VCW2|K1C25_MOUSE;sp|Q9Z320|K1C27_MOUSE;tr|B1ATJ5|B1ATJ5_MOUSE;CON__A2AB72;CON__O76015;sp|A6BLY7|K1C28_MOUSE;CON__Q7Z3Y9;CON__O76014;sp|B1AQ75|KRT36_MOUSE;sp|A1L317|K1C24_MOUSE	CON__P13645	37;5;4;3;2;2;1;1;1;1;1;1;1;1;1;1;1;1	37;5;4;3;2;2;1;1;1;1;1;1;1;1;1;1;1;1	26;0;2;1;1;1;0;0;0;0;0;0;0;0;0;0;0;0	>P13645 SWISS-PROT:P13645 Tax_Id=9606 Gene_Symbol=KRT10 Keratin, type I cytoskeletal 10	18	37	37	26	31	32	27	29	34	34	34	29	20	30	28	30	28	26	25	26	26	28	23	26	26	24	23	27	25	20	29	23	26	31	32	27	29	34	34	34	29	20	30	28
;817511;817512;817513;817514;817515;817516;817517;817518;817519;817520;817521;817522;817523;817524;817525;817526;817527;817528;817529;817530;817531;817532;817533;817534;817535;817536;817537;817538;817539;817540;817541;817542;817543;817544;817545;817546;817547;817548;817549;817550;817551;817552;817553;817554;817555;817556;817557;817558;817559;817560;817561;817562;817563;817564;817565;817566;817567…	14338;15061;22417;46601;102508;209708;209733;339082;340540;359429;437078;460323;472858;480598;490920;490982;508417;544377;662957;685605;695610;696504;739914;741011;741104;764431;776903;776953;796170;801519;817592;817904;861947;964488;999773;1024467;1028034	7;26;27;28;29	150;271;291;306;321
CON__P13646-1	CON__P13646-1	14	1	1	>P13646-1 SWISS-PROT:P13646-1 Tax_Id=9606 Gene_Symbol=KRT13 Isoform 1 of Keratin, type I cytoskeletal 13	1	14	1	1	9	5	4	5	5	3	5	3	2	4	6	4	5	8	4	4	2	3	4	3	4	3	3	2	2	2	3	4	6	1	0	0	0	0	0	0	0	0	0	0
CON__P13647	CON__P13647	32	22	6	>P13647 SWISS-PROT:P13647 Tax_Id=9606 Gene_Symbol=KRT5 Keratin, type II cytoskeletal 5	1	32	22	6	14	17	13	11	20	19	20	22	17	18	21	17	16	17	13	19	16	11	15	10	17	12	13	10	8	9	11	11	9	10	11	9	7	15	9	13	15	9	12	15
CON__P19013	CON__P19013	11	7	5	>P19013 SWISS-PROT:P19013 Tax_Id=9606 Gene_Symbol=KRT4 keratin 4	1	11	7	5	7	2	4	2	2	6	2	2	3	2	3	2	3	4	3	2	3	2	4	2	2	2	2	2	2	2	2	2	2	5	0	2	0	0	2	0	0	1	0	0
CON__P20930	CON__P20930	5	5	5	>P20930 SWISS-PROT:P20930 Tax_Id=9606 Gene_Symbol=FLG Filaggrin	1	5	5	5	0	0	0	0	0	0	0	4	0	0	0	0	0	1	0	0	1	0	0	0	0	0	0	0	0	0	0	0	0	0	0	0	0	0	0	0	4	0	0	0
CON__P35527	CON__P35527	34	33	33	>P35527 SWISS-PROT:P35527 Tax_Id=9606 Gene_Symbol=KRT9 Keratin, type I cytoskeletal 9	1	34	33	33	25	28	20	22	31	21	23	24	22	24	23	23	22	23	23	21	24	22	22	17	23	20	24	18	15	15	24	18	21	24	27	19	21	30	20	22	23	22	23	22
CON__P35908	CON__P35908	53	53	37	>P35908 SWISS-PROT:P35908 Tax_Id=9606 Gene_Symbol=KRT2 Keratin, type II cytoskeletal 2 epidermal	1	53	53	37	34	36	29	30	40	35	34	35	27	33	33	34	31	29	26	26	31	27	26	20	32	30	28	26	21	21	30	26	23	34	36	29	30	40	35	34	35	27	33	33
CON__P48668	CON__P48668	31	1	0	>P48668 SWISS-PROT:P48668 Tax_Id=9606 Gene_Symbol=KRT6C Keratin, type II cytoskeletal 6C	1	31	1	0	12	12	11	12	19	16	13	15	17	10	17	12	12	13	8	17	13	10	14	5	14	11	12	12	8	7	13	10	10	0	0	0	0	0	0	0	0	0	0	0
CON__Q04695;tr|B1AQ78|B1AQ78_MOUSE;sp|P19001|K1C19_MOUSE;CON__P19001	CON__Q04695	17;6;6;6	4;0;0;0	0;0;0;0	>Q04695 SWISS-PROT:Q04695 Tax_Id=9606 Gene_Symbol=KRT17 Keratin, type I cytoskeletal 17	4	17	4	0	9	7	5	9	11	5	7	5	5	8	7	6	9	7	6	11	5	4	4	2	5	3	5	6	4	4	8	6	4	1	1	0	1	1	0	0	0	1	1	0
CON__Q9UE12;CON__Q15323;CON__Q6NTB9;CON__O76009;CON__Q8IUT8	CON__Q9UE12;CON__Q15323;CON__Q6NTB9;CON__O76009	5;5;3;3;2	4;4;3;3;2	1;1;1;1;1	>Q9UE12 TREMBL:Q9UE12 Type I hair keratin 1 - Homo sapiens (Human).;>Q15323 SWISS-PROT:Q15323 Keratin, type I cuticular HA1 (Hair keratin, type I HA1);>Q6NTB9 TREMBL:Q6NTB9 Type I hair keratin 3A - Homo sapiens (Human).;>O76009 SWISS-PROT:O76009 Keratin, t	5	5	4	1	1	1	2	1	1	1	1	1	0	3	1	1	1	1	1	1	1	1	1	0	1	3	1	1	1	1	1	1	0	0	0	1	0	0	0	0	0	0	2	0
CON__Q2KIG3	CON__Q2KIG3	1	1	1	>Q2KIG3 TREMBL:Q2KIG3 (Bos taurus) Similar to carboxypeptidase B2	1	1	1	1	1	1	1	1	1	1	1	1	1	1	1	1	1	1	1	1	1	1	1	1	1	1	1	1	1	1	1	1	1	1	1	1	1	1	1	1	1	1	1	1
CON__Q32MB2;CON__Q7RTS7	CON__Q32MB2;CON__Q7RTS7	8;7	2;2	0;0	>Q32MB2 TREMBL:Q32MB2;Q86Y46 Tax_Id=9606 Gene_Symbol=KRT73 Keratin-73;>Q7RTS7 SWISS-PROT:Q7RTS7 Tax_Id=9606 Gene_Symbol=KRT74 Keratin, type II cytoskeletal 74	2	8	2	0	2	3	3	1	2	6	3	2	5	2	3	2	2	3	3	2	1	1	2	1	4	1	1	2	1	1	1	1	1	1	1	1	0	1	0	1	0	1	1	1
tr|Q3SYP5|Q3SYP5_MOUSE;sp|Q9Z2K1|K1C16_MOUSE;CON__Q9Z2K1;CON__Q3ZAW8	tr|Q3SYP5|Q3SYP5_MOUSE;sp|Q9Z2K1|K1C16_MOUSE;CON__Q9Z2K1;CON__Q3ZAW8	11;11;11;11	1;1;1;1	1;1;1;1	>tr|Q3SYP5|Q3SYP5_MOUSE Isoform of Q9Z2K1, Keratin 16 OS=Mus musculus GN=Krt16 PE=1 SV=1;>sp|Q9Z2K1|K1C16_MOUSE Keratin, type I cytoskeletal 16 OS=Mus musculus GN=Krt16 PE=1 SV=3;>Q9Z2K1 SWISS-PROT:Q9Z2K1 Tax_Id=10090 Gene_Symbol=Krt16 Keratin, type I cyto	4	11	1	1	7	7	4	8	8	2	4	4	6	3	4	4	5	4	4	5	4	3	7	1	3	2	3	5	2	3	4	3	2	0	0	0	0	0	0	0	0	0	0	0
CON__Q5D862	CON__Q5D862	7	7	7	>Q5D862 SWISS-PROT:Q5D862 Tax_Id=9606 Gene_Symbol=FLG2 Filaggrin-2	1	7	7	7	1	1	1	2	2	1	0	1	1	1	1	1	0	0	0	0	5	0	1	0	1	0	0	0	0	0	0	0	0	1	1	1	2	2	1	0	1	1	1	1
CON__Q8N1N4-2;CON__Q7RTT2	CON__Q8N1N4-2;CON__Q7RTT2	6;6	3;3	3;3	>Q8N1N4-2 SWISS-PROT:Q8N1N4-2 Tax_Id=9606 Gene_Symbol=KRT78 Isoform 2 of Keratin, type II cytoskeletal 78;>Q7RTT2 TREMBL:Q7RTT2 Tax_Id=9606 Gene_Symbol=KRT78 Keratin-78	2	6	3	3	0	0	0	0	2	3	0	0	2	1	1	1	0	1	1	1	0	0	0	0	2	0	0	0	0	0	1	0	0	0	0	0	0	2	0	0	0	0	1	0
CON__Q7Z794	CON__Q7Z794	12	8	7	>Q7Z794 SWISS-PROT:Q7Z794 Tax_Id=9606 Gene_Symbol=KRT77 Keratin 77	1	12	8	7	2	3	2	2	5	5	7	3	4	3	5	3	4	3	4	3	3	2	3	4	2	5	3	3	2	2	3	2	2	0	0	0	0	3	1	3	0	1	0	2
CON__Q86YZ3	CON__Q86YZ3	10	10	10	>Q86YZ3 SWISS-PROT:Q86YZ3 Tax_Id=9606 Gene_Symbol=HRNR Hornerin	1	10	10	10	0	2	0	1	2	4	3	2	1	3	4	6	6	3	3	3	5	1	2	0	4	1	2	1	0	1	1	1	1	0	2	0	1	2	4	3	2	1	3	4
CON__Q9NSB4;sp|Q99M74|KRT82_MOUSE	CON__Q9NSB4;sp|Q99M74|KRT82_MOUSE	2;1	2;1	2;1	>Q9NSB4 SWISS-PROT:Q9NSB4 Keratin, type II cuticular Hb2 (Hair keratin, type II Hb2) - Homo sapiens (Human).;>sp|Q99M74|KRT82_MOUSE Keratin, type II cuticular Hb2 OS=Mus musculus GN=Krt82 PE=1 SV=2	2	2	2	2	0	0	0	0	0	0	0	0	0	0	0	0	0	0	0	0	0	0	0	0	0	2	0	0	0	0	0	0	0	0	0	0	0	0	0	0	0	0	0	0
REV__CON__ENSEMBL:ENSBTAP00000032840	REV__CON__ENSEMBL:ENSBTAP00000032840	2	2	2	>ENSEMBL:ENSBTAP00000032840 (Bos taurus) similar to apolipoprotein B, partial	1	2	2	2	0	0	0	0	0	0	1	2	1	1	2	0	1	0	0	0	0	0	1	2	0	1	1	1	0	0	0	2	1	0	0	0	0	0	0	1	2	1	1	2
REV__tr|A2AI43|A2AI43_MOUSE;REV__tr|Q9CZF7|Q9CZF7_MOUSE;REV__tr|A2AI40|A2AI40_MOUSE;REV__sp|O88708|ORC4_MOUSE;REV__CON__Q2YDI2	REV__tr|A2AI43|A2AI43_MOUSE;REV__tr|Q9CZF7|Q9CZF7_MOUSE;REV__tr|A2AI40|A2AI40_MOUSE;REV__sp|O88708|ORC4_MOUSE;REV__CON__Q2YDI2	1;1;1;1;1	1;1;1;1;1	1;1;1;1;1	>tr|A2AI43|A2AI43_MOUSE Isoform of O88708, Origin recognition complex subunit 4 (Fragment) OS=Mus musculus GN=Orc4 PE=1 SV=7;>tr|Q9CZF7|Q9CZF7_MOUSE Isoform of O88708, Origin recognition complex subunit 4 OS=Mus musculus GN=Orc4 PE=1 SV=1;>tr|A2AI40|A2AI40	5	1	1	1	0	0	0	0	0	1	1	1	1	1	1	0	0	0	1	1	1	0	1	0	1	0	1	1	1	1	1	1	1	0	0	0	0	0	1	1	1	1	1	1
REV__sp|A1Z198|NL1B2_MOUSE	REV__sp|A1Z198|NL1B2_MOUSE	2	2	0	>sp|A1Z198|NL1B2_MOUSE NACHT, LRR and PYD domains-containing protein 1b allele 2 OS=Mus musculus GN=Nlrp1b PE=2 SV=1	1	2	2	0	1	0	0	0	0	0	1	0	0	0	0	0	0	0	0	0	0	0	0	0	1	0	0	0	0	0	0	0	0	1	0	0	0	0	0	1	0	0	0	0
REV__sp|A2AAJ9-2|OBSCN_MOUSE;REV__tr|E9QQ96|E9QQ96_MOUSE;REV__tr|Z4YJE4|Z4YJE4_MOUSE;REV__tr|H7BX05|H7BX05_MOUSE;REV__sp|A2AAJ9|OBSCN_MOUSE	REV__sp|A2AAJ9-2|OBSCN_MOUSE;REV__tr|E9QQ96|E9QQ96_MOUSE;REV__tr|Z4YJE4|Z4YJE4_MOUSE;REV__tr|H7BX05|H7BX05_MOUSE;REV__sp|A2AAJ9|OBSCN_MOUSE	1;1;1;1;1	1;1;1;1;1	1;1;1;1;1	>sp|A2AAJ9-2|OBSCN_MOUSE Isoform of A2AAJ9, Isoform 2 of Obscurin OS=Mus musculus GN=Obscn;>tr|E9QQ96|E9QQ96_MOUSE Isoform of A2AAJ9, Obscurin OS=Mus musculus GN=Obscn PE=1 SV=2;>tr|Z4YJE4|Z4YJE4_MOUSE Isoform of A2AAJ9, Obscurin OS=Mus musculus GN=Obscn P	5	1	1	1	0	0	0	0	0	0	0	0	0	0	0	0	0	0	0	0	0	0	0	0	0	0	0	0	0	1	0	0	0	0	0	0	0	0	0	0	0	0	0	0
REV__sp|A2ASS6|TITIN_MOUSE;REV__tr|E9Q8N1|E9Q8N1_MOUSE;REV__tr|E9Q8K5|E9Q8K5_MOUSE;REV__sp|A2ASS6-2|TITIN_MOUSE;REV__tr|F7CR78|F7CR78_MOUSE;REV__tr|F6RSJ3|F6RSJ3_MOUSE;REV__tr|A2AT70|A2AT70_MOUSE;REV__tr|F6ZZ75|F6ZZ75_MOUSE	REV__sp|A2ASS6|TITIN_MOUSE;REV__tr|E9Q8N1|E9Q8N1_MOUSE;REV__tr|E9Q8K5|E9Q8K5_MOUSE;REV__sp|A2ASS6-2|TITIN_MOUSE	16;14;14;10;6;2;2;1	16;14;14;10;6;2;2;1	14;12;12;8;6;2;2;1	>sp|A2ASS6|TITIN_MOUSE Titin OS=Mus musculus GN=Ttn PE=1 SV=1;>tr|E9Q8N1|E9Q8N1_MOUSE Isoform of A2ASS6, Titin OS=Mus musculus GN=Ttn PE=1 SV=1;>tr|E9Q8K5|E9Q8K5_MOUSE Isoform of A2ASS6, Titin OS=Mus musculus GN=Ttn PE=1 SV=1;>sp|A2ASS6-2|TITIN_MOUSE Isofo	8	16	16	14	0	2	3	1	1	1	0	1	1	2	2	1	0	0	1	1	1	3	0	0	2	1	0	1	3	1	0	1	0	0	2	3	1	1	1	0	1	1	2	2
REV__sp|A4Q9E8-2|TTLL6_MOUSE;REV__sp|A4Q9E8|TTLL6_MOUSE	REV__sp|A4Q9E8-2|TTLL6_MOUSE;REV__sp|A4Q9E8|TTLL6_MOUSE	1;1	1;1	1;1	>sp|A4Q9E8-2|TTLL6_MOUSE Isoform of A4Q9E8, Isoform 2 of Tubulin polyglutamylase TTLL6 OS=Mus musculus GN=Ttll6;>sp|A4Q9E8|TTLL6_MOUSE Tubulin polyglutamylase TTLL6 OS=Mus musculus GN=Ttll6 PE=2 SV=1	2	1	1	1	0	0	0	0	0	0	0	0	0	0	0	0	0	0	0	0	0	0	0	0	0	0	1	0	0	0	0	0	0	0	0	0	0	0	0	0	0	0	0	0
REV__sp|B2RQC6-2|PYR1_MOUSE;REV__tr|E9QAI5|E9QAI5_MOUSE;REV__tr|G3UWN2|G3UWN2_MOUSE;REV__sp|B2RQC6|PYR1_MOUSE;REV__tr|E9QAT6|E9QAT6_MOUSE	REV__sp|B2RQC6-2|PYR1_MOUSE;REV__tr|E9QAI5|E9QAI5_MOUSE;REV__tr|G3UWN2|G3UWN2_MOUSE;REV__sp|B2RQC6|PYR1_MOUSE	4;3;3;3;1	4;3;3;3;1	4;3;3;3;1	>sp|B2RQC6-2|PYR1_MOUSE Isoform of B2RQC6, Isoform 2 of CAD protein OS=Mus musculus GN=Cad;>tr|E9QAI5|E9QAI5_MOUSE Isoform of B2RQC6, CAD protein OS=Mus musculus GN=Cad PE=1 SV=1;>tr|G3UWN2|G3UWN2_MOUSE Isoform of B2RQC6, CAD protein OS=Mus musculus GN=Cad	5	4	4	4	1	0	1	0	0	2	1	2	2	1	1	1	1	3	2	1	1	2	1	2	1	1	1	2	1	3	1	1	1	1	0	1	0	0	2	1	2	2	1	1
REV__sp|B2RWS6|EP300_MOUSE;REV__tr|A2AJX1|A2AJX1_MOUSE;REV__tr|E9Q7Q2|E9Q7Q2_MOUSE;REV__tr|A2AJX0|A2AJX0_MOUSE	REV__sp|B2RWS6|EP300_MOUSE	3;1;1;1	3;1;1;1	3;1;1;1	>sp|B2RWS6|EP300_MOUSE Histone acetyltransferase p300 OS=Mus musculus GN=Ep300 PE=1 SV=2	4	3	3	3	0	0	1	0	0	0	0	1	1	0	0	0	0	0	1	0	0	2	0	0	0	0	0	0	0	0	1	0	0	0	0	1	0	0	0	0	1	1	0	0
REV__sp|D3YXK1|SAMD1_MOUSE	REV__sp|D3YXK1|SAMD1_MOUSE	1	1	1	>sp|D3YXK1|SAMD1_MOUSE Atherin OS=Mus musculus GN=Samd1 PE=1 SV=1	1	1	1	1	0	1	0	0	0	0	0	0	0	0	0	0	0	0	0	0	0	0	0	0	0	0	0	0	0	0	0	0	0	0	1	0	0	0	0	0	0	0	0	0
REV__sp|E9Q555|RN213_MOUSE;REV__tr|F7A6H4|F7A6H4_MOUSE	REV__sp|E9Q555|RN213_MOUSE;REV__tr|F7A6H4|F7A6H4_MOUSE	5;5	5;5	5;5	>sp|E9Q555|RN213_MOUSE E3 ubiquitin-protein ligase RNF213 OS=Mus musculus GN=Rnf213 PE=1 SV=1;>tr|F7A6H4|F7A6H4_MOUSE Isoform of E9Q555, E3 ubiquitin-protein ligase RNF213 OS=Mus musculus GN=Rnf213 PE=1 SV=2	2	5	5	5	2	1	0	0	1	0	0	0	0	0	0	0	0	1	0	0	0	0	0	0	0	0	0	1	0	0	0	0	0	2	1	0	0	1	0	0	0	0	0	0
REV__sp|O08648-2|M3K4_MOUSE;REV__sp|O08648|M3K4_MOUSE	REV__sp|O08648-2|M3K4_MOUSE;REV__sp|O08648|M3K4_MOUSE	2;2	2;2	2;2	>sp|O08648-2|M3K4_MOUSE Isoform of O08648, Isoform B of Mitogen-activated protein kinase kinase kinase 4 OS=Mus musculus GN=Map3k4;>sp|O08648|M3K4_MOUSE Mitogen-activated protein kinase kinase kinase 4 OS=Mus musculus GN=Map3k4 PE=1 SV=2	2	2	2	2	1	1	2	0	1	1	0	1	1	0	0	0	0	1	0	0	0	2	2	1	1	1	1	1	0	1	1	0	1	1	1	2	0	1	1	0	1	1	0	0
REV__sp|O54863|TSSK2_MOUSE	REV__sp|O54863|TSSK2_MOUSE	2	2	2	>sp|O54863|TSSK2_MOUSE Testis-specific serine/threonine-protein kinase 2 OS=Mus musculus GN=Tssk2 PE=1 SV=2	1	2	2	2	0	0	0	0	0	0	0	0	1	0	0	0	0	0	0	0	0	0	0	0	0	0	0	1	0	0	1	0	1	0	0	0	0	0	0	0	0	1	0	0
REV__tr|A0A0G2JE50|A0A0G2JE50_MOUSE;REV__sp|O54990-4|PROM1_MOUSE;REV__tr|A0A0R4J0B0|A0A0R4J0B0_MOUSE;REV__sp|O54990-5|PROM1_MOUSE;REV__sp|O54990-6|PROM1_MOUSE;REV__tr|Q8CDK8|Q8CDK8_MOUSE;REV__tr|A0A0G2JDH9|A0A0G2JDH9_MOUSE;REV__sp|O54990-3|PROM1_MOUSE;REV__tr|Q8R056|Q8R056_MOUSE;REV__tr|G3X9J8|G3X9J8_MOUSE;REV__sp|O54990-2|PROM1_MOUSE;REV__tr|G5E8G5|G5E8G5_MOUSE;REV__sp|O54990|PROM1_MOUSE;REV__tr…	REV__tr|A0A0G2JE50|A0A0G2JE50_MOUSE;REV__sp|O54990-4|PROM1_MOUSE;REV__tr|A0A0R4J0B0|A0A0R4J0B0_MOUSE;REV__sp|O54990-5|PROM1_MOUSE;REV__sp|O54990-6|PROM1_MOUSE;REV__tr|Q8CDK8|Q8CDK8_MOUSE;REV__tr|A0A0G2JDH9|A0A0G2JDH9_MOUSE;REV__sp|O54990-3|PROM1_MOUSE;REV__tr|Q8R056|Q8R056_MOUSE;REV__tr|G3X9J8|G3X9J8_MOUSE;REV__sp|O54990-2|PROM1_MOUSE;REV__tr|G5E8G5|G5E8G5_MOUSE;REV__sp|O54990|PROM1_MOUSE;REV__tr…	2;2;2;2;2;2;2;2;2;2;2;2;2;1	2;2;2;2;2;2;2;2;2;2;2;2;2;1	2;2;2;2;2;2;2;2;2;2;2;2;2;1	>tr|A0A0G2JE50|A0A0G2JE50_MOUSE Isoform of O54990, Prominin-1 OS=Mus musculus GN=Prom1 PE=1 SV=1;>sp|O54990-4|PROM1_MOUSE Isoform of O54990, Isoform 4 of Prominin-1 OS=Mus musculus GN=Prom1;>tr|A0A0R4J0B0|A0A0R4J0B0_MOUSE Isoform of O54990, Prominin-1 OS=M	14	2	2	2	0	0	0	0	0	1	0	0	1	0	0	0	0	0	0	0	0	0	0	0	0	0	0	1	1	0	1	0	0	0	0	0	0	0	1	0	0	1	0	0
REV__sp|O88632-2|SEM3F_MOUSE;REV__sp|O88632|SEM3F_MOUSE	REV__sp|O88632-2|SEM3F_MOUSE;REV__sp|O88632|SEM3F_MOUSE	1;1	1;1	1;1	>sp|O88632-2|SEM3F_MOUSE Isoform of O88632, Isoform A of Semaphorin-3F OS=Mus musculus GN=Sema3f;>sp|O88632|SEM3F_MOUSE Semaphorin-3F OS=Mus musculus GN=Sema3f PE=2 SV=2	2	1	1	1	0	0	0	0	0	0	0	0	0	0	0	0	1	0	0	0	0	0	0	0	0	0	0	0	0	0	0	0	0	0	0	0	0	0	0	0	0	0	0	0
REV__tr|B0V2N5|B0V2N5_MOUSE;REV__tr|Q542G9|Q542G9_MOUSE;REV__sp|P07356|ANXA2_MOUSE	REV__tr|B0V2N5|B0V2N5_MOUSE;REV__tr|Q542G9|Q542G9_MOUSE;REV__sp|P07356|ANXA2_MOUSE	1;1;1	1;1;1	1;1;1	>tr|B0V2N5|B0V2N5_MOUSE Isoform of P07356, Annexin (Fragment) OS=Mus musculus GN=Anxa2 PE=1 SV=1;>tr|Q542G9|Q542G9_MOUSE Isoform of P07356, Annexin OS=Mus musculus GN=Anxa2 PE=1 SV=1;>sp|P07356|ANXA2_MOUSE Annexin A2 OS=Mus musculus GN=Anxa2 PE=1 SV=2	3	1	1	1	0	0	0	0	0	0	0	0	0	0	0	0	0	0	0	0	0	0	0	0	0	0	0	0	1	0	0	0	0	0	0	0	0	0	0	0	0	0	0	0
REV__tr|E9PXC0|E9PXC0_MOUSE;REV__sp|P14576|SRP54_MOUSE	REV__tr|E9PXC0|E9PXC0_MOUSE;REV__sp|P14576|SRP54_MOUSE	1;1	1;1	1;1	>tr|E9PXC0|E9PXC0_MOUSE Isoform of P14576, Protein Srp54b OS=Mus musculus GN=Srp54b PE=1 SV=1;>sp|P14576|SRP54_MOUSE Signal recognition particle 54 kDa protein OS=Mus musculus GN=Srp54 PE=1 SV=2	2	1	1	1	1	0	1	0	0	1	1	1	1	1	1	1	0	1	1	0	1	0	0	1	1	0	0	0	0	0	1	0	0	1	0	1	0	0	1	1	1	1	1	1
REV__tr|Q3UC73|Q3UC73_MOUSE;REV__sp|P30412|PPIC_MOUSE	REV__tr|Q3UC73|Q3UC73_MOUSE;REV__sp|P30412|PPIC_MOUSE	1;1	1;1	1;1	>tr|Q3UC73|Q3UC73_MOUSE Isoform of P30412, Peptidyl-prolyl cis-trans isomerase OS=Mus musculus GN=Ppic PE=1 SV=1;>sp|P30412|PPIC_MOUSE Peptidyl-prolyl cis-trans isomerase C OS=Mus musculus GN=Ppic PE=1 SV=1	2	1	1	1	0	0	0	1	0	1	1	0	1	1	1	1	0	1	1	0	1	1	0	1	0	1	0	0	0	0	0	1	0	0	0	0	1	0	1	1	0	1	1	1
REV__tr|B1AR34|B1AR34_MOUSE;REV__sp|P34927|ASGR1_MOUSE	REV__tr|B1AR34|B1AR34_MOUSE;REV__sp|P34927|ASGR1_MOUSE	1;1	1;1	1;1	>tr|B1AR34|B1AR34_MOUSE Isoform of P34927, Asialoglycoprotein receptor 1 OS=Mus musculus GN=Asgr1 PE=1 SV=1;>sp|P34927|ASGR1_MOUSE Asialoglycoprotein receptor 1 OS=Mus musculus GN=Asgr1 PE=1 SV=4	2	1	1	1	0	0	0	0	0	0	0	0	0	0	0	0	0	0	0	0	0	0	0	0	0	0	0	0	0	1	0	0	0	0	0	0	0	0	0	0	0	0	0	0
REV__tr|A0A0R4J0A4|A0A0R4J0A4_MOUSE;REV__sp|P35969|VGFR1_MOUSE;REV__tr|O55095|O55095_MOUSE	REV__tr|A0A0R4J0A4|A0A0R4J0A4_MOUSE;REV__sp|P35969|VGFR1_MOUSE;REV__tr|O55095|O55095_MOUSE	3;3;2	3;3;2	3;3;2	>tr|A0A0R4J0A4|A0A0R4J0A4_MOUSE Isoform of P35969, Vascular endothelial growth factor receptor 1 OS=Mus musculus GN=Flt1 PE=1 SV=1;>sp|P35969|VGFR1_MOUSE Vascular endothelial growth factor receptor 1 OS=Mus musculus GN=Flt1 PE=1 SV=1;>tr|O55095|O55095_MOUS	3	3	3	3	0	0	1	0	0	0	0	1	0	0	0	0	0	0	0	0	1	0	0	0	0	0	0	0	1	0	0	0	0	0	0	1	0	0	0	0	1	0	0	0
REV__tr|G3UZJ6|G3UZJ6_MOUSE;REV__tr|Q58EW0|Q58EW0_MOUSE;REV__sp|P35980|RL18_MOUSE	REV__tr|G3UZJ6|G3UZJ6_MOUSE;REV__tr|Q58EW0|Q58EW0_MOUSE;REV__sp|P35980|RL18_MOUSE	1;1;1	1;1;1	1;1;1	>tr|G3UZJ6|G3UZJ6_MOUSE Isoform of P35980, 60S ribosomal protein L18 (Fragment) OS=Mus musculus GN=Rpl18 PE=1 SV=1;>tr|Q58EW0|Q58EW0_MOUSE Isoform of P35980, 60S ribosomal protein L18 OS=Mus musculus GN=Rpl18 PE=1 SV=1;>sp|P35980|RL18_MOUSE 60S ribosomal p	3	1	1	1	1	1	1	0	1	1	1	0	0	1	1	0	0	0	0	0	0	1	0	1	0	0	0	1	1	1	0	1	1	1	1	1	0	1	1	1	0	0	1	1
REV__tr|F6W8Z8|F6W8Z8_MOUSE;REV__tr|A0A0J9YUE9|A0A0J9YUE9_MOUSE;REV__sp|P39053-5|DYN1_MOUSE;REV__sp|P39053-3|DYN1_MOUSE;REV__tr|A0A0J9YUN4|A0A0J9YUN4_MOUSE;REV__sp|P39053-6|DYN1_MOUSE;REV__sp|P39053-4|DYN1_MOUSE;REV__sp|P39053|DYN1_MOUSE	REV__tr|F6W8Z8|F6W8Z8_MOUSE;REV__tr|A0A0J9YUE9|A0A0J9YUE9_MOUSE;REV__sp|P39053-5|DYN1_MOUSE;REV__sp|P39053-3|DYN1_MOUSE;REV__tr|A0A0J9YUN4|A0A0J9YUN4_MOUSE;REV__sp|P39053-6|DYN1_MOUSE;REV__sp|P39053-4|DYN1_MOUSE;REV__sp|P39053|DYN1_MOUSE	1;1;1;1;1;1;1;1	1;1;1;1;1;1;1;1	1;1;1;1;1;1;1;1	>tr|F6W8Z8|F6W8Z8_MOUSE Isoform of P39053, Dynamin-1 (Fragment) OS=Mus musculus GN=Dnm1 PE=1 SV=1;>tr|A0A0J9YUE9|A0A0J9YUE9_MOUSE Isoform of P39053, Dynamin-1 OS=Mus musculus GN=Dnm1 PE=1 SV=1;>sp|P39053-5|DYN1_MOUSE Isoform of P39053, Isoform 5 of Dynamin	8	1	1	1	0	0	0	0	0	0	0	0	0	0	0	0	0	0	0	0	0	0	0	0	0	0	1	0	0	0	0	0	0	0	0	0	0	0	0	0	0	0	0	0
REV__sp|P51860|NP1L2_MOUSE	REV__sp|P51860|NP1L2_MOUSE	2	2	2	>sp|P51860|NP1L2_MOUSE Nucleosome assembly protein 1-like 2 OS=Mus musculus GN=Nap1l2 PE=2 SV=2	1	2	2	2	0	0	1	0	0	0	0	0	0	0	0	0	0	0	0	0	0	0	0	0	0	0	0	0	0	0	0	0	1	0	0	1	0	0	0	0	0	0	0	0
REV__tr|D3Z5H5|D3Z5H5_MOUSE;REV__sp|P55200-2|KMT2A_MOUSE;REV__sp|P55200|KMT2A_MOUSE;REV__tr|S4R2S5|S4R2S5_MOUSE	REV__tr|D3Z5H5|D3Z5H5_MOUSE;REV__sp|P55200-2|KMT2A_MOUSE;REV__sp|P55200|KMT2A_MOUSE;REV__tr|S4R2S5|S4R2S5_MOUSE	2;2;2;1	2;2;2;1	2;2;2;1	>tr|D3Z5H5|D3Z5H5_MOUSE Isoform of P55200, Histone-lysine N-methyltransferase 2A (Fragment) OS=Mus musculus GN=Kmt2a PE=1 SV=1;>sp|P55200-2|KMT2A_MOUSE Isoform of P55200, Isoform 2 of Histone-lysine N-methyltransferase 2A OS=Mus musculus GN=Kmt2a;>sp|P5520	4	2	2	2	0	0	0	0	0	2	0	0	0	0	0	0	0	0	0	0	0	0	0	0	0	0	0	0	0	1	0	0	0	0	0	0	0	0	2	0	0	0	0	0
REV__sp|P59110|SENP1_MOUSE;REV__tr|M0QWX4|M0QWX4_MOUSE	REV__sp|P59110|SENP1_MOUSE;REV__tr|M0QWX4|M0QWX4_MOUSE	1;1	1;1	1;1	>sp|P59110|SENP1_MOUSE Sentrin-specific protease 1 OS=Mus musculus GN=Senp1 PE=2 SV=1;>tr|M0QWX4|M0QWX4_MOUSE Isoform of P59110, Sentrin-specific protease 1 OS=Mus musculus GN=Senp1 PE=1 SV=1	2	1	1	1	0	0	0	0	0	0	0	0	0	0	0	0	0	0	0	0	0	0	0	0	0	0	0	1	1	0	0	0	0	0	0	0	0	0	0	0	0	0	0	0
REV__tr|F6UYF1|F6UYF1_MOUSE;REV__sp|P60469-2|LIPA3_MOUSE;REV__sp|P60469|LIPA3_MOUSE	REV__tr|F6UYF1|F6UYF1_MOUSE;REV__sp|P60469-2|LIPA3_MOUSE;REV__sp|P60469|LIPA3_MOUSE	1;1;1	1;1;1	1;1;1	>tr|F6UYF1|F6UYF1_MOUSE Isoform of P60469, Liprin-alpha-3 (Fragment) OS=Mus musculus GN=Ppfia3 PE=1 SV=1;>sp|P60469-2|LIPA3_MOUSE Isoform of P60469, Isoform 2 of Liprin-alpha-3 OS=Mus musculus GN=Ppfia3;>sp|P60469|LIPA3_MOUSE Liprin-alpha-3 OS=Mus musculus	3	1	1	1	0	0	0	0	0	0	0	0	0	0	0	0	1	1	0	1	0	0	0	0	0	0	0	0	0	0	0	0	0	0	0	0	0	0	0	0	0	0	0	0
REV__sp|P70424|ERBB2_MOUSE	REV__sp|P70424|ERBB2_MOUSE	1	1	1	>sp|P70424|ERBB2_MOUSE Receptor tyrosine-protein kinase erbB-2 OS=Mus musculus GN=Erbb2 PE=1 SV=3	1	1	1	1	0	0	0	0	0	0	0	0	0	0	1	0	0	0	0	0	0	0	0	0	0	0	0	0	0	0	0	0	0	0	0	0	0	0	0	0	0	0	0	1
REV__tr|Q3TJN5|Q3TJN5_MOUSE;REV__tr|B1AT03|B1AT03_MOUSE;REV__sp|P97386-2|DNLI3_MOUSE;REV__tr|Q3UC82|Q3UC82_MOUSE;REV__tr|Q80ZH7|Q80ZH7_MOUSE;REV__sp|P97386|DNLI3_MOUSE;REV__tr|K4DI59|K4DI59_MOUSE	REV__tr|Q3TJN5|Q3TJN5_MOUSE;REV__tr|B1AT03|B1AT03_MOUSE;REV__sp|P97386-2|DNLI3_MOUSE;REV__tr|Q3UC82|Q3UC82_MOUSE;REV__tr|Q80ZH7|Q80ZH7_MOUSE;REV__sp|P97386|DNLI3_MOUSE;REV__tr|K4DI59|K4DI59_MOUSE	1;1;1;1;1;1;1	1;1;1;1;1;1;1	1;1;1;1;1;1;1	>tr|Q3TJN5|Q3TJN5_MOUSE Isoform of P97386, DNA ligase 3 OS=Mus musculus GN=Lig3 PE=1 SV=1;>tr|B1AT03|B1AT03_MOUSE Isoform of P97386, DNA ligase OS=Mus musculus GN=Lig3 PE=1 SV=1;>sp|P97386-2|DNLI3_MOUSE Isoform of P97386, Isoform Beta of DNA ligase 3 OS=Mu	7	1	1	1	0	0	0	0	0	1	0	0	0	1	0	0	0	0	0	0	0	0	0	0	0	1	0	0	0	0	0	0	0	0	0	0	0	0	1	0	0	0	1	0
REV__sp|Q06649|3BP2_MOUSE	REV__sp|Q06649|3BP2_MOUSE	1	1	1	>sp|Q06649|3BP2_MOUSE SH3 domain-binding protein 2 OS=Mus musculus GN=Sh3bp2 PE=1 SV=1	1	1	1	1	0	0	0	0	0	0	0	0	0	0	0	0	0	0	0	0	0	0	0	0	1	0	0	0	0	0	0	0	0	0	0	0	0	0	0	0	0	0	0	0
REV__sp|Q3LHH8|ESP1_MOUSE	REV__sp|Q3LHH8|ESP1_MOUSE	2	2	2	>sp|Q3LHH8|ESP1_MOUSE Exocrine gland-secreted peptide 1 OS=Mus musculus GN=Esp1 PE=1 SV=1	1	2	2	2	0	0	1	0	0	1	0	1	0	0	0	0	0	0	0	0	0	0	0	0	0	0	0	0	1	0	1	0	0	0	0	1	0	0	1	0	1	0	0	0
REV__sp|Q3TAP4|AP5B1_MOUSE	REV__sp|Q3TAP4|AP5B1_MOUSE	2	2	2	>sp|Q3TAP4|AP5B1_MOUSE AP-5 complex subunit beta-1 OS=Mus musculus GN=Ap5b1 PE=1 SV=1	1	2	2	2	0	2	0	1	0	1	1	1	0	1	1	0	0	0	0	0	0	0	0	0	0	0	0	1	0	0	0	1	0	0	2	0	1	0	1	1	1	0	1	1
REV__sp|Q3TLD5-2|RMP_MOUSE;REV__tr|A0A0U1RPG9|A0A0U1RPG9_MOUSE;REV__sp|Q3TLD5|RMP_MOUSE;REV__tr|A0A0U1RNX4|A0A0U1RNX4_MOUSE	REV__sp|Q3TLD5-2|RMP_MOUSE;REV__tr|A0A0U1RPG9|A0A0U1RPG9_MOUSE;REV__sp|Q3TLD5|RMP_MOUSE;REV__tr|A0A0U1RNX4|A0A0U1RNX4_MOUSE	2;1;1;1	2;1;1;1	2;1;1;1	>sp|Q3TLD5-2|RMP_MOUSE Isoform of Q3TLD5, Isoform 2 of Unconventional prefoldin RPB5 interactor OS=Mus musculus GN=Uri1;>tr|A0A0U1RPG9|A0A0U1RPG9_MOUSE Isoform of Q3TLD5, Unconventional prefoldin RPB5 interactor (Fragment) OS=Mus musculus GN=Uri1 PE=4 SV=1	4	2	2	2	0	1	0	0	0	0	0	0	0	0	0	0	0	0	1	0	0	0	0	0	0	0	0	0	0	0	0	0	0	0	1	0	0	0	0	0	0	0	0	0
REV__sp|Q3UNX5|ACSM3_MOUSE;REV__sp|Q3UNX5-2|ACSM3_MOUSE	REV__sp|Q3UNX5|ACSM3_MOUSE;REV__sp|Q3UNX5-2|ACSM3_MOUSE	1;1	1;1	1;1	>sp|Q3UNX5|ACSM3_MOUSE Acyl-coenzyme A synthetase ACSM3, mitochondrial OS=Mus musculus GN=Acsm3 PE=1 SV=2;>sp|Q3UNX5-2|ACSM3_MOUSE Isoform of Q3UNX5, Isoform 2 of Acyl-coenzyme A synthetase ACSM3, mitochondrial OS=Mus musculus GN=Acsm3	2	1	1	1	0	0	0	0	0	0	0	0	0	0	1	0	0	0	0	0	0	0	0	0	0	0	0	0	0	0	0	0	0	0	0	0	0	0	0	0	0	0	0	1
REV__tr|D3Z6I9|D3Z6I9_MOUSE;REV__tr|D3Z3W5|D3Z3W5_MOUSE;REV__tr|D3YVK8|D3YVK8_MOUSE;REV__sp|Q3UX62|CC114_MOUSE	REV__tr|D3Z6I9|D3Z6I9_MOUSE;REV__tr|D3Z3W5|D3Z3W5_MOUSE;REV__tr|D3YVK8|D3YVK8_MOUSE;REV__sp|Q3UX62|CC114_MOUSE	2;2;2;2	1;1;1;1	1;1;1;1	>tr|D3Z6I9|D3Z6I9_MOUSE Isoform of Q3UX62, Coiled-coil domain-containing protein 114 OS=Mus musculus GN=Ccdc114 PE=1 SV=1;>tr|D3Z3W5|D3Z3W5_MOUSE Isoform of Q3UX62, Coiled-coil domain-containing protein 114 OS=Mus musculus GN=Ccdc114 PE=1 SV=1;>tr|D3YVK8|D	4	2	1	1	1	1	1	1	1	0	1	0	0	1	1	1	2	1	0	1	1	0	1	1	0	1	1	1	1	0	0	1	1	0	0	0	0	0	0	0	0	0	0	0
REV__sp|Q505F1|NR2C1_MOUSE	REV__sp|Q505F1|NR2C1_MOUSE	1	1	1	>sp|Q505F1|NR2C1_MOUSE Nuclear receptor subfamily 2 group C member 1 OS=Mus musculus GN=Nr2c1 PE=1 SV=3	1	1	1	1	0	0	0	0	0	0	0	0	0	0	0	0	0	0	0	0	0	0	0	0	0	1	0	0	0	0	0	0	0	0	0	0	0	0	0	0	0	0	0	0
REV__sp|Q5SUA5|MYO1G_MOUSE	REV__sp|Q5SUA5|MYO1G_MOUSE	2	2	2	>sp|Q5SUA5|MYO1G_MOUSE Unconventional myosin-Ig OS=Mus musculus GN=Myo1g PE=1 SV=1	1	2	2	2	1	0	1	1	1	0	0	0	0	0	0	0	1	0	0	1	0	0	0	0	1	1	0	0	1	1	0	2	1	1	0	1	1	1	0	0	0	0	0	0
REV__sp|Q60952|CP250_MOUSE;REV__tr|E9Q5A8|E9Q5A8_MOUSE;REV__tr|A3KGJ7|A3KGJ7_MOUSE;REV__tr|B7ZCN3|B7ZCN3_MOUSE	REV__sp|Q60952|CP250_MOUSE;REV__tr|E9Q5A8|E9Q5A8_MOUSE;REV__tr|A3KGJ7|A3KGJ7_MOUSE	3;3;3;1	3;3;3;1	3;3;3;1	>sp|Q60952|CP250_MOUSE Centrosome-associated protein CEP250 OS=Mus musculus GN=Cep250 PE=1 SV=4;>tr|E9Q5A8|E9Q5A8_MOUSE Isoform of Q60952, Centrosome-associated protein CEP250 OS=Mus musculus GN=Cep250 PE=1 SV=1;>tr|A3KGJ7|A3KGJ7_MOUSE Isoform of Q60952, C	4	3	3	3	0	0	0	0	0	2	0	0	0	0	0	0	0	0	0	0	0	0	0	0	0	1	0	0	0	0	0	2	0	0	0	0	0	0	2	0	0	0	0	0
REV__tr|F6ZN61|F6ZN61_MOUSE;REV__sp|Q61210-3|ARHG1_MOUSE;REV__sp|Q61210-4|ARHG1_MOUSE;REV__sp|Q61210-2|ARHG1_MOUSE;REV__sp|Q61210|ARHG1_MOUSE;REV__tr|E9PUF7|E9PUF7_MOUSE;REV__sp|Q61210-5|ARHG1_MOUSE	REV__tr|F6ZN61|F6ZN61_MOUSE;REV__sp|Q61210-3|ARHG1_MOUSE;REV__sp|Q61210-4|ARHG1_MOUSE;REV__sp|Q61210-2|ARHG1_MOUSE;REV__sp|Q61210|ARHG1_MOUSE;REV__tr|E9PUF7|E9PUF7_MOUSE;REV__sp|Q61210-5|ARHG1_MOUSE	1;1;1;1;1;1;1	1;1;1;1;1;1;1	1;1;1;1;1;1;1	>tr|F6ZN61|F6ZN61_MOUSE Isoform of Q61210, Rho guanine nucleotide exchange factor 1 (Fragment) OS=Mus musculus GN=Arhgef1 PE=1 SV=1;>sp|Q61210-3|ARHG1_MOUSE Isoform of Q61210, Isoform 3 of Rho guanine nucleotide exchange factor 1 OS=Mus musculus GN=Arhgef1	7	1	1	1	0	0	0	0	0	0	0	0	0	0	0	0	0	0	0	0	0	0	0	0	1	1	0	0	0	0	0	0	0	0	0	0	0	0	0	0	0	0	0	0
REV__tr|A0A0R4J0U5|A0A0R4J0U5_MOUSE;REV__sp|Q61285|ABCD2_MOUSE	REV__tr|A0A0R4J0U5|A0A0R4J0U5_MOUSE;REV__sp|Q61285|ABCD2_MOUSE	1;1	1;1	1;1	>tr|A0A0R4J0U5|A0A0R4J0U5_MOUSE Isoform of Q61285, ATP-binding cassette sub-family D member 2 OS=Mus musculus GN=Abcd2 PE=1 SV=1;>sp|Q61285|ABCD2_MOUSE ATP-binding cassette sub-family D member 2 OS=Mus musculus GN=Abcd2 PE=1 SV=1	2	1	1	1	0	0	0	0	0	0	1	0	0	0	0	1	0	0	0	0	0	0	0	0	0	0	0	0	0	0	0	0	0	0	0	0	0	0	0	1	0	0	0	0
REV__sp|Q61495|DSG1A_MOUSE;REV__tr|B2RQH0|B2RQH0_MOUSE;REV__sp|Q7TSF1|DSG1B_MOUSE	REV__sp|Q61495|DSG1A_MOUSE;REV__tr|B2RQH0|B2RQH0_MOUSE;REV__sp|Q7TSF1|DSG1B_MOUSE	1;1;1	1;1;1	1;1;1	>sp|Q61495|DSG1A_MOUSE Desmoglein-1-alpha OS=Mus musculus GN=Dsg1a PE=2 SV=2;>tr|B2RQH0|B2RQH0_MOUSE Isoform of Q7TSF1, Desmoglein 1 beta OS=Mus musculus GN=Dsg1b PE=1 SV=1;>sp|Q7TSF1|DSG1B_MOUSE Desmoglein-1-beta OS=Mus musculus GN=Dsg1b PE=1 SV=1	3	1	1	1	0	1	1	0	0	1	0	1	0	0	1	0	0	0	0	0	0	1	0	1	0	0	0	0	0	0	0	0	1	0	1	1	0	0	1	0	1	0	0	1
REV__sp|Q64521|GPDM_MOUSE;REV__tr|A2AQR0|A2AQR0_MOUSE	REV__sp|Q64521|GPDM_MOUSE;REV__tr|A2AQR0|A2AQR0_MOUSE	1;1	1;1	1;1	>sp|Q64521|GPDM_MOUSE Glycerol-3-phosphate dehydrogenase, mitochondrial OS=Mus musculus GN=Gpd2 PE=1 SV=2;>tr|A2AQR0|A2AQR0_MOUSE Isoform of Q64521, Glycerol-3-phosphate dehydrogenase OS=Mus musculus GN=Gpd2 PE=1 SV=1	2	1	1	1	0	1	1	0	0	0	0	0	0	0	0	0	0	0	0	0	0	0	0	0	0	0	0	0	0	0	0	0	0	0	1	1	0	0	0	0	0	0	0	0
REV__sp|Q67E05-2|BPI_MOUSE;REV__sp|Q67E05|BPI_MOUSE;REV__sp|Q67E05-3|BPI_MOUSE	REV__sp|Q67E05-2|BPI_MOUSE;REV__sp|Q67E05|BPI_MOUSE;REV__sp|Q67E05-3|BPI_MOUSE	1;1;1	1;1;1	1;1;1	>sp|Q67E05-2|BPI_MOUSE Isoform of Q67E05, Isoform 2 of Bactericidal permeability-increasing protein OS=Mus musculus GN=Bpi;>sp|Q67E05|BPI_MOUSE Bactericidal permeability-increasing protein OS=Mus musculus GN=Bpi PE=1 SV=1;>sp|Q67E05-3|BPI_MOUSE Isoform of	3	1	1	1	0	0	1	1	0	0	0	0	0	0	0	0	0	0	0	0	0	0	0	0	0	0	0	0	1	0	0	0	0	0	0	1	1	0	0	0	0	0	0	0
REV__sp|Q6IE82|JADE3_MOUSE	REV__sp|Q6IE82|JADE3_MOUSE	1	1	1	>sp|Q6IE82|JADE3_MOUSE Protein Jade-3 OS=Mus musculus GN=Jade3 PE=1 SV=1	1	1	1	1	0	0	0	0	0	0	0	0	0	0	0	0	0	0	0	0	0	0	0	0	0	0	0	0	1	0	0	1	0	0	0	0	0	0	0	0	0	0	0	0
REV__sp|Q6NVD0|FREM2_MOUSE	REV__sp|Q6NVD0|FREM2_MOUSE	1	1	1	>sp|Q6NVD0|FREM2_MOUSE FRAS1-related extracellular matrix protein 2 OS=Mus musculus GN=Frem2 PE=1 SV=2	1	1	1	1	0	0	0	0	0	0	0	0	0	0	0	0	0	0	0	0	0	0	0	0	0	0	0	1	0	0	0	0	0	0	0	0	0	0	0	0	0	0	0	0
REV__tr|E9Q839|E9Q839_MOUSE;REV__sp|Q6P9P0|SLF2_MOUSE	REV__tr|E9Q839|E9Q839_MOUSE;REV__sp|Q6P9P0|SLF2_MOUSE	1;1	1;1	1;1	>tr|E9Q839|E9Q839_MOUSE Isoform of Q6P9P0, SMC5-SMC6 complex localization factor protein 2 OS=Mus musculus GN=Fam178a PE=1 SV=1;>sp|Q6P9P0|SLF2_MOUSE SMC5-SMC6 complex localization factor protein 2 OS=Mus musculus GN=Slf2 PE=2 SV=2	2	1	1	1	0	0	0	0	0	0	0	0	0	0	0	0	0	0	0	0	0	0	0	0	0	0	0	0	0	0	0	1	0	0	0	0	0	0	0	0	0	0	0	0
REV__sp|Q6PEE2|CTIF_MOUSE;REV__tr|E9Q1U6|E9Q1U6_MOUSE;REV__sp|Q6PEE2-2|CTIF_MOUSE	REV__sp|Q6PEE2|CTIF_MOUSE;REV__tr|E9Q1U6|E9Q1U6_MOUSE;REV__sp|Q6PEE2-2|CTIF_MOUSE	2;2;2	2;2;2	2;2;2	>sp|Q6PEE2|CTIF_MOUSE CBP80/20-dependent translation initiation factor OS=Mus musculus GN=Ctif PE=1 SV=2;>tr|E9Q1U6|E9Q1U6_MOUSE Isoform of Q6PEE2, CBP80/20-dependent translation initiation factor OS=Mus musculus GN=Ctif PE=1 SV=1;>sp|Q6PEE2-2|CTIF_MOUSE I	3	2	2	2	0	0	0	0	0	0	0	0	1	0	0	0	0	0	0	0	0	0	0	0	0	1	0	0	0	0	0	0	0	0	0	0	0	0	0	0	0	1	0	0
REV__tr|E9QP46|E9QP46_MOUSE;REV__sp|Q6ZWQ0|SYNE2_MOUSE;REV__tr|D3YVK9|D3YVK9_MOUSE;REV__tr|F6W8R9|F6W8R9_MOUSE;REV__sp|Q6ZWQ0-3|SYNE2_MOUSE;REV__tr|Q6DFZ2|Q6DFZ2_MOUSE	REV__tr|E9QP46|E9QP46_MOUSE;REV__sp|Q6ZWQ0|SYNE2_MOUSE	5;5;1;1;1;1	5;5;1;1;1;1	5;5;1;1;1;1	>tr|E9QP46|E9QP46_MOUSE Isoform of Q6ZWQ0, Nesprin-2 OS=Mus musculus GN=Syne2 PE=1 SV=1;>sp|Q6ZWQ0|SYNE2_MOUSE Nesprin-2 OS=Mus musculus GN=Syne2 PE=1 SV=2	6	5	5	5	0	0	0	0	0	0	0	0	2	0	1	0	1	1	0	1	1	0	0	0	0	1	0	0	0	0	0	0	0	0	0	0	0	0	0	0	0	2	0	1
REV__sp|Q70FJ1-3|AKAP9_MOUSE;REV__tr|E9QQ10|E9QQ10_MOUSE;REV__sp|Q70FJ1-2|AKAP9_MOUSE;REV__sp|Q70FJ1|AKAP9_MOUSE	REV__sp|Q70FJ1-3|AKAP9_MOUSE;REV__tr|E9QQ10|E9QQ10_MOUSE;REV__sp|Q70FJ1-2|AKAP9_MOUSE;REV__sp|Q70FJ1|AKAP9_MOUSE	2;2;2;2	2;2;2;2	2;2;2;2	>sp|Q70FJ1-3|AKAP9_MOUSE Isoform of Q70FJ1, Isoform 3 of A-kinase anchor protein 9 OS=Mus musculus GN=Akap9;>tr|E9QQ10|E9QQ10_MOUSE Isoform of Q70FJ1, A-kinase anchor protein 9 OS=Mus musculus GN=Akap9 PE=1 SV=1;>sp|Q70FJ1-2|AKAP9_MOUSE Isoform of Q70FJ1,	4	2	2	2	0	0	0	0	0	1	0	2	0	0	1	0	0	0	1	1	1	1	0	0	0	0	1	0	0	0	0	0	0	0	0	0	0	0	1	0	2	0	0	1
REV__tr|S4R1X1|S4R1X1_MOUSE;REV__sp|Q7TMQ7|WDR91_MOUSE	REV__tr|S4R1X1|S4R1X1_MOUSE;REV__sp|Q7TMQ7|WDR91_MOUSE	1;1	1;1	1;1	>tr|S4R1X1|S4R1X1_MOUSE Isoform of Q7TMQ7, WD repeat-containing protein 91 OS=Mus musculus GN=Wdr91 PE=1 SV=1;>sp|Q7TMQ7|WDR91_MOUSE WD repeat-containing protein 91 OS=Mus musculus GN=Wdr91 PE=1 SV=1	2	1	1	1	0	0	0	0	0	0	0	0	0	0	0	0	0	0	0	0	0	0	0	0	0	0	0	1	0	0	0	0	0	0	0	0	0	0	0	0	0	0	0	0
REV__sp|Q80TL7-2|MON2_MOUSE;REV__tr|B9EKJ3|B9EKJ3_MOUSE;REV__sp|Q80TL7|MON2_MOUSE	REV__sp|Q80TL7-2|MON2_MOUSE;REV__tr|B9EKJ3|B9EKJ3_MOUSE;REV__sp|Q80TL7|MON2_MOUSE	1;1;1	1;1;1	1;1;1	>sp|Q80TL7-2|MON2_MOUSE Isoform of Q80TL7, Isoform 2 of Protein MON2 homolog OS=Mus musculus GN=Mon2;>tr|B9EKJ3|B9EKJ3_MOUSE Isoform of Q80TL7, Mon2 protein OS=Mus musculus GN=Mon2 PE=1 SV=1;>sp|Q80TL7|MON2_MOUSE Protein MON2 homolog OS=Mus musculus GN=Mon	3	1	1	1	0	0	0	0	0	0	0	0	0	0	0	1	0	0	0	0	0	0	0	0	0	0	0	0	0	0	0	0	0	0	0	0	0	0	0	0	0	0	0	0
REV__sp|Q8BLF1|NCEH1_MOUSE	REV__sp|Q8BLF1|NCEH1_MOUSE	1	1	1	>sp|Q8BLF1|NCEH1_MOUSE Neutral cholesterol ester hydrolase 1 OS=Mus musculus GN=Nceh1 PE=1 SV=1	1	1	1	1	0	0	0	0	0	0	0	0	0	0	0	0	0	0	0	0	0	0	0	0	1	0	0	0	0	0	0	0	1	0	0	0	0	0	0	0	0	0	0	0
REV__sp|Q8BML1-3|MICA2_MOUSE;REV__sp|Q8BML1|MICA2_MOUSE;REV__sp|Q8BML1-2|MICA2_MOUSE	REV__sp|Q8BML1-3|MICA2_MOUSE;REV__sp|Q8BML1|MICA2_MOUSE;REV__sp|Q8BML1-2|MICA2_MOUSE	1;1;1	1;1;1	1;1;1	>sp|Q8BML1-3|MICA2_MOUSE Isoform of Q8BML1, Isoform 3 of Protein-methionine sulfoxide oxidase MICAL2 OS=Mus musculus GN=Mical2;>sp|Q8BML1|MICA2_MOUSE Protein-methionine sulfoxide oxidase MICAL2 OS=Mus musculus GN=Mical2 PE=1 SV=1;>sp|Q8BML1-2|MICA2_MOUSE I	3	1	1	1	0	0	0	0	0	1	0	0	0	0	0	0	0	0	0	0	0	0	0	0	0	0	0	0	0	0	0	0	0	0	0	0	0	0	1	0	0	0	0	0
REV__tr|H3BLG6|H3BLG6_MOUSE;REV__sp|Q8BMQ3-2|BNC2_MOUSE;REV__tr|H3BIU2|H3BIU2_MOUSE;REV__sp|Q8BMQ3|BNC2_MOUSE	REV__tr|H3BLG6|H3BLG6_MOUSE;REV__sp|Q8BMQ3-2|BNC2_MOUSE;REV__tr|H3BIU2|H3BIU2_MOUSE;REV__sp|Q8BMQ3|BNC2_MOUSE	1;1;1;1	1;1;1;1	1;1;1;1	>tr|H3BLG6|H3BLG6_MOUSE Isoform of Q8BMQ3, Zinc finger protein basonuclin-2 OS=Mus musculus GN=Bnc2 PE=1 SV=1;>sp|Q8BMQ3-2|BNC2_MOUSE Isoform of Q8BMQ3, Isoform 2 of Zinc finger protein basonuclin-2 OS=Mus musculus GN=Bnc2;>tr|H3BIU2|H3BIU2_MOUSE Isoform o	4	1	1	1	0	0	0	0	0	0	1	1	0	0	1	0	0	0	0	0	1	0	0	0	0	0	0	1	0	0	0	0	0	0	0	0	0	0	0	1	1	0	0	1
REV__sp|Q8BV79|TRNK1_MOUSE	REV__sp|Q8BV79|TRNK1_MOUSE	3	3	3	>sp|Q8BV79|TRNK1_MOUSE TPR and ankyrin repeat-containing protein 1 OS=Mus musculus GN=Trank1 PE=2 SV=3	1	3	3	3	0	0	0	0	0	0	1	0	0	0	0	0	1	0	0	0	0	0	0	0	0	0	1	0	0	0	0	0	0	0	0	0	0	0	0	1	0	0	0	0
REV__tr|B1AYU4|B1AYU4_MOUSE;REV__tr|A2AK44|A2AK44_MOUSE;REV__tr|A2AK42|A2AK42_MOUSE;REV__sp|Q8C5N3-2|CWC22_MOUSE;REV__tr|B1AYU7|B1AYU7_MOUSE;REV__sp|Q8C5N3|CWC22_MOUSE	REV__tr|B1AYU4|B1AYU4_MOUSE;REV__tr|A2AK44|A2AK44_MOUSE;REV__tr|A2AK42|A2AK42_MOUSE;REV__sp|Q8C5N3-2|CWC22_MOUSE;REV__tr|B1AYU7|B1AYU7_MOUSE;REV__sp|Q8C5N3|CWC22_MOUSE	1;1;1;1;1;1	1;1;1;1;1;1	1;1;1;1;1;1	>tr|B1AYU4|B1AYU4_MOUSE Isoform of Q8C5N3, Pre-mRNA-splicing factor CWC22 homolog OS=Mus musculus GN=Cwc22 PE=1 SV=1;>tr|A2AK44|A2AK44_MOUSE Protein Gm13695 OS=Mus musculus GN=Gm13695 PE=4 SV=1;>tr|A2AK42|A2AK42_MOUSE Protein Gm13691 OS=Mus musculus GN=Gm1	6	1	1	1	0	0	0	0	0	0	0	0	1	0	0	0	0	0	0	0	0	0	0	0	0	0	0	0	0	0	0	0	0	0	0	0	0	0	0	0	0	1	0	0
REV__sp|Q8CD54|PIEZ2_MOUSE;REV__tr|E9QNW4|E9QNW4_MOUSE;REV__sp|Q8CD54-2|PIEZ2_MOUSE;REV__tr|S4R2S0|S4R2S0_MOUSE;REV__tr|F6YYK4|F6YYK4_MOUSE;REV__tr|S4R1C9|S4R1C9_MOUSE	REV__sp|Q8CD54|PIEZ2_MOUSE;REV__tr|E9QNW4|E9QNW4_MOUSE;REV__sp|Q8CD54-2|PIEZ2_MOUSE	6;6;3;2;1;1	6;6;3;2;1;1	6;6;3;2;1;1	>sp|Q8CD54|PIEZ2_MOUSE Piezo-type mechanosensitive ion channel component 2 OS=Mus musculus GN=Piezo2 PE=1 SV=2;>tr|E9QNW4|E9QNW4_MOUSE Isoform of Q8CD54, Piezo-type mechanosensitive ion channel component OS=Mus musculus GN=Piezo2 PE=1 SV=2;>sp|Q8CD54-2|PIE	6	6	6	6	0	1	2	1	1	0	0	2	0	1	1	1	0	0	1	0	1	0	1	0	1	0	0	0	0	0	1	1	0	0	1	2	1	1	0	0	2	0	1	1
REV__tr|E9PWI6|E9PWI6_MOUSE;REV__sp|Q8CHG3|GCC2_MOUSE;REV__tr|B2RSU7|B2RSU7_MOUSE;REV__tr|E0CY89|E0CY89_MOUSE;REV__tr|E0CYI9|E0CYI9_MOUSE	REV__tr|E9PWI6|E9PWI6_MOUSE;REV__sp|Q8CHG3|GCC2_MOUSE;REV__tr|B2RSU7|B2RSU7_MOUSE;REV__tr|E0CY89|E0CY89_MOUSE;REV__tr|E0CYI9|E0CYI9_MOUSE	2;2;2;1;1	2;2;2;1;1	2;2;2;1;1	>tr|E9PWI6|E9PWI6_MOUSE Isoform of Q8CHG3, GRIP and coiled-coil domain-containing protein 2 OS=Mus musculus GN=Gcc2 PE=1 SV=1;>sp|Q8CHG3|GCC2_MOUSE GRIP and coiled-coil domain-containing protein 2 OS=Mus musculus GN=Gcc2 PE=1 SV=2;>tr|B2RSU7|B2RSU7_MOUSE I	5	2	2	2	0	0	0	0	0	0	0	0	0	0	0	0	0	0	0	0	0	0	0	0	0	0	0	0	0	0	1	1	0	0	0	0	0	0	0	0	0	0	0	0
REV__sp|Q8CIG0-2|DEP1A_MOUSE;REV__sp|Q8CIG0|DEP1A_MOUSE;REV__tr|D3Z6J1|D3Z6J1_MOUSE	REV__sp|Q8CIG0-2|DEP1A_MOUSE;REV__sp|Q8CIG0|DEP1A_MOUSE;REV__tr|D3Z6J1|D3Z6J1_MOUSE	1;1;1	1;1;1	1;1;1	>sp|Q8CIG0-2|DEP1A_MOUSE Isoform of Q8CIG0, Isoform 2 of DEP domain-containing protein 1A OS=Mus musculus GN=Depdc1a;>sp|Q8CIG0|DEP1A_MOUSE DEP domain-containing protein 1A OS=Mus musculus GN=Depdc1a PE=1 SV=1;>tr|D3Z6J1|D3Z6J1_MOUSE Isoform of Q8CIG0, DEP	3	1	1	1	0	0	0	0	0	0	0	0	0	0	1	0	0	0	0	0	0	0	0	0	0	0	0	0	0	0	0	0	0	0	0	0	0	0	0	0	0	0	0	1
REV__sp|Q8CJG0|AGO2_MOUSE	REV__sp|Q8CJG0|AGO2_MOUSE	1	1	1	>sp|Q8CJG0|AGO2_MOUSE Protein argonaute-2 OS=Mus musculus GN=Ago2 PE=1 SV=3	1	1	1	1	0	0	0	0	0	0	0	0	0	0	0	0	0	0	0	0	0	0	0	0	0	0	0	0	0	1	0	0	0	0	0	0	0	0	0	0	0	0	0	0
REV__sp|Q8K1S3-2|UNC5B_MOUSE;REV__sp|Q8K1S3|UNC5B_MOUSE	REV__sp|Q8K1S3-2|UNC5B_MOUSE;REV__sp|Q8K1S3|UNC5B_MOUSE	2;2	2;2	2;2	>sp|Q8K1S3-2|UNC5B_MOUSE Isoform of Q8K1S3, Isoform 2 of Netrin receptor UNC5B OS=Mus musculus GN=Unc5b;>sp|Q8K1S3|UNC5B_MOUSE Netrin receptor UNC5B OS=Mus musculus GN=Unc5b PE=1 SV=1	2	2	2	2	0	0	1	0	0	0	0	0	0	0	0	0	0	0	0	0	0	0	0	0	0	0	0	0	1	0	0	0	0	0	0	1	0	0	0	0	0	0	0	0
REV__tr|G5E8J3|G5E8J3_MOUSE;REV__sp|Q8K1X1|WDR11_MOUSE	REV__tr|G5E8J3|G5E8J3_MOUSE;REV__sp|Q8K1X1|WDR11_MOUSE	2;2	2;2	2;2	>tr|G5E8J3|G5E8J3_MOUSE Isoform of Q8K1X1, Bromodomain and WD repeat domain containing 2, isoform CRA_a OS=Mus musculus GN=Wdr11 PE=1 SV=1;>sp|Q8K1X1|WDR11_MOUSE WD repeat-containing protein 11 OS=Mus musculus GN=Wdr11 PE=1 SV=1	2	2	2	2	0	0	0	0	0	0	0	0	0	0	0	0	0	0	0	0	0	0	0	0	0	0	0	0	1	0	0	1	0	0	0	0	0	0	0	0	0	0	0	0
REV__sp|Q8K297|GT251_MOUSE	REV__sp|Q8K297|GT251_MOUSE	1	1	1	>sp|Q8K297|GT251_MOUSE Procollagen galactosyltransferase 1 OS=Mus musculus GN=Colgalt1 PE=1 SV=2	1	1	1	1	1	0	0	0	0	0	0	0	0	0	0	0	0	0	0	0	0	0	0	0	0	0	0	0	0	0	0	0	0	1	0	0	0	0	0	0	0	0	0	0
REV__sp|Q8K3Q3|FOXN4_MOUSE	REV__sp|Q8K3Q3|FOXN4_MOUSE	1	1	1	>sp|Q8K3Q3|FOXN4_MOUSE Forkhead box protein N4 OS=Mus musculus GN=Foxn4 PE=1 SV=1	1	1	1	1	1	0	0	0	0	0	0	0	0	0	0	0	0	0	0	0	0	0	0	0	0	1	0	0	0	0	0	0	0	1	0	0	0	0	0	0	0	0	0	0
REV__tr|Q3TKD1|Q3TKD1_MOUSE;REV__sp|Q8R323|RFC3_MOUSE	REV__tr|Q3TKD1|Q3TKD1_MOUSE;REV__sp|Q8R323|RFC3_MOUSE	2;2	2;2	2;2	>tr|Q3TKD1|Q3TKD1_MOUSE Isoform of Q8R323, MCG17786, isoform CRA_a OS=Mus musculus GN=Rfc3 PE=1 SV=1;>sp|Q8R323|RFC3_MOUSE Replication factor C subunit 3 OS=Mus musculus GN=Rfc3 PE=1 SV=1	2	2	2	2	0	0	0	0	0	0	0	0	0	0	0	0	0	0	0	0	0	1	0	0	1	0	0	1	0	0	0	0	0	0	0	0	0	0	0	0	0	0	0	0
REV__sp|Q8VHJ7|PRGC2_MOUSE;REV__sp|Q8VHJ7-2|PRGC2_MOUSE	REV__sp|Q8VHJ7|PRGC2_MOUSE;REV__sp|Q8VHJ7-2|PRGC2_MOUSE	1;1	1;1	1;1	>sp|Q8VHJ7|PRGC2_MOUSE Peroxisome proliferator-activated receptor gamma coactivator 1-beta OS=Mus musculus GN=Ppargc1b PE=1 SV=1;>sp|Q8VHJ7-2|PRGC2_MOUSE Isoform of Q8VHJ7, Isoform 2 of Peroxisome proliferator-activated receptor gamma coactivator 1-beta OS	2	1	1	1	0	0	0	1	1	0	1	0	0	1	0	0	1	0	0	0	1	0	1	0	0	1	1	1	1	0	0	1	1	0	0	0	1	1	0	1	0	0	1	0
REV__sp|Q91WM1-2|STRBP_MOUSE;REV__sp|Q91WM1|STRBP_MOUSE	REV__sp|Q91WM1-2|STRBP_MOUSE;REV__sp|Q91WM1|STRBP_MOUSE	1;1	1;1	1;1	>sp|Q91WM1-2|STRBP_MOUSE Isoform of Q91WM1, Isoform 2 of Spermatid perinuclear RNA-binding protein OS=Mus musculus GN=Strbp;>sp|Q91WM1|STRBP_MOUSE Spermatid perinuclear RNA-binding protein OS=Mus musculus GN=Strbp PE=1 SV=1	2	1	1	1	1	0	0	0	0	0	1	0	0	0	0	0	0	0	0	0	0	1	0	1	0	1	0	0	1	0	0	0	0	1	0	0	0	0	0	1	0	0	0	0
REV__sp|Q91XQ0|DYH8_MOUSE;REV__sp|Q91XQ0-2|DYH8_MOUSE;REV__sp|Q91XQ0-3|DYH8_MOUSE	REV__sp|Q91XQ0|DYH8_MOUSE;REV__sp|Q91XQ0-2|DYH8_MOUSE	6;5;1	6;5;1	5;4;1	>sp|Q91XQ0|DYH8_MOUSE Dynein heavy chain 8, axonemal OS=Mus musculus GN=Dnah8 PE=1 SV=2;>sp|Q91XQ0-2|DYH8_MOUSE Isoform of Q91XQ0, Isoform 2 of Dynein heavy chain 8, axonemal OS=Mus musculus GN=Dnah8	3	6	6	5	2	1	1	1	0	0	0	0	0	0	0	0	2	0	0	0	1	0	0	1	0	0	0	0	0	0	0	0	0	2	1	1	1	0	0	0	0	0	0	0
sp|Q8VDG6|M3KL4_MOUSE;REV__sp|Q921M3-2|SF3B3_MOUSE;REV__sp|Q921M3|SF3B3_MOUSE	sp|Q8VDG6|M3KL4_MOUSE;REV__sp|Q921M3-2|SF3B3_MOUSE;REV__sp|Q921M3|SF3B3_MOUSE	1;1;1	1;1;1	1;1;1	>sp|Q8VDG6|M3KL4_MOUSE Mitogen-activated protein kinase kinase kinase MLK4 OS=Mus musculus GN=Mlk4 PE=1 SV=2;>sp|Q921M3-2|SF3B3_MOUSE Isoform of Q921M3, Isoform 2 of Splicing factor 3B subunit 3 OS=Mus musculus GN=Sf3b3;>sp|Q921M3|SF3B3_MOUSE Splicing fact	3	1	1	1	0	0	0	0	0	0	0	0	0	0	0	0	0	0	0	0	0	0	0	0	0	0	0	0	0	0	0	0	1	0	0	0	0	0	0	0	0	0	0	0
REV__tr|F6VNH1|F6VNH1_MOUSE;REV__tr|A0A0R4J1F9|A0A0R4J1F9_MOUSE;REV__sp|Q924A0-6|TF7L2_MOUSE;REV__tr|A0A0R4J1G1|A0A0R4J1G1_MOUSE;REV__sp|Q924A0-5|TF7L2_MOUSE;REV__tr|F6WPX2|F6WPX2_MOUSE;REV__tr|D3YWT3|D3YWT3_MOUSE;REV__tr|A0A0R4J1G0|A0A0R4J1G0_MOUSE;REV__sp|Q924A0-2|TF7L2_MOUSE;REV__sp|Q924A0-3|TF7L2_MOUSE;REV__tr|Q80WT9|Q80WT9_MOUSE;REV__tr|E9QQ91|E9QQ91_MOUSE;REV__sp|Q924A0|TF7L2_MOUSE;REV__tr|…	REV__tr|F6VNH1|F6VNH1_MOUSE;REV__tr|A0A0R4J1F9|A0A0R4J1F9_MOUSE;REV__sp|Q924A0-6|TF7L2_MOUSE;REV__tr|A0A0R4J1G1|A0A0R4J1G1_MOUSE;REV__sp|Q924A0-5|TF7L2_MOUSE;REV__tr|F6WPX2|F6WPX2_MOUSE;REV__tr|D3YWT3|D3YWT3_MOUSE;REV__tr|A0A0R4J1G0|A0A0R4J1G0_MOUSE;REV__sp|Q924A0-2|TF7L2_MOUSE;REV__sp|Q924A0-3|TF7L2_MOUSE;REV__tr|Q80WT9|Q80WT9_MOUSE;REV__tr|E9QQ91|E9QQ91_MOUSE;REV__sp|Q924A0|TF7L2_MOUSE;REV__tr|…	1;1;1;1;1;1;1;1;1;1;1;1;1;1;1;1;1;1;1;1;1	1;1;1;1;1;1;1;1;1;1;1;1;1;1;1;1;1;1;1;1;1	1;1;1;1;1;1;1;1;1;1;1;1;1;1;1;1;1;1;1;1;1	>tr|F6VNH1|F6VNH1_MOUSE Isoform of Q9Z1J1, Transcription factor 7-like 1 (Fragment) OS=Mus musculus GN=Tcf7l1 PE=4 SV=2;>tr|A0A0R4J1F9|A0A0R4J1F9_MOUSE Isoform of Q924A0, Transcription factor 7-like 2 OS=Mus musculus GN=Tcf7l2 PE=1 SV=1;>sp|Q924A0-6|TF7L2_	21	1	1	1	0	0	0	0	0	0	1	1	1	1	0	1	1	1	1	0	1	0	1	0	0	1	0	0	0	0	0	0	1	0	0	0	0	0	0	1	1	1	1	0
REV__tr|A0A0R4J0S3|A0A0R4J0S3_MOUSE;REV__sp|Q924D0|RT4I1_MOUSE	REV__tr|A0A0R4J0S3|A0A0R4J0S3_MOUSE;REV__sp|Q924D0|RT4I1_MOUSE	2;2	2;2	2;2	>tr|A0A0R4J0S3|A0A0R4J0S3_MOUSE Isoform of Q924D0, Reticulon 4 interacting protein 1 OS=Mus musculus GN=Rtn4ip1 PE=1 SV=1;>sp|Q924D0|RT4I1_MOUSE Reticulon-4-interacting protein 1, mitochondrial OS=Mus musculus GN=Rtn4ip1 PE=1 SV=2	2	2	2	2	0	0	0	1	1	0	0	0	0	0	0	0	0	0	0	0	0	0	0	0	0	0	0	0	0	0	0	0	0	0	0	0	1	1	0	0	0	0	0	0
REV__tr|D3Z5Y0|D3Z5Y0_MOUSE;REV__tr|Q3U102|Q3U102_MOUSE;REV__sp|Q925F2|ESAM_MOUSE	REV__tr|D3Z5Y0|D3Z5Y0_MOUSE;REV__tr|Q3U102|Q3U102_MOUSE;REV__sp|Q925F2|ESAM_MOUSE	1;1;1	1;1;1	1;1;1	>tr|D3Z5Y0|D3Z5Y0_MOUSE Isoform of Q925F2, Endothelial cell-selective adhesion molecule (Fragment) OS=Mus musculus GN=Esam PE=1 SV=1;>tr|Q3U102|Q3U102_MOUSE Isoform of Q925F2, Endothelial cell-selective adhesion molecule OS=Mus musculus GN=Esam PE=1 SV=1;>	3	1	1	1	0	0	0	0	0	0	0	0	0	0	0	1	0	0	0	0	0	0	0	0	0	0	0	1	0	0	0	1	0	0	0	0	0	0	0	0	0	0	0	0
REV__tr|A2ARN2|A2ARN2_MOUSE;REV__sp|Q99ML2-2|TNK1_MOUSE;REV__sp|Q99ML2|TNK1_MOUSE;REV__tr|Q5F2B4|Q5F2B4_MOUSE	REV__tr|A2ARN2|A2ARN2_MOUSE;REV__sp|Q99ML2-2|TNK1_MOUSE;REV__sp|Q99ML2|TNK1_MOUSE;REV__tr|Q5F2B4|Q5F2B4_MOUSE	1;1;1;1	1;1;1;1	1;1;1;1	>tr|A2ARN2|A2ARN2_MOUSE Isoform of Q99ML2, Non-receptor tyrosine-protein kinase TNK1 (Fragment) OS=Mus musculus GN=Tnk1 PE=4 SV=1;>sp|Q99ML2-2|TNK1_MOUSE Isoform of Q99ML2, Isoform 2 of Non-receptor tyrosine-protein kinase TNK1 OS=Mus musculus GN=Tnk1;>sp|	4	1	1	1	0	0	0	1	0	0	0	0	0	0	0	0	0	0	0	0	0	0	0	0	0	0	0	0	0	0	0	0	0	0	0	0	1	0	0	0	0	0	0	0
REV__tr|B8JJ57|B8JJ57_MOUSE;REV__sp|Q99PN3-2|TRI26_MOUSE;REV__tr|B8JJ56|B8JJ56_MOUSE;REV__tr|J3QN94|J3QN94_MOUSE;REV__sp|Q99PN3|TRI26_MOUSE	REV__tr|B8JJ57|B8JJ57_MOUSE;REV__sp|Q99PN3-2|TRI26_MOUSE;REV__tr|B8JJ56|B8JJ56_MOUSE;REV__tr|J3QN94|J3QN94_MOUSE;REV__sp|Q99PN3|TRI26_MOUSE	1;1;1;1;1	1;1;1;1;1	1;1;1;1;1	>tr|B8JJ57|B8JJ57_MOUSE Isoform of Q99PN3, Tripartite motif-containing protein 26 (Fragment) OS=Mus musculus GN=Trim26 PE=1 SV=1;>sp|Q99PN3-2|TRI26_MOUSE Isoform of Q99PN3, Isoform Beta of Tripartite motif-containing protein 26 OS=Mus musculus GN=Trim26;>t	5	1	1	1	0	0	0	0	0	1	1	1	1	1	1	1	1	1	1	1	1	1	1	1	1	1	1	1	1	1	1	1	1	0	0	0	0	0	1	1	1	1	1	1
REV__sp|Q9CT10|RANB3_MOUSE	REV__sp|Q9CT10|RANB3_MOUSE	2	2	2	>sp|Q9CT10|RANB3_MOUSE Ran-binding protein 3 OS=Mus musculus GN=Ranbp3 PE=1 SV=2	1	2	2	2	0	0	0	0	1	0	0	1	1	1	1	1	1	1	1	1	1	1	1	1	1	1	1	0	0	1	0	1	1	0	0	0	0	1	0	0	1	1	1	1
REV__sp|Q9D5R3|CEP83_MOUSE	REV__sp|Q9D5R3|CEP83_MOUSE	2	2	2	>sp|Q9D5R3|CEP83_MOUSE Centrosomal protein of 83 kDa OS=Mus musculus GN=Cep83 PE=1 SV=2	1	2	2	2	0	0	0	0	0	0	0	0	0	0	0	0	0	0	0	1	0	0	0	0	0	0	0	0	0	1	0	0	0	0	0	0	0	0	0	0	0	0	0	0
REV__sp|Q9DBS4-2|ACOXL_MOUSE;REV__sp|Q9DBS4|ACOXL_MOUSE	REV__sp|Q9DBS4-2|ACOXL_MOUSE;REV__sp|Q9DBS4|ACOXL_MOUSE	1;1	1;1	1;1	>sp|Q9DBS4-2|ACOXL_MOUSE Isoform of Q9DBS4, Isoform 2 of Acyl-coenzyme A oxidase-like protein OS=Mus musculus GN=Acoxl;>sp|Q9DBS4|ACOXL_MOUSE Acyl-coenzyme A oxidase-like protein OS=Mus musculus GN=Acoxl PE=1 SV=1	2	1	1	1	0	0	0	0	0	0	0	0	0	0	0	0	0	0	0	0	0	0	0	0	0	0	0	0	0	0	0	1	0	0	0	0	0	0	0	0	0	0	0	0
REV__sp|Q9DBY4|TRIL_MOUSE	REV__sp|Q9DBY4|TRIL_MOUSE	1	1	1	>sp|Q9DBY4|TRIL_MOUSE TLR4 interactor with leucine rich repeats OS=Mus musculus GN=Tril PE=2 SV=1	1	1	1	1	0	0	0	0	0	0	0	0	0	0	0	0	0	0	0	0	0	0	0	0	0	0	0	0	0	0	1	0	0	0	0	0	0	0	0	0	0	0	0	0
REV__sp|Q9EPN1-3|NBEA_MOUSE;REV__sp|Q9EPN1-4|NBEA_MOUSE;REV__sp|Q9EPN1|NBEA_MOUSE	REV__sp|Q9EPN1-3|NBEA_MOUSE;REV__sp|Q9EPN1-4|NBEA_MOUSE;REV__sp|Q9EPN1|NBEA_MOUSE	3;3;3	3;3;3	3;3;3	>sp|Q9EPN1-3|NBEA_MOUSE Isoform of Q9EPN1, Isoform 3 of Neurobeachin OS=Mus musculus GN=Nbea;>sp|Q9EPN1-4|NBEA_MOUSE Isoform of Q9EPN1, Isoform 4 of Neurobeachin OS=Mus musculus GN=Nbea;>sp|Q9EPN1|NBEA_MOUSE Neurobeachin OS=Mus musculus GN=Nbea PE=1 SV=1	3	3	3	3	0	0	0	0	1	2	2	1	0	1	1	0	0	0	0	0	0	0	1	0	0	0	0	1	0	0	0	0	0	0	0	0	0	1	2	2	1	0	1	1
REV__tr|E9PYQ9|E9PYQ9_MOUSE;REV__sp|Q9ES07|S15A2_MOUSE;REV__tr|E9QMN8|E9QMN8_MOUSE	REV__tr|E9PYQ9|E9PYQ9_MOUSE;REV__sp|Q9ES07|S15A2_MOUSE;REV__tr|E9QMN8|E9QMN8_MOUSE	1;1;1	1;1;1	1;1;1	>tr|E9PYQ9|E9PYQ9_MOUSE Isoform of Q9ES07, Solute carrier family 15 member 2 OS=Mus musculus GN=Slc15a2 PE=1 SV=1;>sp|Q9ES07|S15A2_MOUSE Solute carrier family 15 member 2 OS=Mus musculus GN=Slc15a2 PE=1 SV=1;>tr|E9QMN8|E9QMN8_MOUSE Isoform of Q9ES07, Solut	3	1	1	1	0	0	0	0	0	0	0	0	0	0	0	0	0	0	0	0	0	0	0	0	0	0	0	0	0	0	0	0	1	0	0	0	0	0	0	0	0	0	0	0
REV__sp|Q9JJR8|TMM9B_MOUSE	REV__sp|Q9JJR8|TMM9B_MOUSE	1	1	1	>sp|Q9JJR8|TMM9B_MOUSE Transmembrane protein 9B OS=Mus musculus GN=Tmem9b PE=1 SV=1	1	1	1	1	0	0	0	0	0	0	0	0	0	0	0	0	0	0	0	0	0	0	0	0	0	1	0	0	0	0	0	0	0	0	0	0	0	0	0	0	0	0	0	0
REV__sp|Q9JKV7|EXTL1_MOUSE	REV__sp|Q9JKV7|EXTL1_MOUSE	1	1	1	>sp|Q9JKV7|EXTL1_MOUSE Exostosin-like 1 OS=Mus musculus GN=Extl1 PE=2 SV=2	1	1	1	1	1	1	1	0	1	1	1	0	0	1	0	1	1	1	0	1	1	1	0	1	0	0	0	0	0	0	0	0	0	1	1	1	0	1	1	1	0	0	1	0
REV__sp|Q9JM98|WRP73_MOUSE;REV__tr|F6VR19|F6VR19_MOUSE	REV__sp|Q9JM98|WRP73_MOUSE;REV__tr|F6VR19|F6VR19_MOUSE	2;1	2;1	2;1	>sp|Q9JM98|WRP73_MOUSE WD repeat-containing protein WRAP73 OS=Mus musculus GN=Wrap73 PE=2 SV=2;>tr|F6VR19|F6VR19_MOUSE Isoform of Q9JM98, WD repeat-containing protein WRAP73 (Fragment) OS=Mus musculus GN=Wrap73 PE=1 SV=1	2	2	2	2	0	0	0	0	0	1	0	0	0	1	0	0	0	0	0	0	0	0	0	0	0	0	0	0	0	0	0	0	0	0	0	0	0	0	1	0	0	0	1	0
REV__sp|Q9Z1N9-2|UN13B_MOUSE;REV__sp|Q9Z1N9-3|UN13B_MOUSE;REV__sp|Q9Z1N9|UN13B_MOUSE;REV__tr|E9Q263|E9Q263_MOUSE;REV__tr|F7CEK4|F7CEK4_MOUSE	REV__sp|Q9Z1N9-2|UN13B_MOUSE;REV__sp|Q9Z1N9-3|UN13B_MOUSE;REV__sp|Q9Z1N9|UN13B_MOUSE;REV__tr|E9Q263|E9Q263_MOUSE	4;4;4;4;1	4;4;4;4;1	3;3;3;3;1	>sp|Q9Z1N9-2|UN13B_MOUSE Isoform of Q9Z1N9, Isoform 2 of Protein unc-13 homolog B OS=Mus musculus GN=Unc13b;>sp|Q9Z1N9-3|UN13B_MOUSE Isoform of Q9Z1N9, Isoform 3 of Protein unc-13 homolog B OS=Mus musculus GN=Unc13b;>sp|Q9Z1N9|UN13B_MOUSE Protein unc-13 ho	5	4	4	3	0	0	0	1	1	0	0	0	0	0	1	0	0	0	0	0	0	1	0	1	0	0	0	0	0	1	1	0	0	0	0	0	1	1	0	0	0	0	0	1
REV__tr|Q790I0|Q790I0_MOUSE;REV__sp|Q9Z1Q9|SYVC_MOUSE;REV__tr|G3UY93|G3UY93_MOUSE	REV__tr|Q790I0|Q790I0_MOUSE;REV__sp|Q9Z1Q9|SYVC_MOUSE;REV__tr|G3UY93|G3UY93_MOUSE	1;1;1	1;1;1	1;1;1	>tr|Q790I0|Q790I0_MOUSE Isoform of Q9Z1Q9, Valine--tRNA ligase OS=Mus musculus GN=Vars PE=1 SV=1;>sp|Q9Z1Q9|SYVC_MOUSE Valine--tRNA ligase OS=Mus musculus GN=Vars PE=1 SV=1;>tr|G3UY93|G3UY93_MOUSE Isoform of Q9Z1Q9, Valine--tRNA ligase (Fragment) OS=Mus mu	3	1	1	1	0	0	0	0	0	1	1	0	0	1	0	0	0	0	0	1	0	0	0	0	0	0	0	1	0	0	0	0	0	0	0	0	0	0	1	1	0	0	1	0
REV__sp|Q9Z205-2|RFXK_MOUSE;REV__sp|Q9Z205|RFXK_MOUSE	REV__sp|Q9Z205-2|RFXK_MOUSE;REV__sp|Q9Z205|RFXK_MOUSE	1;1	1;1	1;1	>sp|Q9Z205-2|RFXK_MOUSE Isoform of Q9Z205, Isoform Short of DNA-binding protein RFXANK OS=Mus musculus GN=Rfxank;>sp|Q9Z205|RFXK_MOUSE DNA-binding protein RFXANK OS=Mus musculus GN=Rfxank PE=2 SV=1	2	1	1	1	0	0	0	0	0	0	0	0	0	0	0	0	0	0	0	0	0	0	0	0	0	0	0	0	0	1	0	0	1	0	0	0	0	0	0	0	0	0	0	0
REV__sp|Q9Z2D0|MTMR9_MOUSE	REV__sp|Q9Z2D0|MTMR9_MOUSE	1	1	1	>sp|Q9Z2D0|MTMR9_MOUSE Myotubularin-related protein 9 OS=Mus musculus GN=Mtmr9 PE=1 SV=2	1	1	1	1	0	0	0	0	0	0	0	0	1	1	1	0	0	0	0	1	0	0	0	1	0	0	0	1	0	1	1	1	1	0	0	0	0	0	0	0	0	1	1	1
REV__tr|A2A543|A2A543_MOUSE;REV__tr|A0A0R4J194|A0A0R4J194_MOUSE	REV__tr|A2A543|A2A543_MOUSE;REV__tr|A0A0R4J194|A0A0R4J194_MOUSE	1;1	1;1	1;1	>tr|A2A543|A2A543_MOUSE Isoform of Q8R3Z5, Voltage-dependent L-type calcium channel subunit beta-1 OS=Mus musculus GN=Cacnb1 PE=1 SV=1;>tr|A0A0R4J194|A0A0R4J194_MOUSE Isoform of Q8R3Z5, Voltage-dependent L-type calcium channel subunit beta-1 OS=Mus musculu	2	1	1	1	0	0	0	0	0	0	0	0	0	0	0	0	0	0	1	0	0	0	0	0	0	0	0	0	0	0	0	0	0	0	0	0	0	0	0	0	0	0	0	0
REV__tr|E9Q6A7|E9Q6A7_MOUSE;REV__tr|A2A655|A2A655_MOUSE;REV__tr|A2A654|A2A654_MOUSE	REV__tr|E9Q6A7|E9Q6A7_MOUSE;REV__tr|A2A655|A2A655_MOUSE;REV__tr|A2A654|A2A654_MOUSE	2;2;2	2;2;2	2;2;2	>tr|E9Q6A7|E9Q6A7_MOUSE Isoform of A2A654, Protein Bptf OS=Mus musculus GN=Bptf PE=1 SV=1;>tr|A2A655|A2A655_MOUSE Isoform of A2A654, Protein Bptf OS=Mus musculus GN=Bptf PE=1 SV=1;>tr|A2A654|A2A654_MOUSE Protein Bptf OS=Mus musculus GN=Bptf PE=1 SV=1	3	2	2	2	0	0	1	0	0	0	0	0	0	0	0	0	0	0	0	0	0	0	0	0	0	0	0	0	0	1	0	0	0	0	0	1	0	0	0	0	0	0	0	0
REV__tr|A2A9H6|A2A9H6_MOUSE	REV__tr|A2A9H6|A2A9H6_MOUSE	2	2	2	>tr|A2A9H6|A2A9H6_MOUSE Protein Gm884 OS=Mus musculus GN=Gm884 PE=1 SV=1	1	2	2	2	1	0	0	0	0	0	0	0	0	0	0	0	0	0	0	0	0	0	0	0	1	0	0	0	0	0	0	0	0	1	0	0	0	0	0	0	0	0	0	0
REV__tr|A2AQ92|A2AQ92_MOUSE	REV__tr|A2AQ92|A2AQ92_MOUSE	1	1	1	>tr|A2AQ92|A2AQ92_MOUSE Protein Duox1 OS=Mus musculus GN=Duox1 PE=4 SV=1	1	1	1	1	0	0	0	0	0	0	0	1	0	0	0	0	0	0	0	0	0	0	0	0	0	0	0	0	0	0	0	0	0	0	0	0	0	0	0	0	1	0	0	0
REV__tr|A2AS03|A2AS03_MOUSE;REV__tr|A2AS05|A2AS05_MOUSE;REV__sp|E9QAM5|HELZ2_MOUSE	REV__tr|A2AS03|A2AS03_MOUSE;REV__tr|A2AS05|A2AS05_MOUSE;REV__sp|E9QAM5|HELZ2_MOUSE	6;5;5	6;5;5	6;5;5	>tr|A2AS03|A2AS03_MOUSE Isoform of E9QAM5, Helicase with zinc finger domain 2 OS=Mus musculus GN=Helz2 PE=1 SV=1;>tr|A2AS05|A2AS05_MOUSE Isoform of E9QAM5, Helicase with zinc finger domain 2 OS=Mus musculus GN=Helz2 PE=1 SV=2;>sp|E9QAM5|HELZ2_MOUSE Helicas	3	6	6	6	0	1	1	1	0	0	0	0	0	1	0	0	0	0	0	0	0	1	1	0	1	0	0	0	0	0	0	0	0	0	1	1	1	0	0	0	0	0	1	0
REV__tr|A6ZI46|A6ZI46_MOUSE	REV__tr|A6ZI46|A6ZI46_MOUSE	1	1	1	>tr|A6ZI46|A6ZI46_MOUSE Fructose-bisphosphate aldolase OS=Mus musculus GN=Aldoart1 PE=1 SV=1	1	1	1	1	0	0	0	0	0	0	0	0	0	0	0	0	0	0	0	0	0	0	0	0	0	0	0	0	1	0	0	0	0	0	0	0	0	0	0	0	0	0	0	0
REV__tr|D3Z477|D3Z477_MOUSE	REV__tr|D3Z477|D3Z477_MOUSE	1	1	1	>tr|D3Z477|D3Z477_MOUSE Isoform of P49025, Citron Rho-interacting kinase (Fragment) OS=Mus musculus GN=Cit PE=1 SV=1	1	1	1	1	0	0	0	0	0	0	0	0	0	0	1	0	0	0	0	0	0	0	0	0	0	0	0	0	0	0	0	0	0	0	0	0	0	0	0	0	0	0	0	1
REV__tr|E0CXD0|E0CXD0_MOUSE	REV__tr|E0CXD0|E0CXD0_MOUSE	1	1	1	>tr|E0CXD0|E0CXD0_MOUSE Isoform of Q8BZ05, Arf-GAP with Rho-GAP domain, ANK repeat and PH domain-containing protein 2 (Fragment) OS=Mus musculus GN=Arap2 PE=1 SV=1	1	1	1	1	0	0	0	0	0	0	0	1	0	0	0	0	0	0	0	0	0	0	0	0	0	0	0	0	0	0	0	0	0	0	0	0	0	0	0	0	1	0	0	0
REV__tr|E9QAH1|E9QAH1_MOUSE;REV__tr|E9PVZ8|E9PVZ8_MOUSE	REV__tr|E9QAH1|E9QAH1_MOUSE;REV__tr|E9PVZ8|E9PVZ8_MOUSE	3;3	3;3	3;3	>tr|E9QAH1|E9QAH1_MOUSE Isoform of E9PVZ8, Protein Golgb1 OS=Mus musculus GN=Golgb1 PE=1 SV=1;>tr|E9PVZ8|E9PVZ8_MOUSE Protein Golgb1 OS=Mus musculus GN=Golgb1 PE=1 SV=1	2	3	3	3	1	0	0	0	0	0	1	1	0	1	0	1	0	0	0	0	0	0	0	1	0	0	1	0	0	0	0	1	0	1	0	0	0	0	0	1	1	0	1	0
REV__tr|E9PX01|E9PX01_MOUSE	REV__tr|E9PX01|E9PX01_MOUSE	1	1	1	>tr|E9PX01|E9PX01_MOUSE Isoform of Q9Z2W8, Glutamate receptor 4 OS=Mus musculus GN=Gria4 PE=1 SV=1	1	1	1	1	0	0	0	0	0	0	0	0	0	0	0	0	0	0	0	0	0	0	0	0	0	0	0	0	0	1	1	0	0	0	0	0	0	0	0	0	0	0	0	0
REV__tr|Q91ZE6|Q91ZE6_MOUSE;REV__tr|E9PX29|E9PX29_MOUSE;REV__tr|E9PZC2|E9PZC2_MOUSE	REV__tr|Q91ZE6|Q91ZE6_MOUSE;REV__tr|E9PX29|E9PX29_MOUSE;REV__tr|E9PZC2|E9PZC2_MOUSE	4;4;3	4;4;3	4;4;3	>tr|Q91ZE6|Q91ZE6_MOUSE Isoform of E9PX29, Beta-spectrin 4 OS=Mus musculus GN=Sptbn4 PE=1 SV=1;>tr|E9PX29|E9PX29_MOUSE Protein Sptbn4 OS=Mus musculus GN=Sptbn4 PE=1 SV=1;>tr|E9PZC2|E9PZC2_MOUSE Isoform of E9PX29, Protein Sptbn4 OS=Mus musculus GN=Sptbn4 PE	3	4	4	4	1	1	1	0	1	0	0	1	0	1	1	0	1	0	0	0	0	0	0	0	0	1	0	0	0	0	0	0	0	1	1	1	0	1	0	0	1	0	1	1
REV__tr|E9PX79|E9PX79_MOUSE	REV__tr|E9PX79|E9PX79_MOUSE	1	1	1	>tr|E9PX79|E9PX79_MOUSE Protein March10 OS=Mus musculus GN=March10 PE=4 SV=1	1	1	1	1	0	0	0	0	0	0	0	0	0	0	0	1	0	0	0	0	0	0	0	0	0	0	0	0	0	0	0	0	0	0	0	0	0	0	0	0	0	0	0	0
REV__tr|E9PY60|E9PY60_MOUSE	REV__tr|E9PY60|E9PY60_MOUSE	1	1	1	>tr|E9PY60|E9PY60_MOUSE Protein Vmn1r77 OS=Mus musculus GN=Vmn1r77 PE=4 SV=2	1	1	1	1	0	0	0	0	0	0	0	0	0	0	0	0	0	0	0	0	0	0	0	0	0	0	0	0	1	0	0	0	0	0	0	0	0	0	0	0	0	0	0	0
REV__tr|E9PYK3|E9PYK3_MOUSE	REV__tr|E9PYK3|E9PYK3_MOUSE	3	3	3	>tr|E9PYK3|E9PYK3_MOUSE Poly [ADP-ribose] polymerase OS=Mus musculus GN=Parp4 PE=1 SV=1	1	3	3	3	0	0	0	0	0	1	1	1	1	1	1	1	1	1	1	1	0	1	1	2	1	1	1	1	1	1	1	2	1	0	0	0	0	0	1	1	1	1	1	1
REV__tr|E9PZ11|E9PZ11_MOUSE	REV__tr|E9PZ11|E9PZ11_MOUSE	1	1	1	>tr|E9PZ11|E9PZ11_MOUSE Protein Zfp651 OS=Mus musculus GN=Zfp651 PE=1 SV=1	1	1	1	1	0	0	0	0	0	0	0	0	0	0	0	0	0	1	0	0	0	0	0	0	0	0	0	0	0	0	0	0	0	0	0	0	0	0	0	0	0	0	0	0
REV__tr|E9Q0T8|E9Q0T8_MOUSE;REV__tr|A0A087WR13|A0A087WR13_MOUSE;REV__tr|L7N1Y0|L7N1Y0_MOUSE	REV__tr|E9Q0T8|E9Q0T8_MOUSE;REV__tr|A0A087WR13|A0A087WR13_MOUSE;REV__tr|L7N1Y0|L7N1Y0_MOUSE	2;1;1	1;0;0	1;0;0	>tr|E9Q0T8|E9Q0T8_MOUSE Protein Dnah7a OS=Mus musculus GN=Dnah7a PE=1 SV=2;>tr|A0A087WR13|A0A087WR13_MOUSE Protein Dnah7c OS=Mus musculus GN=Dnah7c PE=1 SV=1;>tr|L7N1Y0|L7N1Y0_MOUSE Protein Dnah7b OS=Mus musculus GN=Dnah7b PE=1 SV=1	3	2	1	1	0	0	0	1	0	0	0	0	0	0	0	0	0	0	0	0	0	0	0	0	0	0	0	0	0	0	0	1	0	0	0	0	1	0	0	0	0	0	0	0
REV__tr|E9Q309|E9Q309_MOUSE	REV__tr|E9Q309|E9Q309_MOUSE	2	2	2	>tr|E9Q309|E9Q309_MOUSE Protein Cep350 OS=Mus musculus GN=Cep350 PE=1 SV=1	1	2	2	2	0	1	0	0	0	0	0	0	1	0	0	0	2	2	0	1	0	0	0	0	0	0	1	0	0	0	0	0	0	0	1	0	0	0	0	0	0	1	0	0
REV__tr|E9Q6E9|E9Q6E9_MOUSE;REV__tr|E9PYI6|E9PYI6_MOUSE	REV__tr|E9Q6E9|E9Q6E9_MOUSE	3;1	3;1	3;1	>tr|E9Q6E9|E9Q6E9_MOUSE Protein Simc1 OS=Mus musculus GN=Simc1 PE=1 SV=1	2	3	3	3	1	0	0	0	0	0	0	0	0	0	0	0	0	0	0	0	0	1	0	0	0	0	0	0	0	1	0	0	0	1	0	0	0	0	0	0	0	0	0	0
REV__tr|F6QA95|F6QA95_MOUSE	REV__tr|F6QA95|F6QA95_MOUSE	2	2	1	>tr|F6QA95|F6QA95_MOUSE Isoform of Q3V0Q1, Dynein heavy chain 12, axonemal (Fragment) OS=Mus musculus GN=Dnah12 PE=1 SV=1	1	2	2	1	0	0	0	0	0	0	0	0	0	0	0	0	0	0	0	0	0	0	0	0	0	1	0	0	0	0	0	1	0	0	0	0	0	0	0	0	0	0	0	0
REV__tr|F6W103|F6W103_MOUSE	REV__tr|F6W103|F6W103_MOUSE	1	1	1	>tr|F6W103|F6W103_MOUSE Isoform of A2AUU0, Methyltransferase-like protein 8 (Fragment) OS=Mus musculus GN=Mettl8 PE=4 SV=1	1	1	1	1	0	0	0	0	0	0	0	0	0	0	0	0	0	0	0	0	0	0	0	0	0	0	1	0	0	0	0	0	0	0	0	0	0	0	0	0	0	0	0	0
REV__tr|F6YTG0|F6YTG0_MOUSE	REV__tr|F6YTG0|F6YTG0_MOUSE	1	1	1	>tr|F6YTG0|F6YTG0_MOUSE Isoform of Q3TLP5, Enoyl-CoA hydratase domain-containing protein 2, mitochondrial (Fragment) OS=Mus musculus GN=Echdc2 PE=1 SV=1	1	1	1	1	0	0	0	0	0	0	0	0	0	0	0	0	0	0	0	0	0	0	0	0	0	0	0	0	0	0	0	0	1	0	0	0	0	0	0	0	0	0	0	0
REV__tr|F7B6F7|F7B6F7_MOUSE	REV__tr|F7B6F7|F7B6F7_MOUSE	1	1	1	>tr|F7B6F7|F7B6F7_MOUSE Isoform of Q62059, Versican core protein (Fragment) OS=Mus musculus GN=Vcan PE=1 SV=1	1	1	1	1	0	0	0	0	0	0	0	0	0	0	0	0	0	0	0	0	0	0	0	0	0	0	0	0	0	0	1	0	0	0	0	0	0	0	0	0	0	0	0	0
REV__tr|F7B6W4|F7B6W4_MOUSE	REV__tr|F7B6W4|F7B6W4_MOUSE	1	1	1	>tr|F7B6W4|F7B6W4_MOUSE Isoform of Q5SP85, Coiled-coil domain-containing protein 85A (Fragment) OS=Mus musculus GN=Ccdc85a PE=1 SV=1	1	1	1	1	0	0	0	0	0	0	0	0	0	0	0	0	0	0	0	0	0	0	0	0	0	0	1	0	0	0	0	0	0	0	0	0	0	0	0	0	0	0	0	0
REV__tr|J3QP38|J3QP38_MOUSE;REV__tr|J3QNH3|J3QNH3_MOUSE;REV__tr|J3QMM6|J3QMM6_MOUSE;REV__tr|J3KMK6|J3KMK6_MOUSE	REV__tr|J3QP38|J3QP38_MOUSE;REV__tr|J3QNH3|J3QNH3_MOUSE;REV__tr|J3QMM6|J3QMM6_MOUSE;REV__tr|J3KMK6|J3KMK6_MOUSE	1;1;1;1	1;1;1;1	1;1;1;1	>tr|J3QP38|J3QP38_MOUSE Protein Gm21900 OS=Mus musculus GN=Gm21900 PE=4 SV=1;>tr|J3QNH3|J3QNH3_MOUSE Protein Gm21788 OS=Mus musculus GN=Gm21788 PE=4 SV=1;>tr|J3QMM6|J3QMM6_MOUSE Protein Gm21746 OS=Mus musculus GN=Gm21746 PE=4 SV=1;>tr|J3KMK6|J3KMK6_MOUSE P	4	1	1	1	0	0	0	0	0	0	0	0	0	1	0	0	0	0	0	0	0	0	0	0	0	0	0	0	0	0	0	0	0	0	0	0	0	0	0	0	0	0	1	0
REV__tr|L7N228|L7N228_MOUSE	REV__tr|L7N228|L7N228_MOUSE	1	1	1	>tr|L7N228|L7N228_MOUSE Protein Gm21750 OS=Mus musculus GN=Gm21750 PE=4 SV=1	1	1	1	1	1	0	0	0	0	0	0	0	0	0	0	1	1	1	0	1	0	1	0	1	0	1	1	1	0	1	1	1	0	1	0	0	0	0	0	0	0	0	0	0
REV__tr|Q0VBD0|Q0VBD0_MOUSE	REV__tr|Q0VBD0|Q0VBD0_MOUSE	1	1	1	>tr|Q0VBD0|Q0VBD0_MOUSE Integrin beta OS=Mus musculus GN=Itgb8 PE=1 SV=1	1	1	1	1	0	0	0	0	0	0	1	0	0	1	1	1	0	1	0	0	1	1	0	0	0	1	0	0	0	0	0	0	0	0	0	0	0	0	0	1	0	0	1	1
REV__tr|Q149L0|Q149L0_MOUSE	REV__tr|Q149L0|Q149L0_MOUSE	1	1	1	>tr|Q149L0|Q149L0_MOUSE Dehydrogenase/reductase member 2 OS=Mus musculus GN=Dhrs2 PE=2 SV=1	1	1	1	1	0	0	0	0	0	0	0	0	0	0	0	0	0	0	0	0	1	0	0	0	0	0	0	0	0	0	0	0	0	0	0	0	0	0	0	0	0	0	0	0
REV__tr|Q5NCJ0|Q5NCJ0_MOUSE;REV__tr|Q5NCJ1|Q5NCJ1_MOUSE;REV__tr|Q5NCJ4|Q5NCJ4_MOUSE;REV__tr|Q5NCJ5|Q5NCJ5_MOUSE	REV__tr|Q5NCJ0|Q5NCJ0_MOUSE;REV__tr|Q5NCJ1|Q5NCJ1_MOUSE;REV__tr|Q5NCJ4|Q5NCJ4_MOUSE;REV__tr|Q5NCJ5|Q5NCJ5_MOUSE	2;2;1;1	2;2;1;1	1;1;0;0	>tr|Q5NCJ0|Q5NCJ0_MOUSE Isoform of Q5NCJ1, Protein Rapgef6 OS=Mus musculus GN=Rapgef6 PE=1 SV=1;>tr|Q5NCJ1|Q5NCJ1_MOUSE Protein Rapgef6 OS=Mus musculus GN=Rapgef6 PE=1 SV=1;>tr|Q5NCJ4|Q5NCJ4_MOUSE Isoform of Q5NCJ1, Protein Rapgef6 OS=Mus musculus GN=Rapge	4	2	2	1	0	0	0	0	1	0	1	0	0	0	0	0	0	0	0	0	0	0	0	0	0	0	0	0	0	0	0	0	0	0	0	0	0	1	0	1	0	0	0	0
REV__tr|Q6DFW5|Q6DFW5_MOUSE	REV__tr|Q6DFW5|Q6DFW5_MOUSE	2	2	2	>tr|Q6DFW5|Q6DFW5_MOUSE Phospholipid-transporting ATPase OS=Mus musculus GN=Atp11b PE=1 SV=1	1	2	2	2	1	2	2	1	1	1	2	1	1	1	2	0	1	1	1	1	1	1	1	1	0	0	1	0	0	0	0	1	0	1	2	2	1	1	1	2	1	1	1	2
REV__tr|Q8BMS7|Q8BMS7_MOUSE;REV__tr|H3BKB1|H3BKB1_MOUSE;REV__tr|H3BLC2|H3BLC2_MOUSE;REV__tr|H3BLI6|H3BLI6_MOUSE;REV__tr|H3BL44|H3BL44_MOUSE;REV__sp|Q80XR2|AT2C1_MOUSE;REV__tr|H3BIX7|H3BIX7_MOUSE;REV__tr|Q3UZR5|Q3UZR5_MOUSE	REV__tr|Q8BMS7|Q8BMS7_MOUSE;REV__tr|H3BKB1|H3BKB1_MOUSE;REV__tr|H3BLC2|H3BLC2_MOUSE;REV__tr|H3BLI6|H3BLI6_MOUSE;REV__tr|H3BL44|H3BL44_MOUSE;REV__sp|Q80XR2|AT2C1_MOUSE;REV__tr|H3BIX7|H3BIX7_MOUSE;REV__tr|Q3UZR5|Q3UZR5_MOUSE	2;1;1;1;1;1;1;1	2;1;1;1;1;1;1;1	2;1;1;1;1;1;1;1	>tr|Q8BMS7|Q8BMS7_MOUSE Isoform of Q80XR2, Calcium-transporting ATPase OS=Mus musculus GN=Atp2c1 PE=1 SV=1;>tr|H3BKB1|H3BKB1_MOUSE Isoform of Q80XR2, Calcium-transporting ATPase type 2C member 1 (Fragment) OS=Mus musculus GN=Atp2c1 PE=1 SV=1;>tr|H3BLC2|H3B	8	2	2	2	0	0	0	0	0	0	0	0	0	0	0	0	0	0	0	0	0	0	0	0	0	0	0	0	1	0	0	0	1	0	0	0	0	0	0	0	0	0	0	0
REV__tr|Q8VFN1|Q8VFN1_MOUSE	REV__tr|Q8VFN1|Q8VFN1_MOUSE	1	1	1	>tr|Q8VFN1|Q8VFN1_MOUSE Olfactory receptor 984 OS=Mus musculus GN=Olfr984 PE=4 SV=1	1	1	1	1	0	0	0	0	1	0	0	0	1	1	0	0	0	0	0	1	1	0	1	0	0	1	0	0	0	0	0	0	0	0	0	0	0	1	0	0	0	1	1	0
tr|E9PXY1|E9PXY1_MOUSE;sp|A2A432|CUL4B_MOUSE;sp|A2A432-2|CUL4B_MOUSE;tr|J3QJX0|J3QJX0_MOUSE	tr|E9PXY1|E9PXY1_MOUSE;sp|A2A432|CUL4B_MOUSE;sp|A2A432-2|CUL4B_MOUSE;tr|J3QJX0|J3QJX0_MOUSE	9;9;8;6	9;9;8;6	5;5;5;4	>tr|E9PXY1|E9PXY1_MOUSE Isoform of A2A432, Cullin-4B OS=Mus musculus GN=Cul4b PE=1 SV=2;>sp|A2A432|CUL4B_MOUSE Cullin-4B OS=Mus musculus GN=Cul4b PE=1 SV=1;>sp|A2A432-2|CUL4B_MOUSE Isoform of A2A432, Isoform 2 of Cullin-4B OS=Mus musculus GN=Cul4b;>tr|J3QJ	4	9	9	5	1	1	0	0	0	5	1	2	0	1	1	4	0	0	0	0	0	5	2	1	0	1	1	0	0	0	0	0	0	1	1	0	0	0	5	1	2	0	1	1
sp|A2A5R2|BIG2_MOUSE;tr|F6YCJ0|F6YCJ0_MOUSE;tr|D3YYK9|D3YYK9_MOUSE	sp|A2A5R2|BIG2_MOUSE	13;3;2	13;3;2	8;2;0	>sp|A2A5R2|BIG2_MOUSE Brefeldin A-inhibited guanine nucleotide-exchange protein 2 OS=Mus musculus GN=Arfgef2 PE=1 SV=1	3	13	13	8	2	2	4	0	1	2	0	4	2	2	3	3	1	0	0	1	2	0	3	3	0	2	1	0	2	1	0	0	1	2	2	4	0	1	2	0	4	2	2	3
sp|A2A690|TANC2_MOUSE;sp|A2A690-2|TANC2_MOUSE;tr|F6VP19|F6VP19_MOUSE;tr|F6VCI2|F6VCI2_MOUSE	sp|A2A690|TANC2_MOUSE;sp|A2A690-2|TANC2_MOUSE	27;27;13;5	27;27;13;5	26;26;13;5	>sp|A2A690|TANC2_MOUSE Protein TANC2 OS=Mus musculus GN=Tanc2 PE=1 SV=1;>sp|A2A690-2|TANC2_MOUSE Isoform of A2A690, Isoform 2 of Protein TANC2 OS=Mus musculus GN=Tanc2	4	27	27	26	2	2	1	1	2	0	0	0	6	0	0	0	0	1	16	0	1	1	1	2	5	2	2	1	1	2	1	2	0	2	2	1	1	2	0	0	0	6	0	0
sp|A2A699|F1712_MOUSE;sp|A2A699-2|F1712_MOUSE	sp|A2A699|F1712_MOUSE;sp|A2A699-2|F1712_MOUSE	15;13	15;13	14;12	>sp|A2A699|F1712_MOUSE Protein FAM171A2 OS=Mus musculus GN=Fam171a2 PE=1 SV=1;>sp|A2A699-2|F1712_MOUSE Isoform of A2A699, Isoform 2 of Protein FAM171A2 OS=Mus musculus GN=Fam171a2	2	15	15	14	1	2	2	1	1	0	1	0	0	0	0	0	3	1	0	6	5	0	2	1	1	3	2	0	1	1	0	2	1	1	2	2	1	1	0	1	0	0	0	0
tr|E9PYU4|E9PYU4_MOUSE;sp|A2A8L1|CHD5_MOUSE;tr|E9PYL1|E9PYL1_MOUSE;tr|F6WR45|F6WR45_MOUSE	tr|E9PYU4|E9PYU4_MOUSE;sp|A2A8L1|CHD5_MOUSE;tr|E9PYL1|E9PYL1_MOUSE	4;4;4;1	4;4;4;1	1;1;1;0	>tr|E9PYU4|E9PYU4_MOUSE Isoform of A2A8L1, Chromodomain-helicase-DNA-binding protein 5 OS=Mus musculus GN=Chd5 PE=1 SV=1;>sp|A2A8L1|CHD5_MOUSE Chromodomain-helicase-DNA-binding protein 5 OS=Mus musculus GN=Chd5 PE=1 SV=1;>tr|E9PYL1|E9PYL1_MOUSE Isoform of	4	4	4	1	1	0	0	0	0	0	0	0	0	0	0	0	0	0	0	0	0	0	1	1	1	0	0	1	1	0	0	0	1	1	0	0	0	0	0	0	0	0	0	0
sp|A2A8L5|PTPRF_MOUSE;tr|F6Y3V0|F6Y3V0_MOUSE;tr|F6S1X8|F6S1X8_MOUSE	sp|A2A8L5|PTPRF_MOUSE;tr|F6Y3V0|F6Y3V0_MOUSE;tr|F6S1X8|F6S1X8_MOUSE	18;15;14	7;6;5	7;6;5	>sp|A2A8L5|PTPRF_MOUSE Receptor-type tyrosine-protein phosphatase F OS=Mus musculus GN=Ptprf PE=1 SV=1;>tr|F6Y3V0|F6Y3V0_MOUSE Isoform of A2A8L5, Receptor-type tyrosine-protein phosphatase F (Fragment) OS=Mus musculus GN=Ptprf PE=1 SV=1;>tr|F6S1X8|F6S1X8_M	3	18	7	7	2	6	1	2	5	0	5	3	1	5	3	3	3	4	3	6	5	2	4	4	3	6	3	0	2	1	2	2	0	0	1	0	0	0	0	2	0	0	1	1
sp|A2A8U2-2|TM201_MOUSE;sp|A2A8U2-3|TM201_MOUSE;sp|A2A8U2|TM201_MOUSE	sp|A2A8U2-2|TM201_MOUSE;sp|A2A8U2-3|TM201_MOUSE;sp|A2A8U2|TM201_MOUSE	8;8;8	8;8;8	8;8;8	>sp|A2A8U2-2|TM201_MOUSE Isoform of A2A8U2, Isoform Samp1 of Transmembrane protein 201 OS=Mus musculus GN=Tmem201;>sp|A2A8U2-3|TM201_MOUSE Isoform of A2A8U2, Isoform 3 of Transmembrane protein 201 OS=Mus musculus GN=Tmem201;>sp|A2A8U2|TM201_MOUSE Transmemb	3	8	8	8	1	0	0	0	0	0	0	1	6	0	0	0	0	0	0	0	0	0	0	0	3	0	0	0	0	0	3	0	0	1	0	0	0	0	0	0	1	6	0	0
tr|A2AB97|A2AB97_MOUSE;tr|F6YAT5|F6YAT5_MOUSE;tr|F6RPM4|F6RPM4_MOUSE;sp|A2AAE1-2|K1109_MOUSE;sp|A2AAE1-3|K1109_MOUSE;sp|A2AAE1-4|K1109_MOUSE;sp|A2AAE1-6|K1109_MOUSE;sp|A2AAE1|K1109_MOUSE	tr|A2AB97|A2AB97_MOUSE;tr|F6YAT5|F6YAT5_MOUSE;tr|F6RPM4|F6RPM4_MOUSE;sp|A2AAE1-2|K1109_MOUSE;sp|A2AAE1-3|K1109_MOUSE;sp|A2AAE1-4|K1109_MOUSE;sp|A2AAE1-6|K1109_MOUSE;sp|A2AAE1|K1109_MOUSE	4;4;4;4;4;3;3;3	4;4;4;4;4;3;3;3	4;4;4;4;4;3;3;3	>tr|A2AB97|A2AB97_MOUSE Isoform of A2AAE1, Protein 4932438A13Rik (Fragment) OS=Mus musculus GN=4932438A13Rik PE=1 SV=1;>tr|F6YAT5|F6YAT5_MOUSE Isoform of A2AAE1, Protein 4932438A13Rik (Fragment) OS=Mus musculus GN=4932438A13Rik PE=1 SV=1;>tr|F6RPM4|F6RPM4_	8	4	4	4	0	1	0	1	0	0	0	1	0	1	0	0	0	0	0	0	0	0	0	0	0	2	0	0	0	0	0	0	1	0	1	0	1	0	0	0	1	0	1	0
sp|A2AFR3-2|FRPD4_MOUSE;sp|A2AFR3-3|FRPD4_MOUSE;sp|A2AFR3|FRPD4_MOUSE	sp|A2AFR3-2|FRPD4_MOUSE;sp|A2AFR3-3|FRPD4_MOUSE;sp|A2AFR3|FRPD4_MOUSE	2;2;2	2;2;2	2;2;2	>sp|A2AFR3-2|FRPD4_MOUSE Isoform of A2AFR3, Isoform 2 of FERM and PDZ domain-containing protein 4 OS=Mus musculus GN=Frmpd4;>sp|A2AFR3-3|FRPD4_MOUSE Isoform of A2AFR3, Isoform 3 of FERM and PDZ domain-containing protein 4 OS=Mus musculus GN=Frmpd4;>sp|A2AF	3	2	2	2	0	1	0	0	0	0	0	0	1	0	0	0	0	0	0	0	0	0	0	0	1	0	0	0	0	0	0	0	0	0	1	0	0	0	0	0	0	1	0	0
sp|A2AG50|MA7D2_MOUSE;sp|A2AG50-2|MA7D2_MOUSE;tr|A2AG51|A2AG51_MOUSE;sp|A2AG50-3|MA7D2_MOUSE;tr|Q8C0A6|Q8C0A6_MOUSE	sp|A2AG50|MA7D2_MOUSE;sp|A2AG50-2|MA7D2_MOUSE;tr|A2AG51|A2AG51_MOUSE;sp|A2AG50-3|MA7D2_MOUSE	9;8;6;5;1	9;8;6;5;1	9;8;6;5;1	>sp|A2AG50|MA7D2_MOUSE MAP7 domain-containing protein 2 OS=Mus musculus GN=Map7d2 PE=1 SV=1;>sp|A2AG50-2|MA7D2_MOUSE Isoform of A2AG50, Isoform 2 of MAP7 domain-containing protein 2 OS=Mus musculus GN=Map7d2;>tr|A2AG51|A2AG51_MOUSE Isoform of A2AG50, MAP7	5	9	9	9	3	2	1	0	2	5	5	3	1	2	1	3	0	1	0	0	0	0	0	1	0	1	0	0	0	0	0	0	0	3	2	1	0	2	5	5	3	1	2	1
sp|A2AHC3|CAMP1_MOUSE;tr|A0A0A0MQE5|A0A0A0MQE5_MOUSE;tr|A2AHC4|A2AHC4_MOUSE;sp|A2AHC3-2|CAMP1_MOUSE	sp|A2AHC3|CAMP1_MOUSE;tr|A0A0A0MQE5|A0A0A0MQE5_MOUSE;tr|A2AHC4|A2AHC4_MOUSE;sp|A2AHC3-2|CAMP1_MOUSE	4;4;3;3	4;4;3;3	4;4;3;3	>sp|A2AHC3|CAMP1_MOUSE Calmodulin-regulated spectrin-associated protein 1 OS=Mus musculus GN=Camsap1 PE=1 SV=1;>tr|A0A0A0MQE5|A0A0A0MQE5_MOUSE Isoform of A2AHC3, Calmodulin-regulated spectrin-associated protein 1 OS=Mus musculus GN=Camsap1 PE=1 SV=1;>tr|A2	4	4	4	4	0	1	2	0	2	0	0	0	0	0	0	0	0	0	0	0	1	0	0	0	0	0	1	0	0	0	0	0	0	0	1	2	0	2	0	0	0	0	0	0
sp|A2AHG0|LZTS3_MOUSE;sp|A2AHG0-2|LZTS3_MOUSE;sp|A2AHG0-3|LZTS3_MOUSE	sp|A2AHG0|LZTS3_MOUSE;sp|A2AHG0-2|LZTS3_MOUSE;sp|A2AHG0-3|LZTS3_MOUSE	8;7;7	8;7;7	8;7;7	>sp|A2AHG0|LZTS3_MOUSE Leucine zipper putative tumor suppressor 3 OS=Mus musculus GN=Lzts3 PE=1 SV=1;>sp|A2AHG0-2|LZTS3_MOUSE Isoform of A2AHG0, Isoform 2 of Leucine zipper putative tumor suppressor 3 OS=Mus musculus GN=Lzts3;>sp|A2AHG0-3|LZTS3_MOUSE Isofo	3	8	8	8	0	0	1	0	0	0	0	0	0	0	0	0	0	0	6	0	0	0	0	1	6	0	0	0	0	0	1	0	0	0	0	1	0	0	0	0	0	0	0	0
sp|A2AIL4|NDUF6_MOUSE	sp|A2AIL4|NDUF6_MOUSE	2	2	2	>sp|A2AIL4|NDUF6_MOUSE NADH dehydrogenase (ubiquinone) complex I, assembly factor 6 OS=Mus musculus GN=Ndufaf6 PE=1 SV=1	1	2	2	2	0	0	0	0	0	0	0	0	1	1	0	0	0	0	0	0	0	0	0	0	1	0	0	0	0	0	0	0	0	0	0	0	0	0	0	0	0	1	1	0
sp|A2AJA9|CI172_MOUSE;sp|A2AJA9-2|CI172_MOUSE	sp|A2AJA9|CI172_MOUSE;sp|A2AJA9-2|CI172_MOUSE	37;35	37;35	37;35	>sp|A2AJA9|CI172_MOUSE Uncharacterized protein C9orf172 homolog OS=Mus musculus GN=Gm996 PE=1 SV=1;>sp|A2AJA9-2|CI172_MOUSE Isoform of A2AJA9, Isoform 2 of Uncharacterized protein C9orf172 homolog OS=Mus musculus GN=Gm996	2	37	37	37	2	2	5	3	1	1	1	2	14	1	1	5	2	4	29	6	5	3	1	5	24	6	8	1	0	5	19	7	2	2	2	5	3	1	1	1	2	14	1	1
sp|A2AJI0-2|MA7D1_MOUSE;sp|A2AJI0|MA7D1_MOUSE;tr|A2AJI1|A2AJI1_MOUSE;tr|A8Y5P4|A8Y5P4_MOUSE;tr|F6WF36|F6WF36_MOUSE	sp|A2AJI0-2|MA7D1_MOUSE;sp|A2AJI0|MA7D1_MOUSE;tr|A2AJI1|A2AJI1_MOUSE;tr|A8Y5P4|A8Y5P4_MOUSE;tr|F6WF36|F6WF36_MOUSE	11;11;10;10;9	11;11;10;10;9	11;11;10;10;9	>sp|A2AJI0-2|MA7D1_MOUSE Isoform of A2AJI0, Isoform 2 of MAP7 domain-containing protein 1 OS=Mus musculus GN=Map7d1;>sp|A2AJI0|MA7D1_MOUSE MAP7 domain-containing protein 1 OS=Mus musculus GN=Map7d1 PE=1 SV=1;>tr|A2AJI1|A2AJI1_MOUSE Isoform of A2AJI0, MAP7	5	11	11	11	1	4	2	1	0	4	3	3	1	0	1	3	3	1	0	0	0	0	0	0	0	0	0	0	1	0	0	0	0	1	4	2	1	0	4	3	3	1	0	1
sp|A2ALI5|AJAP1_MOUSE	sp|A2ALI5|AJAP1_MOUSE	1	1	1	>sp|A2ALI5|AJAP1_MOUSE Adherens junction-associated protein 1 OS=Mus musculus GN=Ajap1 PE=2 SV=1	1	1	1	1	0	0	0	0	0	0	0	0	1	0	0	0	0	0	1	0	0	0	0	0	0	0	0	0	0	0	0	0	0	0	0	0	0	0	0	0	0	1	0	0
sp|A2ALS5|RPGP1_MOUSE;sp|A2ALS5-4|RPGP1_MOUSE;sp|A2ALS5-3|RPGP1_MOUSE;sp|A2ALS5-2|RPGP1_MOUSE;tr|A2ALS4|A2ALS4_MOUSE;tr|A2ALS3|A2ALS3_MOUSE;tr|A2ALS2|A2ALS2_MOUSE	sp|A2ALS5|RPGP1_MOUSE;sp|A2ALS5-4|RPGP1_MOUSE;sp|A2ALS5-3|RPGP1_MOUSE;sp|A2ALS5-2|RPGP1_MOUSE;tr|A2ALS4|A2ALS4_MOUSE	15;15;15;15;15;6;2	15;15;15;15;15;6;2	10;10;10;10;10;5;2	>sp|A2ALS5|RPGP1_MOUSE Rap1 GTPase-activating protein 1 OS=Mus musculus GN=Rap1gap PE=1 SV=2;>sp|A2ALS5-4|RPGP1_MOUSE Isoform of A2ALS5, Isoform 4 of Rap1 GTPase-activating protein 1 OS=Mus musculus GN=Rap1gap;>sp|A2ALS5-3|RPGP1_MOUSE Isoform of A2ALS5, Is	7	15	15	10	4	4	4	1	3	5	3	2	5	3	3	3	5	5	1	2	4	5	1	2	0	2	3	2	2	1	0	1	0	4	4	4	1	3	5	3	2	5	3	3
sp|A2ALU4|SHRM2_MOUSE;tr|A7TU71|A7TU71_MOUSE;sp|A2ALU4-2|SHRM2_MOUSE	sp|A2ALU4|SHRM2_MOUSE;tr|A7TU71|A7TU71_MOUSE;sp|A2ALU4-2|SHRM2_MOUSE	7;7;6	7;7;6	6;6;5	>sp|A2ALU4|SHRM2_MOUSE Protein Shroom2 OS=Mus musculus GN=Shroom2 PE=1 SV=1;>tr|A7TU71|A7TU71_MOUSE Isoform of A2ALU4, Protein Shroom2 OS=Mus musculus GN=Shroom2 PE=1 SV=1;>sp|A2ALU4-2|SHRM2_MOUSE Isoform of A2ALU4, Isoform 2 of Protein Shroom2 OS=Mus musc	3	7	7	6	2	0	0	0	0	0	0	0	1	1	0	1	0	0	0	0	0	2	0	0	0	0	1	0	0	0	0	0	0	2	0	0	0	0	0	0	0	1	1	0
sp|A2AN08-3|UBR4_MOUSE;sp|A2AN08|UBR4_MOUSE;sp|A2AN08-5|UBR4_MOUSE;sp|A2AN08-2|UBR4_MOUSE;tr|F6SSP6|F6SSP6_MOUSE;tr|Z4YMA7|Z4YMA7_MOUSE;sp|A2AN08-4|UBR4_MOUSE	sp|A2AN08-3|UBR4_MOUSE;sp|A2AN08|UBR4_MOUSE;sp|A2AN08-5|UBR4_MOUSE	31;31;31;13;10;8;3	31;31;31;13;10;8;3	31;31;31;13;10;8;3	>sp|A2AN08-3|UBR4_MOUSE Isoform of A2AN08, Isoform 3 of E3 ubiquitin-protein ligase UBR4 OS=Mus musculus GN=Ubr4;>sp|A2AN08|UBR4_MOUSE E3 ubiquitin-protein ligase UBR4 OS=Mus musculus GN=Ubr4 PE=1 SV=1;>sp|A2AN08-5|UBR4_MOUSE Isoform of A2AN08, Isoform 5 o	7	31	31	31	1	1	1	0	0	7	9	6	7	5	4	3	1	0	0	1	1	6	5	0	0	3	5	0	1	0	0	2	0	1	1	1	0	0	7	9	6	7	5	4
tr|H3BIW6|H3BIW6_MOUSE;tr|F7C3A0|F7C3A0_MOUSE;sp|A2AP18-2|PLCH2_MOUSE;sp|A2AP18-3|PLCH2_MOUSE;sp|A2AP18-4|PLCH2_MOUSE;sp|A2AP18|PLCH2_MOUSE;tr|H3BK11|H3BK11_MOUSE;sp|A2AP18-5|PLCH2_MOUSE;tr|A0A087WSR3|A0A087WSR3_MOUSE;tr|H3BKE1|H3BKE1_MOUSE;sp|Q4KWH5-4|PLCH1_MOUSE;tr|A0A0A0MQM2|A0A0A0MQM2_MOUSE;sp|Q4KWH5-3|PLCH1_MOUSE;tr|F6UKG4|F6UKG4_MOUSE;tr|F7C512|F7C512_MOUSE;sp|Q4KWH5-5|PLCH1_MOUSE	tr|H3BIW6|H3BIW6_MOUSE;tr|F7C3A0|F7C3A0_MOUSE;sp|A2AP18-2|PLCH2_MOUSE;sp|A2AP18-3|PLCH2_MOUSE;sp|A2AP18-4|PLCH2_MOUSE;sp|A2AP18|PLCH2_MOUSE;tr|H3BK11|H3BK11_MOUSE;sp|A2AP18-5|PLCH2_MOUSE	14;14;14;14;12;12;10;8;4;2;2;2;2;1;1;1	14;14;14;14;12;12;10;8;4;2;2;2;2;1;1;1	12;12;12;12;10;10;8;7;3;0;0;0;0;1;0;0	>tr|H3BIW6|H3BIW6_MOUSE Isoform of A2AP18, Phosphoinositide phospholipase C OS=Mus musculus GN=Plch2 PE=1 SV=1;>tr|F7C3A0|F7C3A0_MOUSE Isoform of A2AP18, Phosphoinositide phospholipase C OS=Mus musculus GN=Plch2 PE=1 SV=2;>sp|A2AP18-2|PLCH2_MOUSE Isoform o	16	14	14	12	3	3	7	3	3	0	0	0	0	0	0	2	1	0	0	0	1	0	3	0	0	2	5	2	1	0	0	1	3	3	3	7	3	3	0	0	0	0	0	0
sp|A2APV2-3|FMNL2_MOUSE	sp|A2APV2-3|FMNL2_MOUSE	21	21	0	>sp|A2APV2-3|FMNL2_MOUSE Isoform of A2APV2, Isoform 3 of Formin-like protein 2 OS=Mus musculus GN=Fmnl2	1	21	21	0	3	4	3	0	1	7	9	6	10	11	9	1	2	0	0	1	1	3	4	2	1	1	4	1	2	1	0	0	0	3	4	3	0	1	7	9	6	10	11	9
sp|A2APY7|NDUF5_MOUSE;sp|A2APY7-2|NDUF5_MOUSE	sp|A2APY7|NDUF5_MOUSE	3;1	3;1	3;1	>sp|A2APY7|NDUF5_MOUSE NADH dehydrogenase [ubiquinone] 1 alpha subcomplex assembly factor 5 OS=Mus musculus GN=Ndufaf5 PE=1 SV=1	2	3	3	3	1	0	1	0	0	0	0	0	0	0	0	1	0	1	0	0	0	0	0	2	0	0	0	0	0	0	0	0	0	1	0	1	0	0	0	0	0	0	0	0
sp|A2AQ07|TBB1_MOUSE;CON__ENSEMBL:ENSBTAP00000025008	sp|A2AQ07|TBB1_MOUSE;CON__ENSEMBL:ENSBTAP00000025008	8;6	2;0	2;0	>sp|A2AQ07|TBB1_MOUSE Tubulin beta-1 chain OS=Mus musculus GN=Tubb1 PE=1 SV=1;>ENSEMBL:ENSBTAP00000025008 (Bos taurus) hypothetical protein	2	8	2	2	6	5	4	7	5	6	5	5	4	6	5	6	5	5	4	5	6	6	5	4	5	5	5	6	6	5	5	5	5	1	0	0	2	0	0	0	0	0	0	0
sp|A2ARP1-3|VIP1_MOUSE;sp|A2ARP1-2|VIP1_MOUSE;sp|A2ARP1|VIP1_MOUSE	sp|A2ARP1-3|VIP1_MOUSE;sp|A2ARP1-2|VIP1_MOUSE;sp|A2ARP1|VIP1_MOUSE	1;1;1	1;1;1	1;1;1	>sp|A2ARP1-3|VIP1_MOUSE Isoform of A2ARP1, Isoform 3 of Inositol hexakisphosphate and diphosphoinositol-pentakisphosphate kinase 1 OS=Mus musculus GN=Ppip5k1;>sp|A2ARP1-2|VIP1_MOUSE Isoform of A2ARP1, Isoform 2 of Inositol hexakisphosphate and diphosphoino	3	1	1	1	0	0	0	0	0	1	0	0	0	0	1	0	0	0	0	0	0	0	0	0	0	0	0	0	0	0	0	0	0	0	0	0	0	0	1	0	0	0	0	1
sp|A2ARS0|ANR63_MOUSE	sp|A2ARS0|ANR63_MOUSE	7	7	7	>sp|A2ARS0|ANR63_MOUSE Ankyrin repeat domain-containing protein 63 OS=Mus musculus GN=Ankrd63 PE=1 SV=1	1	7	7	7	0	0	0	0	0	0	0	0	0	0	0	1	1	1	7	0	1	0	0	0	0	0	0	0	0	0	0	0	0	0	0	0	0	0	0	0	0	0	0	0
sp|A2ASQ1-3|AGRIN_MOUSE;tr|Z4YK85|Z4YK85_MOUSE;sp|A2ASQ1-2|AGRIN_MOUSE;tr|M0QWP1|M0QWP1_MOUSE;sp|A2ASQ1|AGRIN_MOUSE;tr|Z4YJS5|Z4YJS5_MOUSE	sp|A2ASQ1-3|AGRIN_MOUSE;tr|Z4YK85|Z4YK85_MOUSE;sp|A2ASQ1-2|AGRIN_MOUSE;tr|M0QWP1|M0QWP1_MOUSE;sp|A2ASQ1|AGRIN_MOUSE;tr|Z4YJS5|Z4YJS5_MOUSE	10;10;10;10;9;5	10;10;10;10;9;5	10;10;10;10;9;5	>sp|A2ASQ1-3|AGRIN_MOUSE Isoform of A2ASQ1, Isoform 3 of Agrin OS=Mus musculus GN=Agrn;>tr|Z4YK85|Z4YK85_MOUSE Isoform of A2ASQ1, Agrin OS=Mus musculus GN=Agrn PE=1 SV=1;>sp|A2ASQ1-2|AGRIN_MOUSE Isoform of A2ASQ1, Isoform 2 of Agrin OS=Mus musculus GN=Agrn	6	10	10	10	0	0	0	0	0	2	0	0	0	0	0	1	0	0	0	0	0	1	0	1	10	0	0	0	0	0	0	0	0	0	0	0	0	0	2	0	0	0	0	0
tr|E9Q8N1|E9Q8N1_MOUSE;tr|E9Q8K5|E9Q8K5_MOUSE;sp|A2ASS6|TITIN_MOUSE;sp|A2ASS6-2|TITIN_MOUSE;tr|F7CR78|F7CR78_MOUSE;tr|Q8BUJ6|Q8BUJ6_MOUSE	tr|E9Q8N1|E9Q8N1_MOUSE;tr|E9Q8K5|E9Q8K5_MOUSE;sp|A2ASS6|TITIN_MOUSE;sp|A2ASS6-2|TITIN_MOUSE	55;55;55;54;3;1	55;55;55;54;3;1	48;48;48;47;2;0	>tr|E9Q8N1|E9Q8N1_MOUSE Isoform of A2ASS6, Titin OS=Mus musculus GN=Ttn PE=1 SV=1;>tr|E9Q8K5|E9Q8K5_MOUSE Isoform of A2ASS6, Titin OS=Mus musculus GN=Ttn PE=1 SV=1;>sp|A2ASS6|TITIN_MOUSE Titin OS=Mus musculus GN=Ttn PE=1 SV=1;>sp|A2ASS6-2|TITIN_MOUSE Isofo	6	55	55	48	0	0	0	0	0	0	0	1	43	2	1	1	0	3	0	1	0	0	0	0	0	1	2	1	0	2	1	0	0	0	0	0	0	0	0	0	1	43	2	1
sp|A2ASZ8-4|SCMC2_MOUSE;sp|A2ASZ8-5|SCMC2_MOUSE;sp|A2ASZ8-2|SCMC2_MOUSE;sp|A2ASZ8-3|SCMC2_MOUSE;sp|A2ASZ8|SCMC2_MOUSE;tr|Z4YLR9|Z4YLR9_MOUSE;tr|A0A0A6YWC1|A0A0A6YWC1_MOUSE;tr|F6RC04|F6RC04_MOUSE	sp|A2ASZ8-4|SCMC2_MOUSE;sp|A2ASZ8-5|SCMC2_MOUSE;sp|A2ASZ8-2|SCMC2_MOUSE;sp|A2ASZ8-3|SCMC2_MOUSE;sp|A2ASZ8|SCMC2_MOUSE	19;19;18;18;17;6;3;3	18;18;17;17;16;5;3;3	18;18;17;17;16;5;3;3	>sp|A2ASZ8-4|SCMC2_MOUSE Isoform of A2ASZ8, Isoform 4 of Calcium-binding mitochondrial carrier protein SCaMC-2 OS=Mus musculus GN=Slc25a25;>sp|A2ASZ8-5|SCMC2_MOUSE Isoform of A2ASZ8, Isoform 5 of Calcium-binding mitochondrial carrier protein SCaMC-2 OS=Mus	8	19	18	18	3	0	4	1	3	8	9	13	4	11	12	1	1	5	0	2	1	1	0	1	5	3	2	0	0	1	2	2	0	3	0	3	1	3	8	9	12	4	11	12
sp|A2AV25|FBCD1_MOUSE	sp|A2AV25|FBCD1_MOUSE	3	3	3	>sp|A2AV25|FBCD1_MOUSE Fibrinogen C domain-containing protein 1 OS=Mus musculus GN=Fibcd1 PE=2 SV=1	1	3	3	3	1	2	1	1	2	0	0	0	0	0	0	0	0	0	0	0	0	0	1	0	0	0	0	0	0	0	0	2	1	1	2	1	1	2	0	0	0	0	0	0
sp|A2AWA9|RBGP1_MOUSE;sp|A2AWA9-2|RBGP1_MOUSE;tr|A2AWA7|A2AWA7_MOUSE;sp|A2AWA9-3|RBGP1_MOUSE;tr|A2AWB0|A2AWB0_MOUSE;tr|A0A0A6YWT4|A0A0A6YWT4_MOUSE;tr|A0A0A6YY35|A0A0A6YY35_MOUSE	sp|A2AWA9|RBGP1_MOUSE;sp|A2AWA9-2|RBGP1_MOUSE	11;8;5;2;1;1;1	11;8;5;2;1;1;1	9;8;5;2;1;0;0	>sp|A2AWA9|RBGP1_MOUSE Rab GTPase-activating protein 1 OS=Mus musculus GN=Rabgap1 PE=1 SV=1;>sp|A2AWA9-2|RBGP1_MOUSE Isoform of A2AWA9, Isoform 2 of Rab GTPase-activating protein 1 OS=Mus musculus GN=Rabgap1	7	11	11	9	3	4	4	1	1	0	0	1	1	1	2	1	0	0	0	0	0	2	1	0	0	2	1	3	1	1	0	0	0	3	4	4	1	1	0	0	1	1	1	2
sp|A2BDX3|MOCS3_MOUSE	sp|A2BDX3|MOCS3_MOUSE	2	2	2	>sp|A2BDX3|MOCS3_MOUSE Adenylyltransferase and sulfurtransferase MOCS3 OS=Mus musculus GN=Mocs3 PE=1 SV=1	1	2	2	2	0	1	1	0	0	1	1	0	1	0	0	0	1	1	0	0	0	0	1	0	1	0	1	0	1	0	1	0	0	0	1	1	0	0	1	1	0	1	0	0
tr|A2BIN0|A2BIN0_MOUSE;tr|B8JI96|B8JI96_MOUSE;tr|Q58EV3|Q58EV3_MOUSE;tr|Q58ES8|Q58ES8_MOUSE;tr|A9R9W0|A9R9W0_MOUSE;tr|A2CGB6|A2CGB6_MOUSE;tr|A2CEL1|A2CEL1_MOUSE;tr|A2CEK7|A2CEK7_MOUSE;tr|A2CEK6|A2CEK6_MOUSE;tr|A2BIN1|A2BIN1_MOUSE;tr|A2AKN9|A2AKN9_MOUSE;tr|A2AKN8|A2AKN8_MOUSE;sp|P11589|MUP2_MOUSE;sp|P11588|MUP1_MOUSE;sp|P02762|MUP6_MOUSE;sp|B5X0G2|MUP17_MOUSE;sp|P04938|MUP11_MOUSE;sp|A2BIM8|MUP18_…	tr|A2BIN0|A2BIN0_MOUSE;tr|B8JI96|B8JI96_MOUSE;tr|Q58EV3|Q58EV3_MOUSE;tr|Q58ES8|Q58ES8_MOUSE;tr|A9R9W0|A9R9W0_MOUSE;tr|A2CGB6|A2CGB6_MOUSE;tr|A2CEL1|A2CEL1_MOUSE;tr|A2CEK7|A2CEK7_MOUSE;tr|A2CEK6|A2CEK6_MOUSE;tr|A2BIN1|A2BIN1_MOUSE;tr|A2AKN9|A2AKN9_MOUSE;tr|A2AKN8|A2AKN8_MOUSE;sp|P11589|MUP2_MOUSE;sp|P11588|MUP1_MOUSE;sp|P02762|MUP6_MOUSE;sp|B5X0G2|MUP17_MOUSE;sp|P04938|MUP11_MOUSE;sp|A2BIM8|MUP18_…	2;2;2;2;2;2;2;2;2;2;2;2;2;2;2;2;2;2;1;1;1;1;1;1;1;1;1	2;2;2;2;2;2;2;2;2;2;2;2;2;2;2;2;2;2;1;1;1;1;1;1;1;1;1	2;2;2;2;2;2;2;2;2;2;2;2;2;2;2;2;2;2;1;1;1;1;1;1;1;1;1	>tr|A2BIN0|A2BIN0_MOUSE Isoform of A2BIM8, Major urinary protein 11 OS=Mus musculus GN=Mup11 PE=4 SV=1;>tr|B8JI96|B8JI96_MOUSE Isoform of A2CEK7, Protein Mup14 (Fragment) OS=Mus musculus GN=Mup14 PE=1 SV=1;>tr|Q58EV3|Q58EV3_MOUSE Isoform of P11588, Major u	27	2	2	2	0	0	0	0	0	0	0	0	0	0	0	0	0	0	0	2	0	0	0	0	0	0	0	0	0	0	0	0	0	0	0	0	0	0	0	0	0	0	0	0
sp|A2CG49|KALRN_MOUSE;sp|A2CG49-7|KALRN_MOUSE;tr|F6QYT9|F6QYT9_MOUSE;sp|A2CG49-2|KALRN_MOUSE;tr|A0A0A0MQF1|A0A0A0MQF1_MOUSE;tr|D3Z560|D3Z560_MOUSE;tr|D3Z4R2|D3Z4R2_MOUSE;sp|A2CG49-4|KALRN_MOUSE;tr|D3Z534|D3Z534_MOUSE;sp|A2CG49-6|KALRN_MOUSE;tr|D3Z532|D3Z532_MOUSE;tr|D3Z535|D3Z535_MOUSE;sp|A2CG49-3|KALRN_MOUSE	sp|A2CG49|KALRN_MOUSE;sp|A2CG49-7|KALRN_MOUSE;tr|F6QYT9|F6QYT9_MOUSE;sp|A2CG49-2|KALRN_MOUSE;tr|A0A0A0MQF1|A0A0A0MQF1_MOUSE	81;81;79;79;73;37;9;7;7;7;7;7;1	81;81;79;79;73;37;9;7;7;7;7;7;1	7;7;5;5;0;0;7;5;5;5;5;5;1	>sp|A2CG49|KALRN_MOUSE Kalirin OS=Mus musculus GN=Kalrn PE=1 SV=1;>sp|A2CG49-7|KALRN_MOUSE Isoform of A2CG49, Isoform 7 of Kalirin OS=Mus musculus GN=Kalrn;>tr|F6QYT9|F6QYT9_MOUSE Isoform of A2CG49, Kalirin (Fragment) OS=Mus musculus GN=Kalrn PE=1 SV=1;>sp	13	81	81	7	12	6	17	9	18	1	0	0	3	0	0	4	5	8	50	5	5	8	9	22	62	22	17	4	2	6	43	9	6	12	6	17	9	18	1	0	0	3	0	0
sp|A2CG49-9|KALRN_MOUSE;sp|A2CG49-8|KALRN_MOUSE;tr|B1B1A7|B1B1A7_MOUSE;tr|D3Z559|D3Z559_MOUSE;sp|A2CG49-5|KALRN_MOUSE	sp|A2CG49-9|KALRN_MOUSE;sp|A2CG49-8|KALRN_MOUSE;tr|B1B1A7|B1B1A7_MOUSE;tr|D3Z559|D3Z559_MOUSE;sp|A2CG49-5|KALRN_MOUSE	75;74;61;45;44	2;2;1;2;2	2;2;1;2;2	>sp|A2CG49-9|KALRN_MOUSE Isoform of A2CG49, Isoform 9 of Kalirin OS=Mus musculus GN=Kalrn;>sp|A2CG49-8|KALRN_MOUSE Isoform of A2CG49, Isoform 8 of Kalirin OS=Mus musculus GN=Kalrn;>tr|B1B1A7|B1B1A7_MOUSE Isoform of A2CG49, Kalirin (Fragment) OS=Mus musculu	5	75	2	2	11	6	17	8	18	0	0	0	2	0	0	3	4	8	47	5	3	7	7	21	58	20	15	4	2	6	42	9	6	0	0	1	0	1	0	0	0	0	0	0
sp|A2RSJ4|UH1BL_MOUSE	sp|A2RSJ4|UH1BL_MOUSE	2	2	2	>sp|A2RSJ4|UH1BL_MOUSE UHRF1-binding protein 1-like OS=Mus musculus GN=Uhrf1bp1l PE=1 SV=2	1	2	2	2	1	0	0	0	0	0	0	0	0	0	0	0	0	0	0	0	0	1	0	0	0	1	0	0	0	0	0	0	0	1	0	0	0	0	0	0	0	0	0	0
tr|A0A087WRK2|A0A087WRK2_MOUSE;tr|A0A0A6YWN0|A0A0A6YWN0_MOUSE;tr|A0A087WPB8|A0A087WPB8_MOUSE;tr|A0A087WQ64|A0A087WQ64_MOUSE;sp|A2RSY1-2|KANL3_MOUSE;sp|A2RSY1|KANL3_MOUSE	tr|A0A087WRK2|A0A087WRK2_MOUSE;tr|A0A0A6YWN0|A0A0A6YWN0_MOUSE;tr|A0A087WPB8|A0A087WPB8_MOUSE;tr|A0A087WQ64|A0A087WQ64_MOUSE;sp|A2RSY1-2|KANL3_MOUSE;sp|A2RSY1|KANL3_MOUSE	1;1;1;1;1;1	1;1;1;1;1;1	1;1;1;1;1;1	>tr|A0A087WRK2|A0A087WRK2_MOUSE Isoform of A2RSY1, KAT8 regulatory NSL complex subunit 3 OS=Mus musculus GN=Kansl3 PE=1 SV=1;>tr|A0A0A6YWN0|A0A0A6YWN0_MOUSE Isoform of A2RSY1, KAT8 regulatory NSL complex subunit 3 OS=Mus musculus GN=Kansl3 PE=1 SV=1;>tr|A0	6	1	1	1	0	0	0	0	1	0	0	0	0	0	0	0	0	0	0	0	0	0	0	0	0	0	0	0	0	0	0	0	0	0	0	0	0	1	0	0	0	0	0	0
tr|B2RPY3|B2RPY3_MOUSE;sp|A2RT62|FXL16_MOUSE	tr|B2RPY3|B2RPY3_MOUSE;sp|A2RT62|FXL16_MOUSE	10;10	10;10	10;10	>tr|B2RPY3|B2RPY3_MOUSE Isoform of A2RT62, F-box and leucine-rich repeat protein 16 OS=Mus musculus GN=Fbxl16 PE=1 SV=1;>sp|A2RT62|FXL16_MOUSE F-box/LRR-repeat protein 16 OS=Mus musculus GN=Fbxl16 PE=1 SV=1	2	10	10	10	8	0	4	5	1	0	0	0	0	0	0	6	2	2	5	0	0	4	0	0	0	1	2	4	1	2	0	0	4	8	0	4	5	1	0	0	0	0	0	0
tr|F7CGP0|F7CGP0_MOUSE;sp|A3KGS3-2|RGPA2_MOUSE;sp|A3KGS3|RGPA2_MOUSE;tr|A0A0A0MQD7|A0A0A0MQD7_MOUSE;tr|F7AI67|F7AI67_MOUSE	tr|F7CGP0|F7CGP0_MOUSE;sp|A3KGS3-2|RGPA2_MOUSE;sp|A3KGS3|RGPA2_MOUSE;tr|A0A0A0MQD7|A0A0A0MQD7_MOUSE;tr|F7AI67|F7AI67_MOUSE	3;3;3;3;2	2;2;2;2;2	2;2;2;2;2	>tr|F7CGP0|F7CGP0_MOUSE Isoform of A3KGS3, Ral GTPase-activating protein subunit alpha-2 (Fragment) OS=Mus musculus GN=Ralgapa2 PE=1 SV=1;>sp|A3KGS3-2|RGPA2_MOUSE Isoform of A3KGS3, Isoform 2 of Ral GTPase-activating protein subunit alpha-2 OS=Mus musculus	5	3	2	2	0	0	1	0	0	0	0	0	0	0	0	0	0	0	0	0	0	1	1	1	1	0	0	1	0	0	0	0	0	0	0	1	0	0	0	0	0	0	0	0
sp|A6H584|CO6A5_MOUSE	sp|A6H584|CO6A5_MOUSE	2	2	2	>sp|A6H584|CO6A5_MOUSE Collagen alpha-5(VI) chain OS=Mus musculus GN=Col6a5 PE=1 SV=4	1	2	2	2	0	0	0	0	0	0	0	0	0	0	0	0	0	0	0	0	0	0	0	0	0	0	0	0	0	1	1	0	0	0	0	0	0	0	0	0	0	0	0	0
sp|A6H5Z3|EXC6B_MOUSE;sp|A6H5Z3-2|EXC6B_MOUSE;tr|E0CY34|E0CY34_MOUSE	sp|A6H5Z3|EXC6B_MOUSE;sp|A6H5Z3-2|EXC6B_MOUSE	15;13;1	15;13;1	13;11;1	>sp|A6H5Z3|EXC6B_MOUSE Exocyst complex component 6B OS=Mus musculus GN=Exoc6b PE=1 SV=1;>sp|A6H5Z3-2|EXC6B_MOUSE Isoform of A6H5Z3, Isoform 2 of Exocyst complex component 6B OS=Mus musculus GN=Exoc6b	3	15	15	13	1	2	3	0	1	0	4	1	6	4	2	2	1	0	0	2	0	4	4	5	1	1	2	1	0	1	0	0	1	1	2	3	0	1	0	4	1	6	4	2
sp|A6H611|MIPEP_MOUSE	sp|A6H611|MIPEP_MOUSE	2	2	2	>sp|A6H611|MIPEP_MOUSE Mitochondrial intermediate peptidase OS=Mus musculus GN=Mipep PE=1 SV=1	1	2	2	2	0	0	1	0	0	1	0	0	0	0	0	0	0	0	0	0	0	0	0	1	0	0	0	0	0	0	0	0	0	0	0	1	0	0	1	0	0	0	0	0
sp|A6H630|ARMT1_MOUSE;sp|A6H630-2|ARMT1_MOUSE;sp|A6H630-4|ARMT1_MOUSE;tr|D6RG65|D6RG65_MOUSE	sp|A6H630|ARMT1_MOUSE;sp|A6H630-2|ARMT1_MOUSE	5;3;2;1	5;3;2;1	4;2;1;1	>sp|A6H630|ARMT1_MOUSE Protein-glutamate O-methyltransferase OS=Mus musculus GN=Armt1 PE=1 SV=1;>sp|A6H630-2|ARMT1_MOUSE Isoform of A6H630, Isoform 2 of Protein-glutamate O-methyltransferase OS=Mus musculus GN=Armt1	4	5	5	4	3	0	0	0	0	0	0	0	0	0	0	2	1	0	0	0	0	0	0	0	0	0	1	0	0	0	0	0	0	3	0	0	0	0	0	0	0	0	0	0
sp|A6H6A9|RBG1L_MOUSE;sp|A6H6A9-2|RBG1L_MOUSE	sp|A6H6A9|RBG1L_MOUSE;sp|A6H6A9-2|RBG1L_MOUSE	2;1	2;1	2;1	>sp|A6H6A9|RBG1L_MOUSE Rab GTPase-activating protein 1-like OS=Mus musculus GN=Rabgap1l PE=1 SV=1;>sp|A6H6A9-2|RBG1L_MOUSE Isoform of A6H6A9, Isoform 2 of Rab GTPase-activating protein 1-like OS=Mus musculus GN=Rabgap1l	2	2	2	2	1	0	1	0	0	0	0	1	0	0	0	0	0	0	0	0	0	0	0	0	0	0	0	1	0	0	0	0	0	1	0	1	0	0	0	0	1	0	0	0
sp|A6H6A9-3|RBG1L_MOUSE	sp|A6H6A9-3|RBG1L_MOUSE	3	1	1	>sp|A6H6A9-3|RBG1L_MOUSE Isoform of A6H6A9, Isoform 3 of Rab GTPase-activating protein 1-like OS=Mus musculus GN=Rabgap1l	1	3	1	1	1	3	1	1	0	0	0	0	0	1	1	0	0	0	0	0	0	0	0	0	0	0	0	1	0	0	0	0	0	0	1	0	0	0	0	0	0	0	0	0
tr|B2RSI0|B2RSI0_MOUSE;sp|A6X8Z5|RHG31_MOUSE	tr|B2RSI0|B2RSI0_MOUSE;sp|A6X8Z5|RHG31_MOUSE	1;1	1;1	1;1	>tr|B2RSI0|B2RSI0_MOUSE Isoform of A6X8Z5, CDC42 GTPase-activating protein OS=Mus musculus GN=Arhgap31 PE=1 SV=1;>sp|A6X8Z5|RHG31_MOUSE Rho GTPase-activating protein 31 OS=Mus musculus GN=Arhgap31 PE=1 SV=1	2	1	1	1	0	0	1	0	0	0	0	0	0	0	0	0	0	0	1	0	1	0	0	0	0	1	0	0	0	0	0	0	0	0	0	1	0	0	0	0	0	0	0	0
sp|A6X919|D19L1_MOUSE;sp|A6X919-2|D19L1_MOUSE	sp|A6X919|D19L1_MOUSE;sp|A6X919-2|D19L1_MOUSE	2;1	2;1	2;1	>sp|A6X919|D19L1_MOUSE Probable C-mannosyltransferase DPY19L1 OS=Mus musculus GN=Dpy19l1 PE=1 SV=1;>sp|A6X919-2|D19L1_MOUSE Isoform of A6X919, Isoform 2 of Probable C-mannosyltransferase DPY19L1 OS=Mus musculus GN=Dpy19l1	2	2	2	2	0	0	0	0	0	0	0	0	1	1	0	0	0	0	0	0	0	0	1	0	0	0	0	0	0	0	0	0	0	0	0	0	0	0	0	0	0	1	1	0
sp|B0F2B4|NLGN4_MOUSE	sp|B0F2B4|NLGN4_MOUSE	10	7	7	>sp|B0F2B4|NLGN4_MOUSE Neuroligin 4-like OS=Mus musculus GN=Nlgn4l PE=1 SV=1	1	10	7	7	2	2	2	1	2	0	2	2	6	2	3	1	1	3	6	3	2	2	2	2	3	2	1	2	2	1	2	2	2	0	0	0	0	0	0	0	0	4	0	1
sp|B0V2N1-4|PTPRS_MOUSE;sp|B0V2N1-3|PTPRS_MOUSE;sp|B0V2N1-6|PTPRS_MOUSE;sp|B0V2N1-2|PTPRS_MOUSE;sp|B0V2N1|PTPRS_MOUSE;sp|B0V2N1-5|PTPRS_MOUSE	sp|B0V2N1-4|PTPRS_MOUSE;sp|B0V2N1-3|PTPRS_MOUSE;sp|B0V2N1-6|PTPRS_MOUSE;sp|B0V2N1-2|PTPRS_MOUSE;sp|B0V2N1|PTPRS_MOUSE	48;48;47;47;47;23	37;37;36;36;36;12	36;36;35;35;35;11	>sp|B0V2N1-4|PTPRS_MOUSE Isoform of B0V2N1, Isoform 4 of Receptor-type tyrosine-protein phosphatase S OS=Mus musculus GN=Ptprs;>sp|B0V2N1-3|PTPRS_MOUSE Isoform of B0V2N1, Isoform 3 of Receptor-type tyrosine-protein phosphatase S OS=Mus musculus GN=Ptprs;>s	6	48	37	36	8	18	13	15	26	1	5	4	3	8	7	7	15	16	12	20	20	12	16	18	18	24	18	7	9	11	10	11	10	5	13	11	12	21	1	3	1	1	4	4
tr|Z4YKM2|Z4YKM2_MOUSE;tr|B2RWE3|B2RWE3_MOUSE;sp|B1AR13|CISD3_MOUSE	tr|Z4YKM2|Z4YKM2_MOUSE;tr|B2RWE3|B2RWE3_MOUSE;sp|B1AR13|CISD3_MOUSE	2;2;2	2;2;2	2;2;2	>tr|Z4YKM2|Z4YKM2_MOUSE Isoform of B1AR13, CDGSH iron-sulfur domain-containing protein 3, mitochondrial OS=Mus musculus GN=Cisd3 PE=1 SV=1;>tr|B2RWE3|B2RWE3_MOUSE Isoform of B1AR13, CDGSH iron sulfur domain 3 OS=Mus musculus GN=Cisd3 PE=1 SV=1;>sp|B1AR13|C	3	2	2	2	0	0	0	0	0	0	0	0	2	0	0	0	0	0	0	0	0	0	0	0	0	0	0	0	0	0	0	0	0	0	0	0	0	0	0	0	0	2	0	0
sp|B1AS29|GRIK3_MOUSE	sp|B1AS29|GRIK3_MOUSE	3	3	3	>sp|B1AS29|GRIK3_MOUSE Glutamate receptor ionotropic, kainate 3 OS=Mus musculus GN=Grik3 PE=1 SV=1	1	3	3	3	0	1	0	0	0	0	0	0	0	0	0	1	1	0	2	0	0	0	0	0	0	0	0	0	0	0	0	0	0	0	1	0	0	0	0	0	0	0	0	0
sp|B1AXV0|FRS1L_MOUSE;tr|F6Q3S1|F6Q3S1_MOUSE	sp|B1AXV0|FRS1L_MOUSE	6;2	6;2	6;2	>sp|B1AXV0|FRS1L_MOUSE DOMON domain-containing protein FRRS1L OS=Mus musculus GN=Frrs1l PE=1 SV=1	2	6	6	6	1	3	2	3	4	0	0	0	0	0	0	0	3	0	0	2	2	0	3	1	0	2	1	0	2	0	0	0	2	1	3	2	3	4	0	0	0	0	0	0
sp|B1AY13|UBP24_MOUSE;tr|E9PV45|E9PV45_MOUSE	sp|B1AY13|UBP24_MOUSE;tr|E9PV45|E9PV45_MOUSE	2;2	2;2	2;2	>sp|B1AY13|UBP24_MOUSE Ubiquitin carboxyl-terminal hydrolase 24 OS=Mus musculus GN=Usp24 PE=1 SV=1;>tr|E9PV45|E9PV45_MOUSE Isoform of B1AY13, Ubiquitin carboxyl-terminal hydrolase 24 OS=Mus musculus GN=Usp24 PE=1 SV=1	2	2	2	2	0	0	0	0	0	0	0	0	1	0	1	0	0	0	0	0	0	0	0	0	0	0	1	0	0	0	0	0	0	0	0	0	0	0	0	0	0	1	0	1
sp|B1AZP2-2|DLGP4_MOUSE;tr|B7ZNS2|B7ZNS2_MOUSE;sp|B1AZP2|DLGP4_MOUSE;sp|B1AZP2-3|DLGP4_MOUSE;tr|E9PUF2|E9PUF2_MOUSE;tr|F6YMR0|F6YMR0_MOUSE;tr|H3BJD4|H3BJD4_MOUSE;tr|H3BJW9|H3BJW9_MOUSE;tr|H3BKJ0|H3BKJ0_MOUSE	sp|B1AZP2-2|DLGP4_MOUSE;tr|B7ZNS2|B7ZNS2_MOUSE;sp|B1AZP2|DLGP4_MOUSE	32;30;30;14;9;8;5;3;1	30;28;28;12;9;8;5;3;1	22;20;20;4;1;0;0;0;0	>sp|B1AZP2-2|DLGP4_MOUSE Isoform of B1AZP2, Isoform 2 of Disks large-associated protein 4 OS=Mus musculus GN=Dlgap4;>tr|B7ZNS2|B7ZNS2_MOUSE Isoform of B1AZP2, Disks large-associated protein 4 OS=Mus musculus GN=Dlgap4 PE=1 SV=1;>sp|B1AZP2|DLGP4_MOUSE Disks	9	32	30	22	4	2	6	4	5	0	0	0	5	1	0	2	1	4	25	7	4	2	0	3	25	8	6	0	0	3	11	3	2	4	2	6	4	5	0	0	0	5	1	0
sp|B2RQC6-2|PYR1_MOUSE;tr|E9QAI5|E9QAI5_MOUSE;tr|G3UWN2|G3UWN2_MOUSE;sp|B2RQC6|PYR1_MOUSE;tr|E9QAT6|E9QAT6_MOUSE	sp|B2RQC6-2|PYR1_MOUSE;tr|E9QAI5|E9QAI5_MOUSE;tr|G3UWN2|G3UWN2_MOUSE;sp|B2RQC6|PYR1_MOUSE;tr|E9QAT6|E9QAT6_MOUSE	8;8;8;8;4	8;8;8;8;4	8;8;8;8;4	>sp|B2RQC6-2|PYR1_MOUSE Isoform of B2RQC6, Isoform 2 of CAD protein OS=Mus musculus GN=Cad;>tr|E9QAI5|E9QAI5_MOUSE Isoform of B2RQC6, CAD protein OS=Mus musculus GN=Cad PE=1 SV=1;>tr|G3UWN2|G3UWN2_MOUSE Isoform of B2RQC6, CAD protein OS=Mus musculus GN=Cad	5	8	8	8	0	4	0	0	0	1	0	0	3	2	0	0	0	1	0	0	0	0	0	0	0	0	0	0	0	0	0	0	0	0	4	0	0	0	1	0	0	3	2	0
sp|B2RSH2|GNAI1_MOUSE	sp|B2RSH2|GNAI1_MOUSE	23	17	12	>sp|B2RSH2|GNAI1_MOUSE Guanine nucleotide-binding protein G(i) subunit alpha-1 OS=Mus musculus GN=Gnai1 PE=1 SV=1	1	23	17	12	12	15	12	12	12	13	16	16	13	15	17	14	18	14	6	17	16	13	14	11	7	14	15	10	13	9	3	13	11	10	11	10	10	10	9	13	12	10	11	12
sp|B2RWJ3|TM240_MOUSE	sp|B2RWJ3|TM240_MOUSE	1	1	1	>sp|B2RWJ3|TM240_MOUSE Transmembrane protein 240 OS=Mus musculus GN=Tmem240 PE=1 SV=1	1	1	1	1	0	0	0	0	0	0	0	0	1	0	0	0	0	0	0	0	0	0	0	0	0	0	0	0	0	0	0	0	0	0	0	0	0	0	0	0	0	1	0	0
sp|B2RXC1|TPC11_MOUSE	sp|B2RXC1|TPC11_MOUSE	7	7	7	>sp|B2RXC1|TPC11_MOUSE Trafficking protein particle complex subunit 11 OS=Mus musculus GN=Trappc11 PE=1 SV=1	1	7	7	7	2	2	0	0	1	0	1	0	0	0	0	0	0	0	0	0	1	0	0	0	0	0	0	1	0	0	0	0	0	2	2	0	0	1	0	1	0	0	0	0
sp|B2RXS4|PLXB2_MOUSE	sp|B2RXS4|PLXB2_MOUSE	20	19	18	>sp|B2RXS4|PLXB2_MOUSE Plexin-B2 OS=Mus musculus GN=Plxnb2 PE=1 SV=1	1	20	19	18	2	5	4	2	2	0	4	1	1	7	4	0	6	1	0	2	3	0	5	0	0	4	5	0	5	0	0	1	1	2	5	4	2	2	0	4	1	1	6	4
sp|B2RY04|DOCK5_MOUSE	sp|B2RY04|DOCK5_MOUSE	6	6	6	>sp|B2RY04|DOCK5_MOUSE Dedicator of cytokinesis protein 5 OS=Mus musculus GN=Dock5 PE=1 SV=2	1	6	6	6	0	0	0	0	0	0	1	1	1	2	1	0	0	0	0	0	0	0	0	0	1	0	0	0	0	0	0	0	0	0	0	0	0	0	0	1	1	1	2	1
tr|S4R2B0|S4R2B0_MOUSE;sp|B2RY56|RBM25_MOUSE	tr|S4R2B0|S4R2B0_MOUSE;sp|B2RY56|RBM25_MOUSE	2;2	2;2	2;2	>tr|S4R2B0|S4R2B0_MOUSE Isoform of B2RY56, RNA-binding protein 25 (Fragment) OS=Mus musculus GN=Rbm25 PE=1 SV=1;>sp|B2RY56|RBM25_MOUSE RNA-binding protein 25 OS=Mus musculus GN=Rbm25 PE=1 SV=2	2	2	2	2	2	0	0	0	0	0	0	0	0	0	0	0	0	0	0	0	0	0	0	0	0	0	0	0	0	0	0	0	0	2	0	0	0	0	0	0	0	0	0	0
tr|A0A0A6YVY9|A0A0A6YVY9_MOUSE;tr|A0A0A6YXV2|A0A0A6YXV2_MOUSE;sp|B5TVM2|ILDR2_MOUSE;tr|A0A0A6YWD2|A0A0A6YWD2_MOUSE;tr|A0A0A6YY76|A0A0A6YY76_MOUSE;tr|A0A0A6YY19|A0A0A6YY19_MOUSE;tr|A0A0A6YXF0|A0A0A6YXF0_MOUSE	tr|A0A0A6YVY9|A0A0A6YVY9_MOUSE;tr|A0A0A6YXV2|A0A0A6YXV2_MOUSE;sp|B5TVM2|ILDR2_MOUSE;tr|A0A0A6YWD2|A0A0A6YWD2_MOUSE;tr|A0A0A6YY76|A0A0A6YY76_MOUSE;tr|A0A0A6YY19|A0A0A6YY19_MOUSE	14;14;14;13;13;9;6	14;14;14;13;13;9;6	14;14;14;13;13;9;6	>tr|A0A0A6YVY9|A0A0A6YVY9_MOUSE Isoform of B5TVM2, Immunoglobulin-like domain-containing receptor 2 OS=Mus musculus GN=Ildr2 PE=1 SV=1;>tr|A0A0A6YXV2|A0A0A6YXV2_MOUSE Isoform of B5TVM2, Immunoglobulin-like domain-containing receptor 2 OS=Mus musculus GN=Il	7	14	14	14	2	0	3	1	4	0	0	0	1	0	0	0	0	2	10	1	1	1	0	3	11	2	3	0	0	0	6	1	1	2	0	3	1	4	0	0	0	1	0	0
sp|B7ZMP1|XPP3_MOUSE;sp|B7ZMP1-2|XPP3_MOUSE	sp|B7ZMP1|XPP3_MOUSE;sp|B7ZMP1-2|XPP3_MOUSE	2;1	2;1	2;1	>sp|B7ZMP1|XPP3_MOUSE Probable Xaa-Pro aminopeptidase 3 OS=Mus musculus GN=Xpnpep3 PE=1 SV=1;>sp|B7ZMP1-2|XPP3_MOUSE Isoform of B7ZMP1, Isoform 2 of Probable Xaa-Pro aminopeptidase 3 OS=Mus musculus GN=Xpnpep3	2	2	2	2	0	0	0	0	0	0	0	0	1	0	0	1	0	0	1	0	0	0	0	1	1	1	1	0	0	1	1	0	1	0	0	0	0	0	0	0	0	1	0	0
sp|B9EJ86|OSBL8_MOUSE;tr|A0A0R4J150|A0A0R4J150_MOUSE;sp|Q9ER64|OSBL5_MOUSE;tr|G5E833|G5E833_MOUSE	sp|B9EJ86|OSBL8_MOUSE;tr|A0A0R4J150|A0A0R4J150_MOUSE	13;12;2;2	13;12;2;2	13;12;2;2	>sp|B9EJ86|OSBL8_MOUSE Oxysterol-binding protein-related protein 8 OS=Mus musculus GN=Osbpl8 PE=1 SV=1;>tr|A0A0R4J150|A0A0R4J150_MOUSE Isoform of B9EJ86, Oxysterol-binding protein OS=Mus musculus GN=Osbpl8 PE=1 SV=1	4	13	13	13	3	4	4	1	2	1	2	1	0	2	1	3	8	2	1	3	1	1	4	2	0	2	1	2	1	2	0	1	1	3	4	4	1	2	1	2	1	0	2	1
sp|B9EJA2-2|CTTB2_MOUSE;sp|B9EJA2-3|CTTB2_MOUSE;sp|B9EJA2-5|CTTB2_MOUSE;sp|B9EJA2-4|CTTB2_MOUSE;sp|B9EJA2|CTTB2_MOUSE;tr|D3Z1E3|D3Z1E3_MOUSE;tr|D3Z551|D3Z551_MOUSE;tr|F6Q1W8|F6Q1W8_MOUSE	sp|B9EJA2-2|CTTB2_MOUSE;sp|B9EJA2-3|CTTB2_MOUSE;sp|B9EJA2-5|CTTB2_MOUSE;sp|B9EJA2-4|CTTB2_MOUSE;sp|B9EJA2|CTTB2_MOUSE	16;16;16;16;16;7;4;4	16;16;16;16;16;7;4;4	16;16;16;16;16;7;4;4	>sp|B9EJA2-2|CTTB2_MOUSE Isoform of B9EJA2, Isoform 2 of Cortactin-binding protein 2 OS=Mus musculus GN=Cttnbp2;>sp|B9EJA2-3|CTTB2_MOUSE Isoform of B9EJA2, Isoform 3 of Cortactin-binding protein 2 OS=Mus musculus GN=Cttnbp2;>sp|B9EJA2-5|CTTB2_MOUSE Isoform	8	16	16	16	5	2	4	1	4	0	0	0	0	0	0	4	3	3	7	2	2	6	5	5	1	3	2	1	0	2	0	0	0	5	2	4	1	4	0	0	0	0	0	0
sp|B9EKR1|PRPTZ_MOUSE;tr|B2RXS8|B2RXS8_MOUSE;tr|A0A0J9YVD2|A0A0J9YVD2_MOUSE	sp|B9EKR1|PRPTZ_MOUSE;tr|B2RXS8|B2RXS8_MOUSE;tr|A0A0J9YVD2|A0A0J9YVD2_MOUSE	19;18;14	19;18;14	19;18;14	>sp|B9EKR1|PRPTZ_MOUSE Receptor-type tyrosine-protein phosphatase zeta OS=Mus musculus GN=Ptprz1 PE=1 SV=1;>tr|B2RXS8|B2RXS8_MOUSE Isoform of B9EKR1, Ptprz1 protein OS=Mus musculus GN=Ptprz1 PE=1 SV=1;>tr|A0A0J9YVD2|A0A0J9YVD2_MOUSE Isoform of B9EKR1, Rece	3	19	19	19	7	5	5	1	2	4	8	2	3	6	4	7	3	2	2	0	0	5	6	5	6	4	5	4	4	0	1	2	1	7	5	5	1	2	4	8	2	3	6	4
sp|D3YVE8|S35G2_MOUSE	sp|D3YVE8|S35G2_MOUSE	2	2	2	>sp|D3YVE8|S35G2_MOUSE Solute carrier family 35 member G2 OS=Mus musculus GN=Slc35g2 PE=1 SV=1	1	2	2	2	0	0	0	0	0	0	0	0	0	1	1	0	0	0	0	0	0	0	0	0	0	0	0	0	0	0	0	0	0	0	0	0	0	0	0	0	0	0	1	1
sp|D3YVF0|AKAP5_MOUSE;tr|H3BIV5|H3BIV5_MOUSE	sp|D3YVF0|AKAP5_MOUSE;tr|H3BIV5|H3BIV5_MOUSE	24;24	24;24	24;24	>sp|D3YVF0|AKAP5_MOUSE A-kinase anchor protein 5 OS=Mus musculus GN=Akap5 PE=1 SV=2;>tr|H3BIV5|H3BIV5_MOUSE Isoform of D3YVF0, A-kinase anchor protein 5 OS=Mus musculus GN=Akap5 PE=1 SV=1	2	24	24	24	11	14	12	13	11	1	0	0	0	0	0	12	18	10	6	17	14	8	8	4	1	9	9	2	6	3	0	4	4	11	14	12	13	11	1	0	0	0	0	0
sp|D3YXK2|SAFB1_MOUSE;tr|S4R1M2|S4R1M2_MOUSE;sp|Q80YR5|SAFB2_MOUSE	sp|D3YXK2|SAFB1_MOUSE;tr|S4R1M2|S4R1M2_MOUSE;sp|Q80YR5|SAFB2_MOUSE	7;7;5	7;7;5	7;7;5	>sp|D3YXK2|SAFB1_MOUSE Scaffold attachment factor B1 OS=Mus musculus GN=Safb PE=1 SV=2;>tr|S4R1M2|S4R1M2_MOUSE Isoform of D3YXK2, Scaffold attachment factor B1 OS=Mus musculus GN=Safb PE=1 SV=1;>sp|Q80YR5|SAFB2_MOUSE Scaffold attachment factor B2 OS=Mus mu	3	7	7	7	2	3	2	0	0	1	2	1	0	0	0	1	0	0	0	0	0	0	3	0	0	0	0	1	1	0	0	0	0	2	3	2	0	0	1	2	1	0	0	0
sp|D3YZP9|CCDC6_MOUSE;tr|F6SXB0|F6SXB0_MOUSE	sp|D3YZP9|CCDC6_MOUSE	5;1	5;1	5;1	>sp|D3YZP9|CCDC6_MOUSE Coiled-coil domain-containing protein 6 OS=Mus musculus GN=Ccdc6 PE=1 SV=1	2	5	5	5	1	0	0	0	1	2	1	0	0	0	0	0	0	0	0	0	0	0	0	1	0	0	0	0	0	0	0	0	0	1	0	0	0	1	2	1	0	0	0	0
sp|D3YZU1|SHAN1_MOUSE	sp|D3YZU1|SHAN1_MOUSE	81	1	0	>sp|D3YZU1|SHAN1_MOUSE SH3 and multiple ankyrin repeat domains protein 1 OS=Mus musculus GN=Shank1 PE=1 SV=1	1	81	1	0	24	0	25	11	19	2	0	4	34	3	4	8	0	14	71	8	8	7	0	16	64	21	18	2	0	5	56	11	8	0	0	0	0	0	0	0	0	0	0	0
sp|D3Z423|R212B_MOUSE	sp|D3Z423|R212B_MOUSE	1	1	1	>sp|D3Z423|R212B_MOUSE RING finger protein 212B OS=Mus musculus GN=Rnf212b PE=4 SV=1	1	1	1	1	0	0	0	0	0	0	0	1	0	0	0	0	0	0	0	0	0	0	0	0	1	0	0	0	0	0	0	0	0	0	0	0	0	0	0	0	1	0	0	0
sp|D3Z7H4|GSG1L_MOUSE	sp|D3Z7H4|GSG1L_MOUSE	6	6	6	>sp|D3Z7H4|GSG1L_MOUSE Germ cell-specific gene 1-like protein OS=Mus musculus GN=Gsg1l PE=1 SV=2	1	6	6	6	0	0	0	0	0	0	0	0	0	0	0	0	0	0	6	1	0	0	0	1	0	0	0	0	0	0	0	0	0	0	0	0	0	0	0	0	0	0	0	0
sp|D3Z7P3|GLSK_MOUSE;tr|D3Z7P4|D3Z7P4_MOUSE;sp|D3Z7P3-2|GLSK_MOUSE;tr|F7B327|F7B327_MOUSE;tr|F6U529|F6U529_MOUSE;tr|F6RDM4|F6RDM4_MOUSE	sp|D3Z7P3|GLSK_MOUSE;tr|D3Z7P4|D3Z7P4_MOUSE;sp|D3Z7P3-2|GLSK_MOUSE	30;25;23;8;6;1	30;25;23;8;6;1	30;25;23;8;6;1	>sp|D3Z7P3|GLSK_MOUSE Glutaminase kidney isoform, mitochondrial OS=Mus musculus GN=Gls PE=1 SV=1;>tr|D3Z7P4|D3Z7P4_MOUSE Isoform of D3Z7P3, Glutaminase kidney isoform, mitochondrial OS=Mus musculus GN=Gls PE=1 SV=1;>sp|D3Z7P3-2|GLSK_MOUSE Isoform of D3Z7P3	6	30	30	30	20	1	24	11	17	18	7	17	0	7	13	20	0	20	0	15	16	21	1	20	2	20	16	15	0	19	0	15	14	20	1	24	11	17	18	7	17	0	7	13
sp|E9PUL5|PRRT2_MOUSE;tr|A0A0J9YU72|A0A0J9YU72_MOUSE	sp|E9PUL5|PRRT2_MOUSE	8;1	8;1	8;1	>sp|E9PUL5|PRRT2_MOUSE Proline-rich transmembrane protein 2 OS=Mus musculus GN=Prrt2 PE=1 SV=1	2	8	8	8	5	6	7	6	6	4	5	4	0	5	4	4	6	5	0	5	4	5	5	2	0	6	4	3	3	4	0	4	4	5	6	7	6	6	4	5	4	0	5	4
sp|E9PV24-2|FIBA_MOUSE;sp|E9PV24|FIBA_MOUSE	sp|E9PV24-2|FIBA_MOUSE;sp|E9PV24|FIBA_MOUSE	15;15	15;15	15;15	>sp|E9PV24-2|FIBA_MOUSE Isoform of E9PV24, Isoform 2 of Fibrinogen alpha chain OS=Mus musculus GN=Fga;>sp|E9PV24|FIBA_MOUSE Fibrinogen alpha chain OS=Mus musculus GN=Fga PE=1 SV=1	2	15	15	15	0	0	0	0	1	6	0	4	10	0	0	1	0	1	1	0	0	2	0	0	3	0	0	0	0	0	2	0	0	0	0	0	0	1	6	0	4	10	0	0
sp|E9PVA8|GCN1_MOUSE	sp|E9PVA8|GCN1_MOUSE	17	17	17	>sp|E9PVA8|GCN1_MOUSE eIF-2-alpha kinase activator GCN1 OS=Mus musculus GN=Gcn1 PE=1 SV=1	1	17	17	17	2	5	6	1	0	3	1	2	5	0	2	1	0	0	1	0	0	3	7	2	0	0	1	1	0	1	0	0	1	2	5	6	1	0	3	1	2	5	0	2
tr|K3W4M2|K3W4M2_MOUSE;sp|E9PZQ0|RYR1_MOUSE	tr|K3W4M2|K3W4M2_MOUSE;sp|E9PZQ0|RYR1_MOUSE	8;8	3;3	3;3	>tr|K3W4M2|K3W4M2_MOUSE Isoform of E9PZQ0, Ryanodine receptor 1 OS=Mus musculus GN=Ryr1 PE=1 SV=1;>sp|E9PZQ0|RYR1_MOUSE Ryanodine receptor 1 OS=Mus musculus GN=Ryr1 PE=1 SV=1	2	8	3	3	0	1	0	0	0	0	0	0	1	0	0	0	0	0	1	0	0	0	2	1	1	0	0	1	5	0	0	0	1	0	0	0	0	0	0	0	0	1	0	0
sp|E9Q3L2|PI4KA_MOUSE;tr|F6Y9T6|F6Y9T6_MOUSE;tr|D6RJ66|D6RJ66_MOUSE;tr|F6WIX7|F6WIX7_MOUSE;tr|F6XSW4|F6XSW4_MOUSE	sp|E9Q3L2|PI4KA_MOUSE	73;10;5;4;4	73;10;5;4;4	73;10;5;4;4	>sp|E9Q3L2|PI4KA_MOUSE Phosphatidylinositol 4-kinase alpha OS=Mus musculus GN=Pi4ka PE=2 SV=2	5	73	73	73	14	23	21	25	27	9	14	8	15	17	17	17	22	16	19	23	25	13	21	18	11	31	30	10	14	13	2	22	16	14	23	21	25	27	9	14	8	15	17	17
tr|F6U7V1|F6U7V1_MOUSE;sp|E9Q401|RYR2_MOUSE;sp|A2AGL3-2|RYR3_MOUSE;sp|A2AGL3|RYR3_MOUSE;tr|E9PW34|E9PW34_MOUSE	tr|F6U7V1|F6U7V1_MOUSE;sp|E9Q401|RYR2_MOUSE	89;89;6;6;6	89;89;6;6;6	84;84;4;4;4	>tr|F6U7V1|F6U7V1_MOUSE Isoform of E9Q401, Ryanodine receptor 2 OS=Mus musculus GN=Ryr2 PE=1 SV=1;>sp|E9Q401|RYR2_MOUSE Ryanodine receptor 2 OS=Mus musculus GN=Ryr2 PE=1 SV=1	5	89	89	84	17	39	10	2	10	0	3	0	0	3	1	1	17	1	0	5	4	9	49	9	1	2	6	2	27	1	0	3	3	17	39	10	2	10	0	3	0	0	3	1
tr|E9PUL4|E9PUL4_MOUSE;tr|E9PXX4|E9PXX4_MOUSE;tr|E9PX38|E9PX38_MOUSE;tr|E9PYP0|E9PYP0_MOUSE;tr|E9Q8J6|E9Q8J6_MOUSE;sp|E9Q4S1|PDE8B_MOUSE;tr|E0CXQ1|E0CXQ1_MOUSE;tr|E9Q7S6|E9Q7S6_MOUSE	tr|E9PUL4|E9PUL4_MOUSE;tr|E9PXX4|E9PXX4_MOUSE;tr|E9PX38|E9PX38_MOUSE;tr|E9PYP0|E9PYP0_MOUSE;tr|E9Q8J6|E9Q8J6_MOUSE;sp|E9Q4S1|PDE8B_MOUSE;tr|E0CXQ1|E0CXQ1_MOUSE;tr|E9Q7S6|E9Q7S6_MOUSE	2;2;2;2;2;2;1;1	2;2;2;2;2;2;1;1	2;2;2;2;2;2;1;1	>tr|E9PUL4|E9PUL4_MOUSE Isoform of E9Q4S1, High affinity cAMP-specific and IBMX-insensitive 3,5-cyclic phosphodiesterase 8B OS=Mus musculus GN=Pde8b PE=1 SV=1;>tr|E9PXX4|E9PXX4_MOUSE Isoform of E9Q4S1, High affinity cAMP-specific and IBMX-insensitive 3,	8	2	2	2	0	0	0	0	0	0	0	0	0	0	0	0	0	0	2	0	0	1	0	0	1	0	0	0	0	0	0	0	0	0	0	0	0	0	0	0	0	0	0	0
sp|E9Q557|DESP_MOUSE;tr|E9PZW0|E9PZW0_MOUSE	sp|E9Q557|DESP_MOUSE;tr|E9PZW0|E9PZW0_MOUSE	19;16	19;16	19;16	>sp|E9Q557|DESP_MOUSE Desmoplakin OS=Mus musculus GN=Dsp PE=1 SV=1;>tr|E9PZW0|E9PZW0_MOUSE Isoform of E9Q557, Desmoplakin OS=Mus musculus GN=Dsp PE=1 SV=1	2	19	19	19	1	0	0	0	5	0	2	6	2	0	4	2	1	2	0	3	9	1	3	2	1	1	0	0	0	0	1	0	0	1	0	0	0	5	0	2	6	2	0	4
sp|E9Q5F9-2|SETD2_MOUSE;sp|E9Q5F9|SETD2_MOUSE;tr|A0A0G2JEZ4|A0A0G2JEZ4_MOUSE	sp|E9Q5F9-2|SETD2_MOUSE;sp|E9Q5F9|SETD2_MOUSE;tr|A0A0G2JEZ4|A0A0G2JEZ4_MOUSE	3;3;2	3;3;2	3;3;2	>sp|E9Q5F9-2|SETD2_MOUSE Isoform of E9Q5F9, Isoform 2 of Histone-lysine N-methyltransferase SETD2 OS=Mus musculus GN=Setd2;>sp|E9Q5F9|SETD2_MOUSE Histone-lysine N-methyltransferase SETD2 OS=Mus musculus GN=Setd2 PE=1 SV=1;>tr|A0A0G2JEZ4|A0A0G2JEZ4_MOUSE Is	3	3	3	3	0	0	0	1	1	0	0	0	1	0	0	0	0	0	0	0	0	0	0	1	0	0	0	0	0	0	0	0	0	0	0	0	1	1	0	0	0	1	0	0
sp|E9Q634|MYO1E_MOUSE;tr|G3V011|G3V011_MOUSE;tr|Q8CG29|Q8CG29_MOUSE;sp|P70248|MYO1F_MOUSE	sp|E9Q634|MYO1E_MOUSE	8;1;1;1	8;1;1;1	8;1;1;1	>sp|E9Q634|MYO1E_MOUSE Unconventional myosin-Ie OS=Mus musculus GN=Myo1e PE=1 SV=1	4	8	8	8	0	0	0	0	0	0	2	4	1	1	1	0	1	0	0	0	0	0	0	0	0	0	0	0	0	0	0	0	0	0	0	0	0	0	0	2	4	1	1	1
sp|E9Q6C8|XKR6_MOUSE;sp|E9Q6C8-2|XKR6_MOUSE;sp|E9Q6C8-3|XKR6_MOUSE;tr|H3BJG3|H3BJG3_MOUSE	sp|E9Q6C8|XKR6_MOUSE;sp|E9Q6C8-2|XKR6_MOUSE;sp|E9Q6C8-3|XKR6_MOUSE	4;3;3;1	4;3;3;1	4;3;3;1	>sp|E9Q6C8|XKR6_MOUSE XK-related protein 6 OS=Mus musculus GN=Xkr6 PE=2 SV=1;>sp|E9Q6C8-2|XKR6_MOUSE Isoform of E9Q6C8, Isoform 2 of XK-related protein 6 OS=Mus musculus GN=Xkr6;>sp|E9Q6C8-3|XKR6_MOUSE Isoform of E9Q6C8, Isoform 3 of XK-related protein 6 O	4	4	4	4	0	0	0	0	0	0	0	0	2	0	0	0	0	0	0	0	0	0	0	0	2	0	0	0	0	0	2	0	0	0	0	0	0	0	0	0	0	2	0	0
sp|E9Q6P5|TTC7B_MOUSE	sp|E9Q6P5|TTC7B_MOUSE	29	29	29	>sp|E9Q6P5|TTC7B_MOUSE Tetratricopeptide repeat protein 7B OS=Mus musculus GN=Ttc7b PE=1 SV=1	1	29	29	29	4	9	8	5	10	8	6	8	5	11	9	5	6	4	4	8	11	3	10	6	4	12	14	4	7	5	1	5	4	4	9	8	5	10	8	6	8	5	11	9
sp|E9Q8I9|FRY_MOUSE;sp|E9Q8I9-2|FRY_MOUSE;tr|A0A0J9YVH0|A0A0J9YVH0_MOUSE;tr|A0A0J9YTT8|A0A0J9YTT8_MOUSE;tr|A0A0J9YUJ6|A0A0J9YUJ6_MOUSE	sp|E9Q8I9|FRY_MOUSE;sp|E9Q8I9-2|FRY_MOUSE	11;11;5;3;1	11;11;5;3;1	6;6;5;3;0	>sp|E9Q8I9|FRY_MOUSE Protein furry homolog OS=Mus musculus GN=Fry PE=1 SV=1;>sp|E9Q8I9-2|FRY_MOUSE Isoform of E9Q8I9, Isoform 2 of Protein furry homolog OS=Mus musculus GN=Fry	5	11	11	6	4	1	3	1	3	1	2	0	3	1	0	1	2	1	2	0	0	2	2	2	1	0	2	1	1	2	1	1	1	4	1	3	1	3	1	2	0	3	1	0
sp|F6SEU4|SYGP1_MOUSE	sp|F6SEU4|SYGP1_MOUSE	84	84	1	>sp|F6SEU4|SYGP1_MOUSE Ras/Rap GTPase-activating protein SynGAP OS=Mus musculus GN=Syngap1 PE=1 SV=2	1	84	84	1	35	20	48	38	43	2	0	2	27	4	4	30	16	42	67	43	41	34	22	43	67	51	47	25	11	39	59	36	34	35	20	48	38	43	2	0	2	27	4	4
sp|F6W8I0|YJEN3_MOUSE;tr|A0A0A0MQI6|A0A0A0MQI6_MOUSE;tr|A0A0A0MQP0|A0A0A0MQP0_MOUSE	sp|F6W8I0|YJEN3_MOUSE;tr|A0A0A0MQI6|A0A0A0MQI6_MOUSE	3;2;1	3;2;1	3;2;1	>sp|F6W8I0|YJEN3_MOUSE YjeF N-terminal domain-containing protein 3 OS=Mus musculus GN=Yjefn3 PE=1 SV=2;>tr|A0A0A0MQI6|A0A0A0MQI6_MOUSE Isoform of F6W8I0, YjeF N-terminal domain-containing protein 3 (Fragment) OS=Mus musculus GN=Yjefn3 PE=1 SV=1	3	3	3	3	1	2	0	0	1	0	0	0	0	0	0	0	0	0	0	0	1	1	2	1	1	0	0	0	0	0	0	0	0	1	2	0	0	1	0	0	0	0	0	0
tr|Q7M739|Q7M739_MOUSE;sp|F6ZDS4|TPR_MOUSE;tr|F6RX08|F6RX08_MOUSE	tr|Q7M739|Q7M739_MOUSE;sp|F6ZDS4|TPR_MOUSE	5;5;1	5;5;1	5;5;1	>tr|Q7M739|Q7M739_MOUSE Isoform of F6ZDS4, Nuclear pore complex-associated intranuclear coiled-coil protein TPR OS=Mus musculus GN=Tpr PE=1 SV=1;>sp|F6ZDS4|TPR_MOUSE Nucleoprotein TPR OS=Mus musculus GN=Tpr PE=1 SV=1	3	5	5	5	1	0	0	0	0	4	0	1	1	0	0	1	0	0	0	0	0	1	0	0	0	0	0	0	0	0	0	0	0	1	0	0	0	0	4	0	1	1	0	0
sp|F8VPU2|FARP1_MOUSE;tr|E9Q805|E9Q805_MOUSE	sp|F8VPU2|FARP1_MOUSE	20;8	20;8	20;8	>sp|F8VPU2|FARP1_MOUSE FERM, RhoGEF and pleckstrin domain-containing protein 1 OS=Mus musculus GN=Farp1 PE=1 SV=1	2	20	20	20	5	7	5	5	5	6	2	4	5	8	3	6	6	4	4	3	7	5	6	5	1	2	3	1	2	3	1	4	3	5	7	5	5	5	6	2	4	5	8	3
sp|G3X9J0|SI1L3_MOUSE;tr|S4R1S0|S4R1S0_MOUSE;tr|S4R2N4|S4R2N4_MOUSE;tr|S4R1U8|S4R1U8_MOUSE	sp|G3X9J0|SI1L3_MOUSE	17;5;4;1	16;5;4;1	16;5;4;1	>sp|G3X9J0|SI1L3_MOUSE Signal-induced proliferation-associated 1-like protein 3 OS=Mus musculus GN=Sipa1l3 PE=1 SV=1	4	17	16	16	1	2	5	0	1	0	1	0	1	0	0	0	0	0	1	1	0	1	1	1	9	0	1	0	1	0	5	0	0	1	2	4	0	1	0	1	0	1	0	0
sp|G3X9K3|BIG1_MOUSE	sp|G3X9K3|BIG1_MOUSE	8	3	3	>sp|G3X9K3|BIG1_MOUSE Brefeldin A-inhibited guanine nucleotide-exchange protein 1 OS=Mus musculus GN=Arfgef1 PE=1 SV=1	1	8	3	3	2	1	1	0	1	2	0	3	1	2	3	2	0	0	0	1	2	0	1	1	0	1	1	0	2	0	0	0	1	1	0	0	0	0	1	0	1	0	1	1
sp|G3XA57|RFIP2_MOUSE;sp|G3XA57-2|RFIP2_MOUSE;tr|G3UW57|G3UW57_MOUSE;sp|Q9D620|RFIP1_MOUSE;tr|E9Q8L9|E9Q8L9_MOUSE	sp|G3XA57|RFIP2_MOUSE;sp|G3XA57-2|RFIP2_MOUSE;tr|G3UW57|G3UW57_MOUSE	10;10;9;1;1	10;10;9;1;1	10;10;9;1;1	>sp|G3XA57|RFIP2_MOUSE Rab11 family-interacting protein 2 OS=Mus musculus GN=Rab11fip2 PE=1 SV=1;>sp|G3XA57-2|RFIP2_MOUSE Isoform of G3XA57, Isoform 2 of Rab11 family-interacting protein 2 OS=Mus musculus GN=Rab11fip2;>tr|G3UW57|G3UW57_MOUSE Isoform of G3X	5	10	10	10	3	6	1	2	3	0	0	0	2	0	1	1	3	0	0	1	1	1	1	2	0	2	1	0	1	0	0	0	1	3	6	1	2	3	0	0	0	2	0	1
sp|G5E829|AT2B1_MOUSE;REV__sp|Q91YR5-2|MET13_MOUSE;REV__sp|Q91YR5-1|MET13_MOUSE;REV__sp|Q91YR5|MET13_MOUSE	sp|G5E829|AT2B1_MOUSE	57;1;1;1	57;1;1;1	36;0;0;0	>sp|G5E829|AT2B1_MOUSE Plasma membrane calcium-transporting ATPase 1 OS=Mus musculus GN=Atp2b1 PE=1 SV=1	4	57	57	36	33	41	35	33	39	19	30	23	6	26	27	32	40	30	10	37	39	38	40	33	5	39	36	24	35	23	1	37	31	33	41	35	33	39	19	30	23	6	26	27
sp|G5E8K5-3|ANK3_MOUSE;tr|G5E8K2|G5E8K2_MOUSE;tr|G5E8K3|G5E8K3_MOUSE;sp|G5E8K5|ANK3_MOUSE;tr|S4R2S8|S4R2S8_MOUSE;tr|S4R236|S4R236_MOUSE;sp|G5E8K5-5|ANK3_MOUSE;sp|G5E8K5-4|ANK3_MOUSE;tr|S4R2J6|S4R2J6_MOUSE;tr|S4R165|S4R165_MOUSE;tr|S4R2F5|S4R2F5_MOUSE;tr|S4R278|S4R278_MOUSE	sp|G5E8K5-3|ANK3_MOUSE;tr|G5E8K2|G5E8K2_MOUSE;tr|G5E8K3|G5E8K3_MOUSE;sp|G5E8K5|ANK3_MOUSE;tr|S4R2S8|S4R2S8_MOUSE;tr|S4R236|S4R236_MOUSE;sp|G5E8K5-5|ANK3_MOUSE;sp|G5E8K5-4|ANK3_MOUSE;tr|S4R2J6|S4R2J6_MOUSE;tr|S4R165|S4R165_MOUSE;tr|S4R2F5|S4R2F5_MOUSE	70;70;70;70;70;42;39;39;39;39;38;15	2;2;2;2;2;2;2;2;2;2;1;1	2;2;2;2;2;2;2;2;2;2;1;1	>sp|G5E8K5-3|ANK3_MOUSE Isoform of G5E8K5, Isoform 3 of Ankyrin-3 OS=Mus musculus GN=Ank3;>tr|G5E8K2|G5E8K2_MOUSE Isoform of G5E8K5, Ankyrin 3, epithelial, isoform CRA_l OS=Mus musculus GN=Ank3 PE=1 SV=1;>tr|G5E8K3|G5E8K3_MOUSE Isoform of G5E8K5, Ankyrin 3	12	70	2	2	23	24	29	16	27	15	13	29	56	34	33	17	21	18	25	23	17	13	23	22	48	18	20	7	9	13	32	13	8	0	0	0	0	0	0	0	0	2	0	0
sp|O08529|CAN2_MOUSE	sp|O08529|CAN2_MOUSE	24	24	24	>sp|O08529|CAN2_MOUSE Calpain-2 catalytic subunit OS=Mus musculus GN=Capn2 PE=1 SV=4	1	24	24	24	4	0	3	1	2	14	9	6	7	9	6	3	4	2	0	0	1	2	1	2	0	1	2	0	0	1	0	1	1	4	0	3	1	2	14	9	6	7	9	6
sp|O08530|S1PR1_MOUSE	sp|O08530|S1PR1_MOUSE	3	3	3	>sp|O08530|S1PR1_MOUSE Sphingosine 1-phosphate receptor 1 OS=Mus musculus GN=S1pr1 PE=1 SV=3	1	3	3	3	0	1	1	2	2	0	2	1	0	2	3	1	1	0	0	0	2	0	1	1	0	2	3	0	1	2	0	1	2	0	1	1	2	2	0	2	1	0	2	3
sp|O08532-5|CA2D1_MOUSE;sp|O08532-4|CA2D1_MOUSE;sp|O08532-2|CA2D1_MOUSE;tr|E9Q1X8|E9Q1X8_MOUSE;sp|O08532|CA2D1_MOUSE;sp|O08532-3|CA2D1_MOUSE;tr|Q8C6Y3|Q8C6Y3_MOUSE	sp|O08532-5|CA2D1_MOUSE;sp|O08532-4|CA2D1_MOUSE;sp|O08532-2|CA2D1_MOUSE;tr|E9Q1X8|E9Q1X8_MOUSE;sp|O08532|CA2D1_MOUSE;sp|O08532-3|CA2D1_MOUSE	38;37;36;36;36;35;5	38;37;36;36;36;35;5	36;35;34;34;34;33;5	>sp|O08532-5|CA2D1_MOUSE Isoform of O08532, Isoform 2E of Voltage-dependent calcium channel subunit alpha-2/delta-1 OS=Mus musculus GN=Cacna2d1;>sp|O08532-4|CA2D1_MOUSE Isoform of O08532, Isoform 2D of Voltage-dependent calcium channel subunit alpha-2/delt	7	38	38	36	16	19	18	20	22	6	13	2	1	11	7	15	18	11	19	17	18	11	17	12	13	16	14	9	11	9	4	9	14	16	19	18	20	22	6	13	2	1	11	7
sp|O08539|BIN1_MOUSE;tr|Q6P1B9|Q6P1B9_MOUSE;sp|O08539-2|BIN1_MOUSE	sp|O08539|BIN1_MOUSE;tr|Q6P1B9|Q6P1B9_MOUSE;sp|O08539-2|BIN1_MOUSE	25;22;20	23;20;18	23;20;18	>sp|O08539|BIN1_MOUSE Myc box-dependent-interacting protein 1 OS=Mus musculus GN=Bin1 PE=1 SV=1;>tr|Q6P1B9|Q6P1B9_MOUSE Isoform of O08539, Bin1 protein OS=Mus musculus GN=Bin1 PE=1 SV=1;>sp|O08539-2|BIN1_MOUSE Isoform of O08539, Isoform 2 of Myc box-depend	3	25	23	23	17	14	15	11	17	17	19	16	5	15	19	20	14	14	2	16	17	22	15	14	0	15	18	12	9	11	0	11	8	15	12	14	10	15	16	17	14	5	14	17
sp|O08547|SC22B_MOUSE;tr|E9Q6R3|E9Q6R3_MOUSE;tr|A0A0G2JF08|A0A0G2JF08_MOUSE;tr|D6RES2|D6RES2_MOUSE	sp|O08547|SC22B_MOUSE;tr|E9Q6R3|E9Q6R3_MOUSE	13;12;3;1	13;12;3;1	13;12;3;1	>sp|O08547|SC22B_MOUSE Vesicle-trafficking protein SEC22b OS=Mus musculus GN=Sec22b PE=1 SV=3;>tr|E9Q6R3|E9Q6R3_MOUSE Isoform of O08547, Vesicle-trafficking protein SEC22b OS=Mus musculus GN=Sec22b PE=1 SV=1	4	13	13	13	6	9	8	5	5	6	9	5	4	6	4	4	8	4	2	3	4	4	7	3	1	6	5	2	5	3	0	4	2	6	9	8	5	5	6	9	5	4	6	4
sp|O08553|DPYL2_MOUSE	sp|O08553|DPYL2_MOUSE	37	37	32	>sp|O08553|DPYL2_MOUSE Dihydropyrimidinase-related protein 2 OS=Mus musculus GN=Dpysl2 PE=1 SV=2	1	37	37	32	32	31	29	23	29	32	30	29	23	27	27	27	28	28	14	27	28	28	27	27	20	28	28	28	25	27	13	26	26	32	31	29	23	29	32	30	29	23	27	27
834;473835;473836;473837;473838;473839;473840;473841;473842;473843;473844;473845;473846;473847;473848;473849;473850;473851;473852;473853;473854;473855;473856;473857;473858;473859;473860;473861;473862;473863;473864;473865;473866;473867;473868;473869;473870;473871;473872;473873;473874;473875;473876;473877;473878;473879;473880;473881;473882;473883;473884;473885;473886;619045;619046;619047;619048;619…	4121;85563;90291;121652;121856;124460;144730;149973;270902;271346;315477;315596;325742;340210;343932;414266;414325;441951;447518;449964;450916;467372;469798;473869;619241;643774;648304;674616;674674;700761;725201;765428;770765;794718;860392;911095;944208	347;348;349;350;351;352;353;354;355;356	37;64;78;83;103;152;168;362;375;437
sp|O08576-2|RUN3A_MOUSE;sp|O08576-3|RUN3A_MOUSE;sp|O08576|RUN3A_MOUSE;sp|O08576-4|RUN3A_MOUSE	sp|O08576-2|RUN3A_MOUSE;sp|O08576-3|RUN3A_MOUSE;sp|O08576|RUN3A_MOUSE;sp|O08576-4|RUN3A_MOUSE	5;5;5;4	5;5;5;4	5;5;5;4	>sp|O08576-2|RUN3A_MOUSE Isoform of O08576, Isoform 2 of RUN domain-containing protein 3A OS=Mus musculus GN=Rundc3a;>sp|O08576-3|RUN3A_MOUSE Isoform of O08576, Isoform 3 of RUN domain-containing protein 3A OS=Mus musculus GN=Rundc3a;>sp|O08576|RUN3A_MOUSE	4	5	5	5	0	0	0	0	0	0	0	1	0	2	0	0	1	1	0	0	2	2	1	0	0	1	1	1	0	0	0	1	0	0	0	0	0	0	0	0	1	0	2	0
sp|O08579|EMD_MOUSE;tr|I7HJS1|I7HJS1_MOUSE;tr|Q3THM8|Q3THM8_MOUSE;tr|B7FAU5|B7FAU5_MOUSE;tr|D6RFS0|D6RFS0_MOUSE	sp|O08579|EMD_MOUSE;tr|I7HJS1|I7HJS1_MOUSE;tr|Q3THM8|Q3THM8_MOUSE;tr|B7FAU5|B7FAU5_MOUSE	11;9;7;6;1	11;9;7;6;1	11;9;7;6;1	>sp|O08579|EMD_MOUSE Emerin OS=Mus musculus GN=Emd PE=1 SV=1;>tr|I7HJS1|I7HJS1_MOUSE Isoform of O08579, Emerin OS=Mus musculus GN=Emd PE=1 SV=1;>tr|Q3THM8|Q3THM8_MOUSE Isoform of O08579, Emerin OS=Mus musculus GN=Emd PE=1 SV=1;>tr|B7FAU5|B7FAU5_MOUSE Isofo	5	11	11	11	2	6	1	1	3	0	3	1	3	2	1	1	6	4	0	0	0	4	5	1	2	1	3	0	1	0	1	1	1	2	6	1	1	3	0	3	1	3	2	1
sp|O08581|KCNK1_MOUSE	sp|O08581|KCNK1_MOUSE	1	1	1	>sp|O08581|KCNK1_MOUSE Potassium channel subfamily K member 1 OS=Mus musculus GN=Kcnk1 PE=1 SV=2	1	1	1	1	0	0	0	0	0	0	0	0	0	0	0	1	1	0	0	0	0	0	0	0	0	0	0	0	0	0	0	0	0	0	0	0	0	0	0	0	0	0	0	0
sp|O08582|GTPB1_MOUSE	sp|O08582|GTPB1_MOUSE	8	8	8	>sp|O08582|GTPB1_MOUSE GTP-binding protein 1 OS=Mus musculus GN=Gtpbp1 PE=1 SV=2	1	8	8	8	2	3	0	0	0	2	1	0	0	0	0	1	3	0	0	0	0	1	0	1	1	0	1	0	0	1	0	0	0	2	3	0	0	0	2	1	0	0	0	0
sp|O08583|THOC4_MOUSE;sp|O08583-2|THOC4_MOUSE;sp|Q9JJW6-2|ALRF2_MOUSE;tr|G3X9I4|G3X9I4_MOUSE;sp|Q9JJW6|ALRF2_MOUSE	sp|O08583|THOC4_MOUSE;sp|O08583-2|THOC4_MOUSE;sp|Q9JJW6-2|ALRF2_MOUSE;tr|G3X9I4|G3X9I4_MOUSE;sp|Q9JJW6|ALRF2_MOUSE	8;6;5;4;4	8;6;5;4;4	8;6;5;4;4	>sp|O08583|THOC4_MOUSE THO complex subunit 4 OS=Mus musculus GN=Alyref PE=1 SV=3;>sp|O08583-2|THOC4_MOUSE Isoform of O08583, Isoform 2 of THO complex subunit 4 OS=Mus musculus GN=Alyref;>sp|Q9JJW6-2|ALRF2_MOUSE Isoform of Q9JJW6, Isoform 2 of Aly/REF expor	5	8	8	8	1	4	0	0	0	1	1	1	6	1	0	2	5	2	2	0	0	3	3	2	1	0	0	1	2	1	1	0	0	1	4	0	0	0	1	1	1	6	1	0
sp|O08585|CLCA_MOUSE;tr|B1AWD8|B1AWD8_MOUSE;tr|B1AWD9|B1AWD9_MOUSE;tr|B1AWE1|B1AWE1_MOUSE	sp|O08585|CLCA_MOUSE;tr|B1AWD8|B1AWD8_MOUSE;tr|B1AWD9|B1AWD9_MOUSE;tr|B1AWE1|B1AWE1_MOUSE	10;10;9;8	10;10;9;8	2;2;1;0	>sp|O08585|CLCA_MOUSE Clathrin light chain A OS=Mus musculus GN=Clta PE=1 SV=2;>tr|B1AWD8|B1AWD8_MOUSE Isoform of O08585, Clathrin light chain A OS=Mus musculus GN=Clta PE=1 SV=1;>tr|B1AWD9|B1AWD9_MOUSE Isoform of O08585, Clathrin light chain A OS=Mus musc	4	10	10	2	7	6	5	5	5	6	6	5	1	7	7	6	6	6	1	7	7	8	4	5	0	6	6	2	2	3	0	3	1	7	6	5	5	5	6	6	5	1	7	7
sp|O08599|STXB1_MOUSE	sp|O08599|STXB1_MOUSE	55	55	2	>sp|O08599|STXB1_MOUSE Syntaxin-binding protein 1 OS=Mus musculus GN=Stxbp1 PE=1 SV=2	1	55	55	2	39	43	40	41	44	40	47	39	27	41	41	41	39	40	28	37	41	38	38	31	27	39	37	29	35	31	17	35	34	39	43	40	41	44	40	47	39	27	41	41
644851;644852;644853;644854;644855;644856;644857;644858;644859;644860;644861;644862;644863;644864;644865;644866;644867;644868;644869;644870;644871;644872;644873;644874;644875;644876;644877;644878;644879;644880;644881;644882;644883;644884;644885;644886;644887;644888;644889;644890;644891;644892;644893;644894;644895;644896;644897;644898;644899;644900;644901;644902;644903;644904;644905;644906;644907;…	3257;11756;43097;43112;68046;94870;125535;125681;137695;144220;144423;144459;215114;220072;232690;300396;300414;300932;301119;361086;362762;379102;379121;408450;423308;423330;439090;483210;497069;539883;540092;546613;546628;644408;644566;662251;684267;752602;762931;815668;819370;831135;831212;875426;939580;939677;961854;976148;1014627;1020575;1020582;1028973;1034463;1052331;1054762	362;363;364;365;366;367;368;369;370;371;372;373;374	15;38;47;51;164;219;252;330;355;374;387;443;486
sp|O08599-2|STXB1_MOUSE	sp|O08599-2|STXB1_MOUSE	55	3	3	>sp|O08599-2|STXB1_MOUSE Isoform of O08599, Isoform 2 of Syntaxin-binding protein 1 OS=Mus musculus GN=Stxbp1	1	55	3	3	39	43	40	40	44	41	47	40	29	42	41	40	38	41	26	37	40	38	38	32	25	39	38	28	35	30	16	34	34	3	3	3	2	3	3	3	3	2	3	3
644812;644813;644814;644815;644816;644817;644818;644819;644820;644821;644822;644823;644824;644825;644826;644827;644828;644829;644830;644831;644832;644833;644834;644835;644836;644837;644838;644839;644840;644841;644842;644843;644844;644845;644846;644847;644848;644849;644850;644851;644852;644853;644854;644855;644856;644857;644858;644859;644860;644861;644862;644863;644864;644865;644866;644867;644868;…	3257;11756;43097;43112;68046;94870;125535;125681;137695;144220;144423;144459;215114;220072;232690;261716;300396;300414;300932;301119;361086;362762;379102;379121;408450;423308;423330;439090;483210;497069;539883;540092;644408;644566;662251;684267;752602;762931;815668;819370;831135;831212;875426;939580;939677;961854;976148;993601;1014720;1020575;1020582;1028973;1034463;1052331;1054762	362;363;364;365;366;367;368;369;370;371;372;373;374;375;376	15;38;47;51;164;219;252;330;355;374;387;443;486;580;602
tr|Q3UN47|Q3UN47_MOUSE;sp|O08600|NUCG_MOUSE	tr|Q3UN47|Q3UN47_MOUSE;sp|O08600|NUCG_MOUSE	4;4	4;4	4;4	>tr|Q3UN47|Q3UN47_MOUSE Isoform of O08600, Endonuclease G OS=Mus musculus GN=Endog PE=1 SV=1;>sp|O08600|NUCG_MOUSE Endonuclease G, mitochondrial OS=Mus musculus GN=Endog PE=1 SV=1	2	4	4	4	0	1	2	1	1	1	1	2	2	1	2	0	0	1	0	0	0	1	0	0	1	0	0	0	0	0	2	0	0	0	1	2	1	1	1	1	2	2	1	2
sp|O08638-2|MYH11_MOUSE;sp|O08638|MYH11_MOUSE	sp|O08638-2|MYH11_MOUSE;sp|O08638|MYH11_MOUSE	31;31	16;16	1;1	>sp|O08638-2|MYH11_MOUSE Isoform of O08638, Isoform 2 of Myosin-11 OS=Mus musculus GN=Myh11;>sp|O08638|MYH11_MOUSE Myosin-11 OS=Mus musculus GN=Myh11 PE=1 SV=1	2	31	16	1	8	7	7	5	7	13	8	7	18	4	6	8	5	4	10	3	5	12	4	6	5	7	4	8	4	6	5	3	5	2	1	0	1	1	7	1	0	6	0	0
tr|Q3TMN1|Q3TMN1_MOUSE;tr|Q58E65|Q58E65_MOUSE;sp|O08663|MAP2_MOUSE;tr|Q3UI33|Q3UI33_MOUSE;tr|M0QWX0|M0QWX0_MOUSE;tr|M0QW69|M0QW69_MOUSE;tr|M0QW48|M0QW48_MOUSE;tr|M0QWM9|M0QWM9_MOUSE	tr|Q3TMN1|Q3TMN1_MOUSE;tr|Q58E65|Q58E65_MOUSE;sp|O08663|MAP2_MOUSE;tr|Q3UI33|Q3UI33_MOUSE;tr|M0QWX0|M0QWX0_MOUSE;tr|M0QW69|M0QW69_MOUSE	4;4;4;4;2;2;1;1	4;4;4;4;2;2;1;1	4;4;4;4;2;2;1;1	>tr|Q3TMN1|Q3TMN1_MOUSE Isoform of O08663, Methionine aminopeptidase 2 OS=Mus musculus GN=Metap2 PE=1 SV=1;>tr|Q58E65|Q58E65_MOUSE Isoform of O08663, Methionine aminopeptidase 2 OS=Mus musculus GN=Metap2 PE=1 SV=1;>sp|O08663|MAP2_MOUSE Methionine aminopept	8	4	4	4	2	0	1	0	0	1	1	0	0	0	0	1	0	0	0	0	0	0	0	0	0	0	0	0	0	0	0	0	0	2	0	1	0	0	1	1	0	0	0	0
tr|D3YTY9|D3YTY9_MOUSE;sp|O08677-3|KNG1_MOUSE;tr|A0A0R4J038|A0A0R4J038_MOUSE;sp|O08677|KNG1_MOUSE;sp|O08677-2|KNG1_MOUSE;tr|D3Z2B2|D3Z2B2_MOUSE	tr|D3YTY9|D3YTY9_MOUSE;sp|O08677-3|KNG1_MOUSE;tr|A0A0R4J038|A0A0R4J038_MOUSE;sp|O08677|KNG1_MOUSE;sp|O08677-2|KNG1_MOUSE	4;4;4;4;3;1	4;4;4;4;3;1	4;4;4;4;3;1	>tr|D3YTY9|D3YTY9_MOUSE Isoform of O08677, Kininogen-1 OS=Mus musculus GN=Kng1 PE=1 SV=1;>sp|O08677-3|KNG1_MOUSE Isoform of O08677, Isoform 3 of Kininogen-1 OS=Mus musculus GN=Kng1;>tr|A0A0R4J038|A0A0R4J038_MOUSE Isoform of O08677, Kininogen-1 OS=Mus muscu	6	4	4	4	1	0	0	0	0	2	0	0	0	0	0	0	1	0	0	0	0	0	0	0	0	0	0	0	0	0	0	0	0	1	0	0	0	0	2	0	0	0	0	0
tr|Q3TPL4|Q3TPL4_MOUSE;sp|O08688|CAN5_MOUSE;tr|D3YU84|D3YU84_MOUSE;tr|D3Z432|D3Z432_MOUSE	tr|Q3TPL4|Q3TPL4_MOUSE;sp|O08688|CAN5_MOUSE	22;22;1;1	22;22;1;1	22;22;1;1	>tr|Q3TPL4|Q3TPL4_MOUSE Isoform of O08688, Calpain-5 OS=Mus musculus GN=Capn5 PE=1 SV=1;>sp|O08688|CAN5_MOUSE Calpain-5 OS=Mus musculus GN=Capn5 PE=1 SV=1	4	22	22	22	3	5	6	2	6	4	4	1	4	6	7	1	2	1	1	1	2	1	7	1	2	6	5	2	2	1	1	2	2	3	5	6	2	6	4	4	1	4	6	7
sp|O08739|AMPD3_MOUSE	sp|O08739|AMPD3_MOUSE	3	3	2	>sp|O08739|AMPD3_MOUSE AMP deaminase 3 OS=Mus musculus GN=Ampd3 PE=1 SV=2	1	3	3	2	0	0	1	0	0	2	1	0	2	1	0	0	0	0	0	0	0	1	1	1	0	0	0	0	0	0	0	0	0	0	0	1	0	0	2	1	0	2	1	0
tr|D3YZ19|D3YZ19_MOUSE;tr|D3YZ20|D3YZ20_MOUSE;tr|Q6PI63|Q6PI63_MOUSE;sp|O08740|RPB11_MOUSE	tr|D3YZ19|D3YZ19_MOUSE;tr|D3YZ20|D3YZ20_MOUSE;tr|Q6PI63|Q6PI63_MOUSE;sp|O08740|RPB11_MOUSE	1;1;1;1	1;1;1;1	1;1;1;1	>tr|D3YZ19|D3YZ19_MOUSE Isoform of O08740, DNA-directed RNA polymerase II subunit RPB11 OS=Mus musculus GN=Polr2j PE=1 SV=1;>tr|D3YZ20|D3YZ20_MOUSE Isoform of O08740, DNA-directed RNA polymerase II subunit RPB11 OS=Mus musculus GN=Polr2j PE=1 SV=1;>tr|Q6PI	4	1	1	1	0	0	0	0	0	1	0	0	0	0	0	0	0	0	0	0	0	0	0	0	0	0	0	0	0	0	0	0	0	0	0	0	0	0	1	0	0	0	0	0
sp|O08749|DLDH_MOUSE	sp|O08749|DLDH_MOUSE	22	22	22	>sp|O08749|DLDH_MOUSE Dihydrolipoyl dehydrogenase, mitochondrial OS=Mus musculus GN=Dld PE=1 SV=2	1	22	22	22	10	7	12	11	11	16	14	18	0	10	14	16	7	16	0	9	13	15	5	12	3	12	12	8	3	15	1	7	5	10	7	12	11	11	16	14	18	0	10	14
sp|O08759-2|UBE3A_MOUSE;sp|O08759|UBE3A_MOUSE;sp|O08759-3|UBE3A_MOUSE;tr|A0A0J9YUK0|A0A0J9YUK0_MOUSE;tr|A0A0J9YUY4|A0A0J9YUY4_MOUSE;tr|A0A0J9YVG1|A0A0J9YVG1_MOUSE	sp|O08759-2|UBE3A_MOUSE;sp|O08759|UBE3A_MOUSE;sp|O08759-3|UBE3A_MOUSE	10;10;9;3;2;1	10;10;9;3;2;1	10;10;9;3;2;1	>sp|O08759-2|UBE3A_MOUSE Isoform of O08759, Isoform 2 of Ubiquitin-protein ligase E3A OS=Mus musculus GN=Ube3a;>sp|O08759|UBE3A_MOUSE Ubiquitin-protein ligase E3A OS=Mus musculus GN=Ube3a PE=1 SV=2;>sp|O08759-3|UBE3A_MOUSE Isoform of O08759, Isoform 3 of U	6	10	10	10	3	0	0	0	2	0	1	0	0	0	1	2	0	0	0	0	1	1	0	1	0	0	2	0	0	0	0	0	1	3	0	0	0	2	0	1	0	0	0	1
tr|E9Q3M3|E9Q3M3_MOUSE;sp|O08788|DCTN1_MOUSE	tr|E9Q3M3|E9Q3M3_MOUSE;sp|O08788|DCTN1_MOUSE	54;54	54;54	2;2	>tr|E9Q3M3|E9Q3M3_MOUSE Isoform of O08788, Dynactin subunit 1 OS=Mus musculus GN=Dctn1 PE=1 SV=1;>sp|O08788|DCTN1_MOUSE Dynactin subunit 1 OS=Mus musculus GN=Dctn1 PE=1 SV=3	2	54	54	2	20	14	23	10	14	27	24	20	19	22	23	19	15	17	5	15	18	18	17	14	1	18	11	11	11	11	2	11	10	20	14	23	10	14	27	24	20	19	22	23
sp|O08795|GLU2B_MOUSE;sp|O08795-2|GLU2B_MOUSE	sp|O08795|GLU2B_MOUSE;sp|O08795-2|GLU2B_MOUSE	13;13	13;13	13;13	>sp|O08795|GLU2B_MOUSE Glucosidase 2 subunit beta OS=Mus musculus GN=Prkcsh PE=1 SV=1;>sp|O08795-2|GLU2B_MOUSE Isoform of O08795, Isoform 2 of Glucosidase 2 subunit beta OS=Mus musculus GN=Prkcsh	2	13	13	13	3	9	3	3	3	2	3	1	0	3	4	2	7	2	0	3	1	3	5	2	0	1	2	0	1	1	0	1	1	3	9	3	3	3	2	3	1	0	3	4
sp|O08807|PRDX4_MOUSE;tr|B1AZS9|B1AZS9_MOUSE	sp|O08807|PRDX4_MOUSE;tr|B1AZS9|B1AZS9_MOUSE	6;5	5;4	5;4	>sp|O08807|PRDX4_MOUSE Peroxiredoxin-4 OS=Mus musculus GN=Prdx4 PE=1 SV=1;>tr|B1AZS9|B1AZS9_MOUSE Isoform of O08807, Peroxiredoxin-4 (Fragment) OS=Mus musculus GN=Prdx4 PE=1 SV=1	2	6	5	5	3	3	1	1	2	3	4	4	2	4	4	3	5	4	2	3	3	3	4	3	2	3	2	2	3	2	2	2	2	2	2	1	1	1	2	3	3	1	3	3
tr|Q6NS79|Q6NS79_MOUSE;tr|D3Z074|D3Z074_MOUSE;tr|E9PXV7|E9PXV7_MOUSE;sp|O08808|DIAP1_MOUSE;tr|E9PV41|E9PV41_MOUSE	tr|Q6NS79|Q6NS79_MOUSE;tr|D3Z074|D3Z074_MOUSE;tr|E9PXV7|E9PXV7_MOUSE;sp|O08808|DIAP1_MOUSE;tr|E9PV41|E9PV41_MOUSE	6;6;6;6;6	6;6;6;6;6	6;6;6;6;6	>tr|Q6NS79|Q6NS79_MOUSE Isoform of O08808, Diap1 protein OS=Mus musculus GN=Diaph1 PE=1 SV=1;>tr|D3Z074|D3Z074_MOUSE Isoform of O08808, Protein diaphanous homolog 1 OS=Mus musculus GN=Diaph1 PE=1 SV=2;>tr|E9PXV7|E9PXV7_MOUSE Isoform of O08808, Protein diap	5	6	6	6	2	0	1	0	0	0	0	0	0	0	0	0	0	0	0	0	1	1	0	1	0	1	0	0	1	0	0	1	0	2	0	1	0	0	0	0	0	0	0	0
tr|G3UZ34|G3UZ34_MOUSE;tr|Q543F1|Q543F1_MOUSE;sp|O08810|U5S1_MOUSE;tr|A2AH85|A2AH85_MOUSE;tr|G3UXK8|G3UXK8_MOUSE	tr|G3UZ34|G3UZ34_MOUSE;tr|Q543F1|Q543F1_MOUSE;sp|O08810|U5S1_MOUSE;tr|A2AH85|A2AH85_MOUSE	14;14;14;14;2	13;13;13;13;1	13;13;13;13;1	>tr|G3UZ34|G3UZ34_MOUSE Isoform of O08810, 116 kDa U5 small nuclear ribonucleoprotein component OS=Mus musculus GN=Eftud2 PE=1 SV=1;>tr|Q543F1|Q543F1_MOUSE Isoform of O08810, 116 kDa U5 small nuclear ribonucleoprotein component OS=Mus musculus GN=Eftud2 PE	5	14	13	13	2	5	0	0	1	3	6	1	3	1	2	2	5	1	0	1	1	4	3	2	3	1	1	1	1	1	0	0	0	1	4	0	0	0	3	5	1	3	0	1
sp|O08842-2|GFRA2_MOUSE;sp|O08842-3|GFRA2_MOUSE;sp|O08842|GFRA2_MOUSE	sp|O08842-2|GFRA2_MOUSE;sp|O08842-3|GFRA2_MOUSE;sp|O08842|GFRA2_MOUSE	2;2;2	2;2;2	2;2;2	>sp|O08842-2|GFRA2_MOUSE Isoform of O08842, Isoform 2 of GDNF family receptor alpha-2 OS=Mus musculus GN=Gfra2;>sp|O08842-3|GFRA2_MOUSE Isoform of O08842, Isoform 3 of GDNF family receptor alpha-2 OS=Mus musculus GN=Gfra2;>sp|O08842|GFRA2_MOUSE GDNF family	3	2	2	2	0	0	0	0	0	0	0	0	0	0	0	1	1	1	0	1	2	0	0	0	0	0	0	0	0	0	0	0	0	0	0	0	0	0	0	0	0	0	0	0
tr|Q3TJ75|Q3TJ75_MOUSE;sp|O08848|RO60_MOUSE	tr|Q3TJ75|Q3TJ75_MOUSE;sp|O08848|RO60_MOUSE	5;5	5;5	5;5	>tr|Q3TJ75|Q3TJ75_MOUSE Isoform of O08848, 60 kDa SS-A/Ro ribonucleoprotein OS=Mus musculus GN=Trove2 PE=1 SV=1;>sp|O08848|RO60_MOUSE 60 kDa SS-A/Ro ribonucleoprotein OS=Mus musculus GN=Trove2 PE=1 SV=1	2	5	5	5	1	1	1	0	0	2	1	0	0	1	1	2	0	0	0	1	1	1	0	0	0	1	0	1	0	0	0	0	0	1	1	1	0	0	2	1	0	0	1	1
sp|O08911|MK12_MOUSE	sp|O08911|MK12_MOUSE	1	1	1	>sp|O08911|MK12_MOUSE Mitogen-activated protein kinase 12 OS=Mus musculus GN=Mapk12 PE=1 SV=1	1	1	1	1	0	0	0	0	0	0	0	0	0	1	0	0	0	0	0	0	0	0	0	0	0	0	0	0	0	0	0	0	0	0	0	0	0	0	0	0	0	0	1	0
sp|O08914|FAAH1_MOUSE	sp|O08914|FAAH1_MOUSE	15	15	15	>sp|O08914|FAAH1_MOUSE Fatty-acid amide hydrolase 1 OS=Mus musculus GN=Faah PE=1 SV=1	1	15	15	15	5	9	6	3	4	2	3	2	1	2	2	5	5	1	0	1	3	3	10	5	2	5	4	1	4	5	0	5	3	5	9	6	3	4	2	3	2	1	2	2
sp|O08915|AIP_MOUSE;tr|D3YW40|D3YW40_MOUSE	sp|O08915|AIP_MOUSE;tr|D3YW40|D3YW40_MOUSE	4;2	4;2	4;2	>sp|O08915|AIP_MOUSE AH receptor-interacting protein OS=Mus musculus GN=Aip PE=1 SV=1;>tr|D3YW40|D3YW40_MOUSE Isoform of O08915, AH receptor-interacting protein (Fragment) OS=Mus musculus GN=Aip PE=1 SV=1	2	4	4	4	2	2	3	2	0	0	0	1	1	1	1	1	1	0	1	1	1	1	0	1	0	0	1	0	0	0	0	0	0	2	2	3	2	0	0	0	1	1	1	1
tr|Q540I4|Q540I4_MOUSE;sp|O08917|FLOT1_MOUSE;tr|G3UYU4|G3UYU4_MOUSE;tr|G3UZZ5|G3UZZ5_MOUSE;tr|G3UWW8|G3UWW8_MOUSE;tr|G3XA73|G3XA73_MOUSE	tr|Q540I4|Q540I4_MOUSE;sp|O08917|FLOT1_MOUSE;tr|G3UYU4|G3UYU4_MOUSE	26;26;22;10;10;2	26;26;22;10;10;2	26;26;22;10;10;2	>tr|Q540I4|Q540I4_MOUSE Isoform of O08917, Flotillin 1 OS=Mus musculus GN=Flot1 PE=1 SV=1;>sp|O08917|FLOT1_MOUSE Flotillin-1 OS=Mus musculus GN=Flot1 PE=1 SV=1;>tr|G3UYU4|G3UYU4_MOUSE Isoform of O08917, Flotillin-1 OS=Mus musculus GN=Flot1 PE=1 SV=1	6	26	26	26	12	14	12	17	15	9	11	9	3	15	14	8	15	11	2	12	15	9	14	9	4	14	14	6	9	9	4	14	12	12	14	12	17	15	9	11	9	3	15	14
sp|O08919|NUMBL_MOUSE	sp|O08919|NUMBL_MOUSE	14	14	11	>sp|O08919|NUMBL_MOUSE Numb-like protein OS=Mus musculus GN=Numbl PE=1 SV=3	1	14	14	11	5	6	4	3	5	2	1	1	0	2	1	4	4	6	2	4	2	3	4	1	1	6	4	2	3	2	1	3	2	5	6	4	3	5	2	1	1	0	2	1
sp|O08966|S22A1_MOUSE	sp|O08966|S22A1_MOUSE	2	2	2	>sp|O08966|S22A1_MOUSE Solute carrier family 22 member 1 OS=Mus musculus GN=Slc22a1 PE=1 SV=2	1	2	2	2	1	0	0	1	0	0	1	0	0	1	0	1	1	1	0	0	1	0	0	0	0	1	1	1	1	2	0	0	2	1	0	0	1	0	0	1	0	0	1	0
tr|Q3TXK1|Q3TXK1_MOUSE;sp|O08967|CYH3_MOUSE;tr|G5E8Q4|G5E8Q4_MOUSE;tr|H3BK81|H3BK81_MOUSE;tr|D3YXU3|D3YXU3_MOUSE	tr|Q3TXK1|Q3TXK1_MOUSE;sp|O08967|CYH3_MOUSE;tr|G5E8Q4|G5E8Q4_MOUSE	9;9;7;2;1	6;6;4;2;1	5;5;3;2;1	>tr|Q3TXK1|Q3TXK1_MOUSE Isoform of O08967, Cytohesin-3 OS=Mus musculus GN=Cyth3 PE=1 SV=1;>sp|O08967|CYH3_MOUSE Cytohesin-3 OS=Mus musculus GN=Cyth3 PE=1 SV=1;>tr|G5E8Q4|G5E8Q4_MOUSE Isoform of O08967, Cytohesin-3 OS=Mus musculus GN=Cyth3 PE=1 SV=1	5	9	6	5	2	2	1	3	2	1	0	1	1	0	1	1	1	1	4	0	1	4	1	1	6	3	2	0	1	0	2	2	1	0	0	0	0	1	0	0	0	0	0	0
tr|Q3TPX5|Q3TPX5_MOUSE;sp|O08989|RASM_MOUSE;tr|D3Z2V6|D3Z2V6_MOUSE	tr|Q3TPX5|Q3TPX5_MOUSE;sp|O08989|RASM_MOUSE;tr|D3Z2V6|D3Z2V6_MOUSE	8;8;6	8;8;6	8;8;6	>tr|Q3TPX5|Q3TPX5_MOUSE Isoform of O08989, Muscle and microspikes RAS, isoform CRA_a OS=Mus musculus GN=Mras PE=1 SV=1;>sp|O08989|RASM_MOUSE Ras-related protein M-Ras OS=Mus musculus GN=Mras PE=1 SV=1;>tr|D3Z2V6|D3Z2V6_MOUSE Isoform of O08989, Ras-related	3	8	8	8	2	5	4	6	6	2	4	3	1	5	3	3	6	3	0	3	5	2	5	2	1	4	3	0	2	1	0	0	2	2	5	4	6	6	2	4	3	1	5	3
tr|Q3TMX0|Q3TMX0_MOUSE;sp|O08992|SDCB1_MOUSE;tr|H3BLG5|H3BLG5_MOUSE;tr|A2AKJ9|A2AKJ9_MOUSE;tr|A2AKJ6|A2AKJ6_MOUSE	tr|Q3TMX0|Q3TMX0_MOUSE;sp|O08992|SDCB1_MOUSE;tr|H3BLG5|H3BLG5_MOUSE;tr|A2AKJ9|A2AKJ9_MOUSE;tr|A2AKJ6|A2AKJ6_MOUSE	4;4;3;2;2	4;4;3;2;2	4;4;3;2;2	>tr|Q3TMX0|Q3TMX0_MOUSE Isoform of O08992, MCG4375, isoform CRA_b OS=Mus musculus GN=Sdcbp PE=1 SV=1;>sp|O08992|SDCB1_MOUSE Syntenin-1 OS=Mus musculus GN=Sdcbp PE=1 SV=1;>tr|H3BLG5|H3BLG5_MOUSE Isoform of O08992, Syntenin-1 (Fragment) OS=Mus musculus GN=Sd	5	4	4	4	4	3	4	2	2	3	4	4	2	4	3	2	0	0	1	2	1	3	3	3	3	4	3	1	1	3	1	4	3	4	3	4	2	2	3	4	4	2	4	3
sp|O08997|ATOX1_MOUSE	sp|O08997|ATOX1_MOUSE	3	3	3	>sp|O08997|ATOX1_MOUSE Copper transport protein ATOX1 OS=Mus musculus GN=Atox1 PE=1 SV=1	1	3	3	3	2	1	0	1	2	2	0	0	0	1	1	1	0	1	0	0	0	2	0	0	0	0	2	0	0	0	0	1	1	2	1	0	1	2	2	0	0	0	1	1
sp|O09012-2|PEX5_MOUSE;tr|D3Z600|D3Z600_MOUSE;sp|O09012|PEX5_MOUSE	sp|O09012-2|PEX5_MOUSE;tr|D3Z600|D3Z600_MOUSE;sp|O09012|PEX5_MOUSE	6;6;6	6;6;6	6;6;6	>sp|O09012-2|PEX5_MOUSE Isoform of O09012, Isoform 2 of Peroxisomal targeting signal 1 receptor OS=Mus musculus GN=Pex5;>tr|D3Z600|D3Z600_MOUSE Isoform of O09012, Peroxisomal targeting signal 1 receptor OS=Mus musculus GN=Pex5 PE=1 SV=1;>sp|O09012|PEX5_MOU	3	6	6	6	0	0	0	0	0	0	1	0	1	0	0	0	1	0	5	0	0	0	0	0	0	0	0	0	0	0	0	0	0	0	0	0	0	0	0	1	0	1	0	0
tr|B0R029|B0R029_MOUSE;tr|E9Q8A1|E9Q8A1_MOUSE;tr|B0R030|B0R030_MOUSE;tr|A2AKH4|A2AKH4_MOUSE;sp|O09044|SNP23_MOUSE;tr|Q9D3L3|Q9D3L3_MOUSE	tr|B0R029|B0R029_MOUSE;tr|E9Q8A1|E9Q8A1_MOUSE;tr|B0R030|B0R030_MOUSE;tr|A2AKH4|A2AKH4_MOUSE;sp|O09044|SNP23_MOUSE;tr|Q9D3L3|Q9D3L3_MOUSE	3;3;3;3;3;3	2;2;2;2;2;2	2;2;2;2;2;2	>tr|B0R029|B0R029_MOUSE Isoform of O09044, Synaptosomal-associated protein 23 (Fragment) OS=Mus musculus GN=Snap23 PE=1 SV=7;>tr|E9Q8A1|E9Q8A1_MOUSE Isoform of O09044, Synaptosomal-associated protein 23 OS=Mus musculus GN=Snap23 PE=1 SV=1;>tr|B0R030|B0R030	6	3	2	2	1	1	1	1	1	1	1	1	0	2	2	1	1	1	1	1	1	1	1	1	1	1	1	1	1	1	0	1	1	0	0	0	0	0	0	0	0	0	1	1
sp|O09053|WRN_MOUSE	sp|O09053|WRN_MOUSE	2	2	2	>sp|O09053|WRN_MOUSE Werner syndrome ATP-dependent helicase homolog OS=Mus musculus GN=Wrn PE=1 SV=3	1	2	2	2	0	1	0	0	0	0	0	0	0	0	0	0	0	0	0	1	0	0	0	0	0	0	0	0	0	1	0	0	0	0	1	0	0	0	0	0	0	0	0	0
tr|Q6RI64|Q6RI64_MOUSE;sp|O09061|PSB1_MOUSE	tr|Q6RI64|Q6RI64_MOUSE;sp|O09061|PSB1_MOUSE	13;13	13;13	13;13	>tr|Q6RI64|Q6RI64_MOUSE Isoform of O09061, Proteasome subunit beta type OS=Mus musculus GN=Psmb1 PE=1 SV=1;>sp|O09061|PSB1_MOUSE Proteasome subunit beta type-1 OS=Mus musculus GN=Psmb1 PE=1 SV=1	2	13	13	13	3	4	8	4	4	4	6	4	0	2	5	7	7	5	0	2	6	9	7	4	0	6	6	2	1	1	0	2	1	3	4	8	4	4	4	6	4	0	2	5
sp|O09111|NDUBB_MOUSE	sp|O09111|NDUBB_MOUSE	7	7	7	>sp|O09111|NDUBB_MOUSE NADH dehydrogenase [ubiquinone] 1 beta subcomplex subunit 11, mitochondrial OS=Mus musculus GN=Ndufb11 PE=1 SV=2	1	7	7	7	1	1	5	5	4	4	4	3	2	1	3	2	1	6	2	1	1	3	1	3	4	1	3	2	0	1	3	2	1	1	1	5	5	4	4	4	3	2	1	3
sp|O09114-2|PTGDS_MOUSE;sp|O09114|PTGDS_MOUSE	sp|O09114-2|PTGDS_MOUSE;sp|O09114|PTGDS_MOUSE	4;4	4;4	4;4	>sp|O09114-2|PTGDS_MOUSE Isoform of O09114, Isoform 2 of Prostaglandin-H2 D-isomerase OS=Mus musculus GN=Ptgds;>sp|O09114|PTGDS_MOUSE Prostaglandin-H2 D-isomerase OS=Mus musculus GN=Ptgds PE=1 SV=1	2	4	4	4	0	2	0	0	2	1	1	1	0	1	1	2	2	1	0	0	1	2	1	1	0	1	1	1	0	1	0	1	1	0	2	0	0	2	1	1	1	0	1	1
sp|O09117-2|SYPL1_MOUSE;tr|D6RFU9|D6RFU9_MOUSE;sp|O09117|SYPL1_MOUSE	sp|O09117-2|SYPL1_MOUSE;tr|D6RFU9|D6RFU9_MOUSE;sp|O09117|SYPL1_MOUSE	4;3;2	4;3;2	4;3;2	>sp|O09117-2|SYPL1_MOUSE Isoform of O09117, Isoform 2 of Synaptophysin-like protein 1 OS=Mus musculus GN=Sypl1;>tr|D6RFU9|D6RFU9_MOUSE Isoform of O09117, Synaptophysin-like protein 1 OS=Mus musculus GN=Sypl PE=1 SV=1;>sp|O09117|SYPL1_MOUSE Synaptophysin-li	3	4	4	4	0	0	1	1	0	3	2	2	0	3	4	1	1	0	0	1	1	1	0	1	0	0	1	1	0	0	0	0	0	0	0	1	1	0	3	2	2	0	3	4
sp|O09126|SEM4D_MOUSE	sp|O09126|SEM4D_MOUSE	5	5	5	>sp|O09126|SEM4D_MOUSE Semaphorin-4D OS=Mus musculus GN=Sema4d PE=1 SV=2	1	5	5	5	0	1	0	0	1	1	1	0	0	0	0	0	1	0	0	2	1	0	0	0	0	0	1	0	0	0	0	0	0	0	1	0	0	1	1	1	0	0	0	0
sp|O09131|GSTO1_MOUSE;tr|D3Z1Q9|D3Z1Q9_MOUSE;sp|Q8K2Q2|GSTO2_MOUSE	sp|O09131|GSTO1_MOUSE	9;1;1	9;1;1	9;1;1	>sp|O09131|GSTO1_MOUSE Glutathione S-transferase omega-1 OS=Mus musculus GN=Gsto1 PE=1 SV=2	3	9	9	9	5	1	2	1	2	2	0	1	0	2	2	4	2	2	0	0	0	4	3	2	0	0	3	2	1	1	0	1	1	5	1	2	1	2	2	0	1	0	2	2
tr|Q542X9|Q542X9_MOUSE;sp|O09164|SODE_MOUSE	tr|Q542X9|Q542X9_MOUSE;sp|O09164|SODE_MOUSE	1;1	1;1	1;1	>tr|Q542X9|Q542X9_MOUSE Isoform of O09164, Superoxide dismutase [Cu-Zn] OS=Mus musculus GN=Sod3 PE=1 SV=1;>sp|O09164|SODE_MOUSE Extracellular superoxide dismutase [Cu-Zn] OS=Mus musculus GN=Sod3 PE=1 SV=1	2	1	1	1	0	0	0	0	0	0	0	0	0	0	1	0	0	0	0	0	0	0	0	0	0	0	0	0	0	1	0	0	0	0	0	0	0	0	0	0	0	0	0	1
sp|O09165|CASQ1_MOUSE	sp|O09165|CASQ1_MOUSE	1	1	1	>sp|O09165|CASQ1_MOUSE Calsequestrin-1 OS=Mus musculus GN=Casq1 PE=1 SV=3	1	1	1	1	0	0	0	0	0	0	0	0	1	0	0	0	0	0	0	0	0	0	0	0	0	0	0	0	0	0	0	0	0	0	0	0	0	0	0	0	0	1	0	0
tr|Q9CQM8|Q9CQM8_MOUSE;sp|O09167|RL21_MOUSE	tr|Q9CQM8|Q9CQM8_MOUSE;sp|O09167|RL21_MOUSE	4;4	4;4	4;4	>tr|Q9CQM8|Q9CQM8_MOUSE Isoform of O09167, 60S ribosomal protein L21 OS=Mus musculus GN=Rpl21 PE=1 SV=1;>sp|O09167|RL21_MOUSE 60S ribosomal protein L21 OS=Mus musculus GN=Rpl21 PE=1 SV=3	2	4	4	4	2	4	1	0	0	2	2	0	1	1	1	1	1	1	2	1	0	1	3	2	2	0	0	0	1	1	2	1	0	2	4	1	0	0	2	2	0	1	1	1
tr|Q4FJZ6|Q4FJZ6_MOUSE;sp|O09172|GSH0_MOUSE;tr|H3BJA3|H3BJA3_MOUSE;tr|A0A0G2JDI4|A0A0G2JDI4_MOUSE;tr|F6VNW5|F6VNW5_MOUSE	tr|Q4FJZ6|Q4FJZ6_MOUSE;sp|O09172|GSH0_MOUSE;tr|H3BJA3|H3BJA3_MOUSE;tr|A0A0G2JDI4|A0A0G2JDI4_MOUSE;tr|F6VNW5|F6VNW5_MOUSE	6;6;4;3;3	6;6;4;3;3	6;6;4;3;3	>tr|Q4FJZ6|Q4FJZ6_MOUSE Isoform of O09172, Gclm protein OS=Mus musculus GN=Gclm PE=1 SV=1;>sp|O09172|GSH0_MOUSE Glutamate--cysteine ligase regulatory subunit OS=Mus musculus GN=Gclm PE=1 SV=1;>tr|H3BJA3|H3BJA3_MOUSE Isoform of O09172, Glutamate--cysteine l	5	6	6	6	1	1	0	0	1	1	0	1	0	1	0	3	1	0	0	1	1	2	1	0	0	0	0	0	0	0	0	0	0	1	1	0	0	1	1	0	1	0	1	0
sp|O35075|DSCR3_MOUSE	sp|O35075|DSCR3_MOUSE	2	2	2	>sp|O35075|DSCR3_MOUSE Down syndrome critical region protein 3 homolog OS=Mus musculus GN=Dscr3 PE=1 SV=1	1	2	2	2	0	1	1	0	0	0	0	0	1	0	1	1	1	1	0	0	0	2	1	0	0	1	1	0	0	0	0	0	0	0	1	1	0	0	0	0	0	1	0	1
tr|A0A0R4J263|A0A0R4J263_MOUSE;sp|O35083|PLCA_MOUSE;tr|G3UWV6|G3UWV6_MOUSE	tr|A0A0R4J263|A0A0R4J263_MOUSE;sp|O35083|PLCA_MOUSE;tr|G3UWV6|G3UWV6_MOUSE	4;4;2	4;4;2	4;4;2	>tr|A0A0R4J263|A0A0R4J263_MOUSE Isoform of O35083, 1-acyl-sn-glycerol-3-phosphate acyltransferase OS=Mus musculus GN=Agpat1 PE=1 SV=1;>sp|O35083|PLCA_MOUSE 1-acyl-sn-glycerol-3-phosphate acyltransferase alpha OS=Mus musculus GN=Agpat1 PE=1 SV=1;>tr|G3UWV6|	3	4	4	4	2	3	1	1	2	1	2	0	2	3	2	2	3	0	0	3	2	0	3	3	0	1	1	0	0	0	0	0	0	2	3	1	1	2	1	2	0	2	3	2
tr|Q3SYI8|Q3SYI8_MOUSE;sp|O35089|CNIH2_MOUSE	tr|Q3SYI8|Q3SYI8_MOUSE;sp|O35089|CNIH2_MOUSE	3;3	3;3	3;3	>tr|Q3SYI8|Q3SYI8_MOUSE Isoform of O35089, Cornichon homolog 2 (Drosophila) OS=Mus musculus GN=Cnih2 PE=1 SV=1;>sp|O35089|CNIH2_MOUSE Protein cornichon homolog 2 OS=Mus musculus GN=Cnih2 PE=1 SV=2	2	3	3	3	0	0	1	0	0	0	0	0	0	0	0	0	1	0	1	0	0	0	2	1	2	2	0	0	1	0	1	1	0	0	0	1	0	0	0	0	0	0	0	0
tr|Q3TMU8|Q3TMU8_MOUSE;sp|O35098|DPYL4_MOUSE;tr|A0A0R4J1N0|A0A0R4J1N0_MOUSE;sp|O35098-2|DPYL4_MOUSE;tr|D3Z360|D3Z360_MOUSE	tr|Q3TMU8|Q3TMU8_MOUSE;sp|O35098|DPYL4_MOUSE;tr|A0A0R4J1N0|A0A0R4J1N0_MOUSE;sp|O35098-2|DPYL4_MOUSE	33;33;33;33;9	31;31;31;31;9	31;31;31;31;9	>tr|Q3TMU8|Q3TMU8_MOUSE Isoform of O35098, Dihydropyrimidinase-like 4 OS=Mus musculus GN=Dpysl4 PE=1 SV=1;>sp|O35098|DPYL4_MOUSE Dihydropyrimidinase-related protein 4 OS=Mus musculus GN=Dpysl4 PE=1 SV=1;>tr|A0A0R4J1N0|A0A0R4J1N0_MOUSE Isoform of O35098, Di	5	33	31	31	21	12	18	10	13	16	10	9	1	9	9	21	12	13	2	9	12	15	9	15	7	10	18	6	10	10	2	6	11	19	10	16	9	12	15	9	9	1	9	8
sp|O35114|SCRB2_MOUSE	sp|O35114|SCRB2_MOUSE	8	8	8	>sp|O35114|SCRB2_MOUSE Lysosome membrane protein 2 OS=Mus musculus GN=Scarb2 PE=1 SV=3	1	8	8	8	0	1	1	1	2	2	3	3	0	5	5	0	0	0	0	1	0	0	1	1	0	3	1	1	0	0	0	1	0	0	1	1	1	2	2	3	3	0	5	5
sp|O35127|C10_MOUSE	sp|O35127|C10_MOUSE	5	5	5	>sp|O35127|C10_MOUSE Protein C10 OS=Mus musculus GN=Grcc10 PE=1 SV=1	1	5	5	5	2	2	1	1	2	0	0	1	1	1	0	1	0	0	4	0	0	2	1	0	0	0	1	0	0	0	0	0	0	2	2	1	1	2	0	0	1	1	1	0
tr|Q3V235|Q3V235_MOUSE;sp|O35129|PHB2_MOUSE;tr|F6QPR1|F6QPR1_MOUSE;tr|F6Q8V7|F6Q8V7_MOUSE	tr|Q3V235|Q3V235_MOUSE;sp|O35129|PHB2_MOUSE;tr|F6QPR1|F6QPR1_MOUSE	17;17;9;6	17;17;9;6	17;17;9;6	>tr|Q3V235|Q3V235_MOUSE Isoform of O35129, Prohibitin 2 OS=Mus musculus GN=Phb2 PE=1 SV=1;>sp|O35129|PHB2_MOUSE Prohibitin-2 OS=Mus musculus GN=Phb2 PE=1 SV=1;>tr|F6QPR1|F6QPR1_MOUSE Isoform of O35129, Prohibitin-2 (Fragment) OS=Mus musculus GN=Phb2 PE=1 S	4	17	17	17	13	9	15	13	12	13	12	14	15	15	15	12	14	15	11	14	14	14	9	10	15	17	12	10	5	12	12	13	12	13	9	15	13	12	13	12	14	15	15	15
sp|O35136|NCAM2_MOUSE;sp|O35136-2|NCAM2_MOUSE	sp|O35136|NCAM2_MOUSE;sp|O35136-2|NCAM2_MOUSE	27;24	27;24	27;24	>sp|O35136|NCAM2_MOUSE Neural cell adhesion molecule 2 OS=Mus musculus GN=Ncam2 PE=1 SV=1;>sp|O35136-2|NCAM2_MOUSE Isoform of O35136, Isoform Short of Neural cell adhesion molecule 2 OS=Mus musculus GN=Ncam2	2	27	27	27	14	18	10	11	13	4	13	9	1	14	12	7	15	5	0	15	14	2	15	7	0	12	14	5	9	5	0	9	10	14	18	10	11	13	4	13	9	1	14	12
tr|E9PV44|E9PV44_MOUSE;sp|O35143|ATIF1_MOUSE	tr|E9PV44|E9PV44_MOUSE;sp|O35143|ATIF1_MOUSE	4;4	4;4	4;4	>tr|E9PV44|E9PV44_MOUSE Isoform of O35143, ATPase inhibitor, mitochondrial OS=Mus musculus GN=Atpif1 PE=1 SV=1;>sp|O35143|ATIF1_MOUSE ATPase inhibitor, mitochondrial OS=Mus musculus GN=Atpif1 PE=1 SV=2	2	4	4	4	2	0	2	3	2	0	1	1	0	1	1	0	1	1	0	1	0	0	1	1	1	1	1	1	1	1	0	1	0	2	0	2	3	2	0	1	1	0	1	1
tr|A2A9I0|A2A9I0_MOUSE;sp|O35166|GOSR2_MOUSE	tr|A2A9I0|A2A9I0_MOUSE;sp|O35166|GOSR2_MOUSE	2;2	2;2	2;2	>tr|A2A9I0|A2A9I0_MOUSE Isoform of O35166, Golgi SNAP receptor complex member 2 OS=Mus musculus GN=Gosr2 PE=1 SV=1;>sp|O35166|GOSR2_MOUSE Golgi SNAP receptor complex member 2 OS=Mus musculus GN=Gosr2 PE=1 SV=2	2	2	2	2	0	1	0	0	0	1	1	0	1	0	0	0	1	0	0	1	0	1	1	1	0	0	0	0	0	0	0	0	0	0	1	0	0	0	1	1	0	1	0	0
tr|Q3UNI8|Q3UNI8_MOUSE;sp|O35215|DOPD_MOUSE;tr|G3UYJ7|G3UYJ7_MOUSE;tr|G3UZN1|G3UZN1_MOUSE	tr|Q3UNI8|Q3UNI8_MOUSE;sp|O35215|DOPD_MOUSE;tr|G3UYJ7|G3UYJ7_MOUSE;tr|G3UZN1|G3UZN1_MOUSE	8;8;5;4	8;8;5;4	8;8;5;4	>tr|Q3UNI8|Q3UNI8_MOUSE Isoform of O35215, D-dopachrome decarboxylase OS=Mus musculus GN=Ddt PE=1 SV=1;>sp|O35215|DOPD_MOUSE D-dopachrome decarboxylase OS=Mus musculus GN=Ddt PE=1 SV=3;>tr|G3UYJ7|G3UYJ7_MOUSE Protein Gm20441 (Fragment) OS=Mus musculus GN=G	4	8	8	8	4	4	4	4	3	6	3	3	0	2	3	3	2	2	0	1	3	2	3	2	0	2	3	1	0	3	0	3	1	4	4	4	4	3	6	3	3	0	2	3
sp|O35226-4|PSMD4_MOUSE;sp|O35226|PSMD4_MOUSE;sp|O35226-5|PSMD4_MOUSE;sp|O35226-3|PSMD4_MOUSE;sp|O35226-2|PSMD4_MOUSE	sp|O35226-4|PSMD4_MOUSE;sp|O35226|PSMD4_MOUSE;sp|O35226-5|PSMD4_MOUSE;sp|O35226-3|PSMD4_MOUSE;sp|O35226-2|PSMD4_MOUSE	7;7;6;6;6	7;7;6;6;6	7;7;6;6;6	>sp|O35226-4|PSMD4_MOUSE Isoform of O35226, Isoform Rpn10D of 26S proteasome non-ATPase regulatory subunit 4 OS=Mus musculus GN=Psmd4;>sp|O35226|PSMD4_MOUSE 26S proteasome non-ATPase regulatory subunit 4 OS=Mus musculus GN=Psmd4 PE=1 SV=1;>sp|O35226-5|PSMD	5	7	7	7	2	0	0	0	0	3	2	1	0	2	1	2	1	0	0	0	1	1	1	2	0	1	3	1	0	0	0	0	0	2	0	0	0	0	3	2	1	0	2	1
tr|Q2M4G8|Q2M4G8_MOUSE;sp|O35239|PTN9_MOUSE	tr|Q2M4G8|Q2M4G8_MOUSE;sp|O35239|PTN9_MOUSE	12;12	12;12	12;12	>tr|Q2M4G8|Q2M4G8_MOUSE Isoform of O35239, Protein tyrosine phosphatase, non-receptor type 9 OS=Mus musculus GN=Ptpn9 PE=1 SV=1;>sp|O35239|PTN9_MOUSE Tyrosine-protein phosphatase non-receptor type 9 OS=Mus musculus GN=Ptpn9 PE=1 SV=2	2	12	12	12	4	3	2	1	5	0	3	0	0	0	1	2	1	0	0	1	2	2	1	1	0	2	2	2	1	4	0	0	0	4	3	2	1	5	0	3	0	0	0	1
sp|O35250|EXOC7_MOUSE;sp|O35250-2|EXOC7_MOUSE;tr|A2AAN0|A2AAN0_MOUSE;tr|A2AAN3|A2AAN3_MOUSE;tr|A2AAN4|A2AAN4_MOUSE	sp|O35250|EXOC7_MOUSE;sp|O35250-2|EXOC7_MOUSE;tr|A2AAN0|A2AAN0_MOUSE	20;19;19;8;1	20;19;19;8;1	20;19;19;8;1	>sp|O35250|EXOC7_MOUSE Exocyst complex component 7 OS=Mus musculus GN=Exoc7 PE=1 SV=2;>sp|O35250-2|EXOC7_MOUSE Isoform of O35250, Isoform 2 of Exocyst complex component 7 OS=Mus musculus GN=Exoc7;>tr|A2AAN0|A2AAN0_MOUSE Isoform of O35250, Exocyst complex c	5	20	20	20	7	6	8	2	4	2	5	5	1	2	4	2	6	3	1	1	2	2	4	6	0	5	2	1	1	1	0	0	0	7	6	8	2	4	2	5	5	1	2	4
tr|A0A0G2JG10|A0A0G2JG10_MOUSE;tr|Q497W9|Q497W9_MOUSE;tr|Q3UKJ6|Q3UKJ6_MOUSE;sp|O35286|DHX15_MOUSE;tr|A0A0G2JGQ5|A0A0G2JGQ5_MOUSE	tr|A0A0G2JG10|A0A0G2JG10_MOUSE;tr|Q497W9|Q497W9_MOUSE;tr|Q3UKJ6|Q3UKJ6_MOUSE;sp|O35286|DHX15_MOUSE;tr|A0A0G2JGQ5|A0A0G2JGQ5_MOUSE	8;8;8;8;4	8;8;8;8;4	8;8;8;8;4	>tr|A0A0G2JG10|A0A0G2JG10_MOUSE Isoform of O35286, Pre-mRNA-splicing factor ATP-dependent RNA helicase DHX15 OS=Mus musculus GN=Dhx15 PE=1 SV=1;>tr|Q497W9|Q497W9_MOUSE Isoform of O35286, DEAH (Asp-Glu-Ala-His) box polypeptide 15 OS=Mus musculus GN=Dhx15 PE	5	8	8	8	3	2	1	0	0	2	2	1	1	0	0	1	1	0	0	0	0	2	1	1	1	0	0	3	1	0	0	0	0	3	2	1	0	0	2	2	1	1	0	0
sp|O35295|PURB_MOUSE	sp|O35295|PURB_MOUSE	18	15	13	>sp|O35295|PURB_MOUSE Transcriptional activator protein Pur-beta OS=Mus musculus GN=Purb PE=1 SV=3	1	18	15	13	11	11	9	4	3	8	6	7	11	4	5	8	7	8	9	3	7	11	10	5	8	4	8	4	4	6	5	3	5	9	9	7	3	2	6	5	5	8	2	4
tr|A0A0U1RQA5|A0A0U1RQA5_MOUSE;tr|A0A0U1RP20|A0A0U1RP20_MOUSE;tr|A0A0U1RQA0|A0A0U1RQA0_MOUSE;tr|Q3UPI8|Q3UPI8_MOUSE;sp|O35316|SC6A6_MOUSE	tr|A0A0U1RQA5|A0A0U1RQA5_MOUSE;tr|A0A0U1RP20|A0A0U1RP20_MOUSE;tr|A0A0U1RQA0|A0A0U1RQA0_MOUSE;tr|Q3UPI8|Q3UPI8_MOUSE;sp|O35316|SC6A6_MOUSE	2;2;2;2;2	1;1;1;1;1	1;1;1;1;1	>tr|A0A0U1RQA5|A0A0U1RQA5_MOUSE Isoform of O35316, Sodium- and chloride-dependent taurine transporter (Fragment) OS=Mus musculus GN=Slc6a6 PE=4 SV=1;>tr|A0A0U1RP20|A0A0U1RP20_MOUSE Isoform of O35316, Sodium- and chloride-dependent taurine transporter (Frag	5	2	1	1	0	1	0	1	1	1	1	1	0	1	1	1	1	1	0	1	1	0	0	0	0	2	1	0	0	1	0	0	0	0	1	0	1	1	0	0	0	0	0	0
sp|O35326|SRSF5_MOUSE;tr|Q9D8S5|Q9D8S5_MOUSE	sp|O35326|SRSF5_MOUSE;tr|Q9D8S5|Q9D8S5_MOUSE	4;4	4;4	3;3	>sp|O35326|SRSF5_MOUSE Serine/arginine-rich splicing factor 5 OS=Mus musculus GN=Srsf5 PE=1 SV=2;>tr|Q9D8S5|Q9D8S5_MOUSE Isoform of O35326, MCG7614, isoform CRA_c OS=Mus musculus GN=Srsf5 PE=1 SV=1	2	4	4	3	3	0	0	0	0	1	0	0	0	0	0	2	0	1	0	0	0	1	0	0	0	0	0	0	1	1	0	0	0	3	0	0	0	0	1	0	0	0	0	0
tr|Q4FJX1|Q4FJX1_MOUSE;sp|O35343|IMA3_MOUSE;tr|A0A0B4J1E7|A0A0B4J1E7_MOUSE	tr|Q4FJX1|Q4FJX1_MOUSE;sp|O35343|IMA3_MOUSE;tr|A0A0B4J1E7|A0A0B4J1E7_MOUSE	5;5;5	3;3;3	3;3;3	>tr|Q4FJX1|Q4FJX1_MOUSE Isoform of O35343, Importin subunit alpha OS=Mus musculus GN=Kpna4 PE=1 SV=1;>sp|O35343|IMA3_MOUSE Importin subunit alpha-3 OS=Mus musculus GN=Kpna4 PE=1 SV=1;>tr|A0A0B4J1E7|A0A0B4J1E7_MOUSE Isoform of O35343, Importin subunit alpha	3	5	3	3	4	0	2	0	0	1	1	1	1	1	1	2	0	1	0	1	1	1	1	1	1	0	1	1	0	0	0	0	0	2	0	2	0	0	1	1	1	1	1	1
tr|Q543M7|Q543M7_MOUSE;sp|O35344|IMA4_MOUSE;tr|D3YTN1|D3YTN1_MOUSE	tr|Q543M7|Q543M7_MOUSE;sp|O35344|IMA4_MOUSE	10;10;2	10;10;2	8;8;0	>tr|Q543M7|Q543M7_MOUSE Isoform of O35344, Importin subunit alpha OS=Mus musculus GN=Kpna3 PE=1 SV=1;>sp|O35344|IMA4_MOUSE Importin subunit alpha-4 OS=Mus musculus GN=Kpna3 PE=1 SV=1	3	10	10	8	7	1	4	0	2	1	0	0	1	0	0	3	0	0	0	0	1	4	0	1	0	0	0	1	0	1	0	0	0	7	1	4	0	2	1	0	0	1	0	0
tr|Q4FJZ2|Q4FJZ2_MOUSE;tr|Q8BH30|Q8BH30_MOUSE;sp|O35345|IMA7_MOUSE	tr|Q4FJZ2|Q4FJZ2_MOUSE;tr|Q8BH30|Q8BH30_MOUSE;sp|O35345|IMA7_MOUSE	9;9;9	9;9;9	4;4;4	>tr|Q4FJZ2|Q4FJZ2_MOUSE Isoform of O35345, Importin subunit alpha OS=Mus musculus GN=Kpna6 PE=1 SV=1;>tr|Q8BH30|Q8BH30_MOUSE Isoform of O35345, Importin subunit alpha OS=Mus musculus GN=Kpna6 PE=1 SV=1;>sp|O35345|IMA7_MOUSE Importin subunit alpha-7 OS=Mus	3	9	9	4	1	1	0	0	1	3	2	1	2	0	1	3	0	1	1	0	1	3	1	3	1	1	0	1	0	2	2	1	1	1	1	0	0	1	3	2	1	2	0	1
tr|Q3TI07|Q3TI07_MOUSE;sp|O35350|CAN1_MOUSE	tr|Q3TI07|Q3TI07_MOUSE;sp|O35350|CAN1_MOUSE	10;10	10;10	10;10	>tr|Q3TI07|Q3TI07_MOUSE Isoform of O35350, Calpain-1 catalytic subunit OS=Mus musculus GN=Capn1 PE=1 SV=1;>sp|O35350|CAN1_MOUSE Calpain-1 catalytic subunit OS=Mus musculus GN=Capn1 PE=1 SV=1	2	10	10	10	0	1	1	0	2	4	3	1	0	1	5	1	1	0	0	0	0	1	1	1	0	0	0	0	0	0	0	0	0	0	1	1	0	2	4	3	1	0	1	5
sp|O35375-5|NRP2_MOUSE;sp|O35375-6|NRP2_MOUSE;sp|O35375-2|NRP2_MOUSE;sp|O35375-3|NRP2_MOUSE;sp|O35375-4|NRP2_MOUSE;sp|O35375|NRP2_MOUSE	sp|O35375-5|NRP2_MOUSE;sp|O35375-6|NRP2_MOUSE;sp|O35375-2|NRP2_MOUSE;sp|O35375-3|NRP2_MOUSE;sp|O35375-4|NRP2_MOUSE;sp|O35375|NRP2_MOUSE	8;8;8;8;8;8	8;8;8;8;8;8	8;8;8;8;8;8	>sp|O35375-5|NRP2_MOUSE Isoform of O35375, Isoform B0 of Neuropilin-2 OS=Mus musculus GN=Nrp2;>sp|O35375-6|NRP2_MOUSE Isoform of O35375, Isoform B5 of Neuropilin-2 OS=Mus musculus GN=Nrp2;>sp|O35375-2|NRP2_MOUSE Isoform of O35375, Isoform A0 of Neuropilin-	6	8	8	8	0	3	1	1	4	0	0	0	0	0	0	0	1	0	0	1	0	0	3	0	0	2	3	0	0	0	0	1	0	0	3	1	1	4	0	0	0	0	0	0
sp|O35381|AN32A_MOUSE;tr|D3YYE1|D3YYE1_MOUSE;tr|D3Z7M9|D3Z7M9_MOUSE;tr|F6UFG6|F6UFG6_MOUSE;sp|Q64G17|AN32C_MOUSE	sp|O35381|AN32A_MOUSE;tr|D3YYE1|D3YYE1_MOUSE;tr|D3Z7M9|D3Z7M9_MOUSE;tr|F6UFG6|F6UFG6_MOUSE	14;13;13;11;4	14;13;13;11;4	12;11;11;9;3	>sp|O35381|AN32A_MOUSE Acidic leucine-rich nuclear phosphoprotein 32 family member A OS=Mus musculus GN=Anp32a PE=1 SV=1;>tr|D3YYE1|D3YYE1_MOUSE Isoform of O35381, Acidic leucine-rich nuclear phosphoprotein 32 family member A (Fragment) OS=Mus musculus GN=	5	14	14	12	7	4	5	4	3	5	3	1	2	3	1	7	4	6	1	2	3	4	3	4	2	2	4	5	1	1	1	2	1	7	4	5	4	3	5	3	1	2	3	1
sp|O35382|EXOC4_MOUSE;tr|Q8C391|Q8C391_MOUSE;tr|Q9CXE1|Q9CXE1_MOUSE	sp|O35382|EXOC4_MOUSE;tr|Q8C391|Q8C391_MOUSE;tr|Q9CXE1|Q9CXE1_MOUSE	22;12;11	22;12;11	22;12;11	>sp|O35382|EXOC4_MOUSE Exocyst complex component 4 OS=Mus musculus GN=Exoc4 PE=1 SV=2;>tr|Q8C391|Q8C391_MOUSE Isoform of O35382, Exocyst complex component 4 OS=Mus musculus GN=Exoc4 PE=1 SV=1;>tr|Q9CXE1|Q9CXE1_MOUSE Isoform of O35382, Exocyst complex compo	3	22	22	22	5	9	9	3	4	1	5	8	3	3	2	5	4	1	0	3	1	8	5	7	5	3	9	2	7	4	1	4	4	5	9	9	3	4	1	5	8	3	3	2
tr|A0A0G2JE46|A0A0G2JE46_MOUSE;tr|A0A0G2JDP0|A0A0G2JDP0_MOUSE;tr|B9EJR4|B9EJR4_MOUSE;sp|O35387|HAX1_MOUSE;tr|A0A0G2JGR0|A0A0G2JGR0_MOUSE;tr|A0A0G2JFE1|A0A0G2JFE1_MOUSE;tr|A0A0G2JEE6|A0A0G2JEE6_MOUSE;tr|A0A0G2JFF9|A0A0G2JFF9_MOUSE	tr|A0A0G2JE46|A0A0G2JE46_MOUSE;tr|A0A0G2JDP0|A0A0G2JDP0_MOUSE;tr|B9EJR4|B9EJR4_MOUSE;sp|O35387|HAX1_MOUSE;tr|A0A0G2JGR0|A0A0G2JGR0_MOUSE;tr|A0A0G2JFE1|A0A0G2JFE1_MOUSE;tr|A0A0G2JEE6|A0A0G2JEE6_MOUSE;tr|A0A0G2JFF9|A0A0G2JFF9_MOUSE	2;2;2;2;1;1;1;1	2;2;2;2;1;1;1;1	2;2;2;2;1;1;1;1	>tr|A0A0G2JE46|A0A0G2JE46_MOUSE Isoform of O35387, HCLS1-associated protein X-1 OS=Mus musculus GN=Hax1 PE=1 SV=1;>tr|A0A0G2JDP0|A0A0G2JDP0_MOUSE Isoform of O35387, HCLS1-associated protein X-1 OS=Mus musculus GN=Hax1 PE=1 SV=1;>tr|B9EJR4|B9EJR4_MOUSE Isof	8	2	2	2	0	0	0	0	0	0	0	0	1	0	0	0	0	1	0	0	0	0	0	2	0	0	0	0	0	0	0	0	0	0	0	0	0	0	0	0	0	1	0	0
tr|Q543Q7|Q543Q7_MOUSE;sp|O35393|EFNB3_MOUSE	tr|Q543Q7|Q543Q7_MOUSE;sp|O35393|EFNB3_MOUSE	5;5	5;5	5;5	>tr|Q543Q7|Q543Q7_MOUSE Isoform of O35393, Ephrin B3 OS=Mus musculus GN=Efnb3 PE=1 SV=1;>sp|O35393|EFNB3_MOUSE Ephrin-B3 OS=Mus musculus GN=Efnb3 PE=1 SV=1	2	5	5	5	0	0	0	0	0	0	1	1	1	2	1	1	1	0	0	0	2	0	0	1	1	0	0	0	0	0	0	1	1	0	0	0	0	0	0	1	1	1	2	1
sp|O35405|PLD3_MOUSE;tr|D6RCG9|D6RCG9_MOUSE;tr|D3Z179|D3Z179_MOUSE;tr|D3YY25|D3YY25_MOUSE	sp|O35405|PLD3_MOUSE	10;1;1;1	10;1;1;1	10;1;1;1	>sp|O35405|PLD3_MOUSE Phospholipase D3 OS=Mus musculus GN=Pld3 PE=1 SV=1	4	10	10	10	2	4	3	1	3	2	1	3	0	2	2	3	7	3	2	3	4	4	4	4	2	2	2	2	2	2	0	2	2	2	4	3	1	3	2	1	3	0	2	2
sp|O35409|FOLH1_MOUSE;tr|Q0VDM6|Q0VDM6_MOUSE	sp|O35409|FOLH1_MOUSE;tr|Q0VDM6|Q0VDM6_MOUSE	18;17	18;17	18;17	>sp|O35409|FOLH1_MOUSE Glutamate carboxypeptidase 2 OS=Mus musculus GN=Folh1 PE=1 SV=2;>tr|Q0VDM6|Q0VDM6_MOUSE Isoform of O35409, Folh1 protein OS=Mus musculus GN=Folh1 PE=1 SV=1	2	18	18	18	0	1	0	0	0	5	7	4	9	11	9	0	1	0	0	0	1	0	1	0	0	1	0	0	0	0	0	0	0	0	1	0	0	0	5	7	4	9	11	9
sp|O35435|PYRD_MOUSE;tr|E9Q1V3|E9Q1V3_MOUSE;tr|F6TCT7|F6TCT7_MOUSE;tr|D3YZY5|D3YZY5_MOUSE;tr|F6ZQJ5|F6ZQJ5_MOUSE	sp|O35435|PYRD_MOUSE;tr|E9Q1V3|E9Q1V3_MOUSE	13;8;3;2;1	13;8;3;2;1	13;8;3;2;1	>sp|O35435|PYRD_MOUSE Dihydroorotate dehydrogenase (quinone), mitochondrial OS=Mus musculus GN=Dhodh PE=1 SV=2;>tr|E9Q1V3|E9Q1V3_MOUSE Isoform of O35435, Dihydroorotate dehydrogenase (quinone), mitochondrial OS=Mus musculus GN=Dhodh PE=1 SV=1	5	13	13	13	2	0	5	6	0	0	2	4	0	1	0	0	0	2	0	0	0	0	0	5	0	0	0	0	0	2	0	0	0	2	0	5	6	0	0	2	4	0	1	0
tr|A2CG20|A2CG20_MOUSE;sp|O35449|PRRT1_MOUSE	tr|A2CG20|A2CG20_MOUSE;sp|O35449|PRRT1_MOUSE	4;4	4;4	4;4	>tr|A2CG20|A2CG20_MOUSE Isoform of O35449, Proline-rich transmembrane protein 1 OS=Mus musculus GN=Prrt1 PE=1 SV=1;>sp|O35449|PRRT1_MOUSE Proline-rich transmembrane protein 1 OS=Mus musculus GN=Prrt1 PE=1 SV=1	2	4	4	4	3	4	3	3	3	0	0	0	0	0	0	0	1	0	2	0	2	2	3	1	2	4	2	1	2	0	1	3	1	3	4	3	3	3	0	0	0	0	0	0
sp|O35454|CLCN6_MOUSE;tr|A2A7F6|A2A7F6_MOUSE;tr|E9Q741|E9Q741_MOUSE	sp|O35454|CLCN6_MOUSE;tr|A2A7F6|A2A7F6_MOUSE;tr|E9Q741|E9Q741_MOUSE	10;10;5	10;10;5	10;10;5	>sp|O35454|CLCN6_MOUSE Chloride transport protein 6 OS=Mus musculus GN=Clcn6 PE=1 SV=1;>tr|A2A7F6|A2A7F6_MOUSE Isoform of O35454, Chloride channel protein OS=Mus musculus GN=Clcn6 PE=1 SV=1;>tr|E9Q741|E9Q741_MOUSE Isoform of O35454, Chloride transport prot	3	10	10	10	0	2	1	0	2	1	6	0	0	3	1	0	0	0	0	2	0	1	2	2	0	4	2	0	0	0	0	1	1	0	2	1	0	2	1	6	0	0	3	1
sp|O35459|ECH1_MOUSE;tr|F7B227|F7B227_MOUSE	sp|O35459|ECH1_MOUSE;tr|F7B227|F7B227_MOUSE	10;5	10;5	10;5	>sp|O35459|ECH1_MOUSE Delta(3,5)-Delta(2,4)-dienoyl-CoA isomerase, mitochondrial OS=Mus musculus GN=Ech1 PE=1 SV=1;>tr|F7B227|F7B227_MOUSE Isoform of O35459, Delta(3,5)-Delta(2,4)-dienoyl-CoA isomerase, mitochondrial (Fragment) OS=Mus musculus GN=Ech1 PE=1	2	10	10	10	0	1	2	0	0	3	2	1	3	1	1	1	0	0	0	0	0	0	0	1	5	0	0	0	0	1	6	0	0	0	1	2	0	0	3	2	1	3	1	1
sp|O35465|FKBP8_MOUSE;sp|O35465-2|FKBP8_MOUSE;tr|F6WP10|F6WP10_MOUSE;tr|D3Z597|D3Z597_MOUSE	sp|O35465|FKBP8_MOUSE;sp|O35465-2|FKBP8_MOUSE	7;7;1;1	7;7;1;1	7;7;1;1	>sp|O35465|FKBP8_MOUSE Peptidyl-prolyl cis-trans isomerase FKBP8 OS=Mus musculus GN=Fkbp8 PE=1 SV=2;>sp|O35465-2|FKBP8_MOUSE Isoform of O35465, Isoform 2 of Peptidyl-prolyl cis-trans isomerase FKBP8 OS=Mus musculus GN=Fkbp8	4	7	7	7	2	3	0	1	2	3	4	2	2	4	3	2	3	1	0	1	0	3	4	3	4	2	2	0	1	3	2	2	0	2	3	0	1	2	3	4	2	2	4	3
tr|Q8C4U8|Q8C4U8_MOUSE;sp|O35474|EDIL3_MOUSE;tr|Q8C8K0|Q8C8K0_MOUSE	tr|Q8C4U8|Q8C4U8_MOUSE;sp|O35474|EDIL3_MOUSE;tr|Q8C8K0|Q8C8K0_MOUSE	4;4;2	4;4;2	4;4;2	>tr|Q8C4U8|Q8C4U8_MOUSE Isoform of O35474, EGF-like repeat and discoidin I-like domain-containing protein 3 OS=Mus musculus GN=Edil3 PE=1 SV=1;>sp|O35474|EDIL3_MOUSE EGF-like repeat and discoidin I-like domain-containing protein 3 OS=Mus musculus GN=Edil3	3	4	4	4	0	0	0	0	0	0	0	0	1	3	1	0	0	0	0	0	1	0	0	0	0	0	0	0	0	0	0	0	0	0	0	0	0	0	0	0	0	1	3	1
sp|O35488|S27A2_MOUSE;tr|A2ANX6|A2ANX6_MOUSE	sp|O35488|S27A2_MOUSE;tr|A2ANX6|A2ANX6_MOUSE	2;1	2;1	2;1	>sp|O35488|S27A2_MOUSE Very long-chain acyl-CoA synthetase OS=Mus musculus GN=Slc27a2 PE=1 SV=2;>tr|A2ANX6|A2ANX6_MOUSE Isoform of O35488, Very long-chain acyl-CoA synthetase OS=Mus musculus GN=Slc27a2 PE=1 SV=2	2	2	2	2	0	0	0	0	0	1	1	0	0	0	1	0	0	0	0	0	1	0	0	0	1	0	0	0	0	0	0	0	0	0	0	0	0	0	1	1	0	0	0	1
sp|O35495-2|CDK14_MOUSE;tr|E9PVC7|E9PVC7_MOUSE;sp|O35495|CDK14_MOUSE;sp|O35495-3|CDK14_MOUSE;tr|D3YV23|D3YV23_MOUSE;tr|E9Q9M2|E9Q9M2_MOUSE	sp|O35495-2|CDK14_MOUSE;tr|E9PVC7|E9PVC7_MOUSE;sp|O35495|CDK14_MOUSE;sp|O35495-3|CDK14_MOUSE	8;8;8;6;1;1	6;6;6;4;1;1	6;6;6;4;1;1	>sp|O35495-2|CDK14_MOUSE Isoform of O35495, Isoform 2 of Cyclin-dependent kinase 14 OS=Mus musculus GN=Cdk14;>tr|E9PVC7|E9PVC7_MOUSE Isoform of O35495, Cyclin-dependent kinase 14 OS=Mus musculus GN=Cdk14 PE=1 SV=1;>sp|O35495|CDK14_MOUSE Cyclin-dependent ki	6	8	6	6	2	3	2	1	1	1	1	0	1	1	1	1	1	1	0	1	2	2	2	1	2	2	1	2	2	0	2	0	2	1	1	1	0	0	0	0	0	0	0	0
tr|Q497P1|Q497P1_MOUSE;sp|O35526|STX1A_MOUSE;tr|D6RFB9|D6RFB9_MOUSE;tr|A0A0J9YUA0|A0A0J9YUA0_MOUSE	tr|Q497P1|Q497P1_MOUSE;sp|O35526|STX1A_MOUSE;tr|D6RFB9|D6RFB9_MOUSE	24;24;22;11	21;21;19;9	21;21;19;9	>tr|Q497P1|Q497P1_MOUSE Isoform of O35526, Syntaxin 1A (Brain) OS=Mus musculus GN=Stx1a PE=1 SV=1;>sp|O35526|STX1A_MOUSE Syntaxin-1A OS=Mus musculus GN=Stx1a PE=1 SV=3;>tr|D6RFB9|D6RFB9_MOUSE Isoform of O35526, Syntaxin-1A OS=Mus musculus GN=Stx1a PE=1 SV=	4	24	21	21	11	15	13	18	14	2	10	4	1	12	9	17	22	18	8	19	19	10	16	12	0	15	15	9	12	8	0	15	15	11	13	13	16	14	1	8	2	1	9	7
tr|B2RQX4|B2RQX4_MOUSE;sp|O35544|EAA4_MOUSE	tr|B2RQX4|B2RQX4_MOUSE;sp|O35544|EAA4_MOUSE	5;5	3;3	3;3	>tr|B2RQX4|B2RQX4_MOUSE Isoform of O35544, Amino acid transporter OS=Mus musculus GN=Slc1a6 PE=1 SV=1;>sp|O35544|EAA4_MOUSE Excitatory amino acid transporter 4 OS=Mus musculus GN=Slc1a6 PE=1 SV=1	2	5	3	3	1	1	1	1	1	2	4	2	0	4	4	2	2	2	0	2	2	2	2	2	0	2	2	2	2	3	0	3	3	0	0	0	0	0	0	2	0	0	2	2
sp|O35551-2|RABE1_MOUSE;sp|O35551-3|RABE1_MOUSE;sp|O35551|RABE1_MOUSE;sp|O35551-6|RABE1_MOUSE;sp|O35551-5|RABE1_MOUSE;tr|J3QJV7|J3QJV7_MOUSE;sp|O35551-4|RABE1_MOUSE;tr|Q3U983|Q3U983_MOUSE	sp|O35551-2|RABE1_MOUSE;sp|O35551-3|RABE1_MOUSE;sp|O35551|RABE1_MOUSE;sp|O35551-6|RABE1_MOUSE;sp|O35551-5|RABE1_MOUSE;tr|J3QJV7|J3QJV7_MOUSE	13;13;13;13;12;11;3;2	13;13;13;13;12;11;3;2	13;13;13;13;12;11;3;2	>sp|O35551-2|RABE1_MOUSE Isoform of O35551, Isoform 2 of Rab GTPase-binding effector protein 1 OS=Mus musculus GN=Rabep1;>sp|O35551-3|RABE1_MOUSE Isoform of O35551, Isoform 3 of Rab GTPase-binding effector protein 1 OS=Mus musculus GN=Rabep1;>sp|O35551|RAB	8	13	13	13	1	0	4	0	1	3	1	1	0	0	0	4	0	1	0	0	2	2	2	1	0	0	0	2	0	0	0	0	0	1	0	4	0	1	3	1	1	0	0	0
sp|O35566|CD151_MOUSE	sp|O35566|CD151_MOUSE	2	2	2	>sp|O35566|CD151_MOUSE CD151 antigen OS=Mus musculus GN=Cd151 PE=1 SV=2	1	2	2	2	1	0	0	0	0	0	1	1	0	0	0	0	1	0	0	0	0	0	0	0	0	0	0	0	0	0	0	0	0	1	0	0	0	0	0	1	1	0	0	0
sp|O35593|PSDE_MOUSE	sp|O35593|PSDE_MOUSE	9	9	9	>sp|O35593|PSDE_MOUSE 26S proteasome non-ATPase regulatory subunit 14 OS=Mus musculus GN=Psmd14 PE=1 SV=2	1	9	9	9	2	3	0	1	0	1	1	0	1	1	2	1	2	2	0	0	2	2	1	0	0	1	2	2	1	2	0	2	1	2	3	0	1	0	1	1	0	1	1	2
sp|O35594-2|IFT81_MOUSE;sp|O35594|IFT81_MOUSE	sp|O35594-2|IFT81_MOUSE;sp|O35594|IFT81_MOUSE	2;2	2;2	2;2	>sp|O35594-2|IFT81_MOUSE Isoform of O35594, Isoform CDV-1 of Intraflagellar transport protein 81 homolog OS=Mus musculus GN=Ift81;>sp|O35594|IFT81_MOUSE Intraflagellar transport protein 81 homolog OS=Mus musculus GN=Ift81 PE=1 SV=4	2	2	2	2	0	0	0	0	1	0	0	0	0	1	0	0	0	0	0	0	0	0	1	0	1	0	0	0	0	0	0	0	0	0	0	0	0	1	0	0	0	0	1	0
sp|O35598|ADA10_MOUSE;tr|D3Z1E6|D3Z1E6_MOUSE;tr|E9PYF2|E9PYF2_MOUSE	sp|O35598|ADA10_MOUSE	6;2;2	6;2;2	6;2;2	>sp|O35598|ADA10_MOUSE Disintegrin and metalloproteinase domain-containing protein 10 OS=Mus musculus GN=Adam10 PE=1 SV=2	3	6	6	6	1	0	0	0	2	1	3	0	0	1	1	0	2	0	0	0	0	1	1	0	0	0	0	0	0	0	0	1	0	1	0	0	0	2	1	3	0	0	1	1
tr|A0A0G2JGG8|A0A0G2JGG8_MOUSE;sp|O35600|ABCA4_MOUSE	tr|A0A0G2JGG8|A0A0G2JGG8_MOUSE;sp|O35600|ABCA4_MOUSE	1;1	1;1	1;1	>tr|A0A0G2JGG8|A0A0G2JGG8_MOUSE Isoform of O35600, Retinal-specific ATP-binding cassette transporter OS=Mus musculus GN=Abca4 PE=1 SV=1;>sp|O35600|ABCA4_MOUSE Retinal-specific ATP-binding cassette transporter OS=Mus musculus GN=Abca4 PE=2 SV=1	2	1	1	1	0	0	0	0	0	0	0	0	0	0	0	0	0	0	0	0	0	0	0	0	0	0	1	0	0	0	0	0	0	0	0	0	0	0	0	0	0	0	0	0
sp|O35604|NPC1_MOUSE	sp|O35604|NPC1_MOUSE	2	2	2	>sp|O35604|NPC1_MOUSE Niemann-Pick C1 protein OS=Mus musculus GN=Npc1 PE=1 SV=2	1	2	2	2	0	1	0	0	0	0	1	1	0	2	2	0	0	0	0	0	0	0	0	0	0	0	0	0	0	0	0	0	0	0	1	0	0	0	0	1	1	0	2	2
sp|O35607|BMPR2_MOUSE	sp|O35607|BMPR2_MOUSE	6	6	6	>sp|O35607|BMPR2_MOUSE Bone morphogenetic protein receptor type-2 OS=Mus musculus GN=Bmpr2 PE=1 SV=1	1	6	6	6	0	0	0	0	2	0	0	0	0	0	1	0	2	0	0	1	2	1	1	0	0	1	0	0	1	0	0	0	1	0	0	0	0	2	0	0	0	0	0	1
tr|E9Q855|E9Q855_MOUSE;sp|O35609|SCAM3_MOUSE;tr|Q3UXS0|Q3UXS0_MOUSE	tr|E9Q855|E9Q855_MOUSE;sp|O35609|SCAM3_MOUSE;tr|Q3UXS0|Q3UXS0_MOUSE	7;7;7	7;7;7	7;7;7	>tr|E9Q855|E9Q855_MOUSE Isoform of O35609, Secretory carrier-associated membrane protein 3 OS=Mus musculus GN=Scamp3 PE=1 SV=1;>sp|O35609|SCAM3_MOUSE Secretory carrier-associated membrane protein 3 OS=Mus musculus GN=Scamp3 PE=1 SV=3;>tr|Q3UXS0|Q3UXS0_MOUS	3	7	7	7	3	3	3	4	5	1	4	2	0	4	3	1	4	3	0	2	3	2	2	2	0	5	4	2	3	2	0	2	2	3	3	3	4	5	1	4	2	0	4	3
tr|Q545Q8|Q545Q8_MOUSE;sp|O35621|PMM1_MOUSE;tr|Q91W01|Q91W01_MOUSE;tr|D6RG76|D6RG76_MOUSE	tr|Q545Q8|Q545Q8_MOUSE;sp|O35621|PMM1_MOUSE;tr|Q91W01|Q91W01_MOUSE	10;10;6;3	10;10;6;3	9;9;5;3	>tr|Q545Q8|Q545Q8_MOUSE Isoform of O35621, Phosphomannomutase OS=Mus musculus GN=Pmm1 PE=1 SV=1;>sp|O35621|PMM1_MOUSE Phosphomannomutase 1 OS=Mus musculus GN=Pmm1 PE=1 SV=1;>tr|Q91W01|Q91W01_MOUSE Isoform of O35621, Phosphomannomutase OS=Mus musculus GN=Pm	4	10	10	9	4	2	1	3	5	3	2	1	2	1	2	3	1	3	1	2	3	6	0	3	0	2	4	3	2	1	0	1	1	4	2	1	3	5	3	2	1	2	1	2
sp|O35633-2|VIAAT_MOUSE;sp|O35633|VIAAT_MOUSE	sp|O35633-2|VIAAT_MOUSE;sp|O35633|VIAAT_MOUSE	14;14	14;14	14;14	>sp|O35633-2|VIAAT_MOUSE Isoform of O35633, Isoform 2 of Vesicular inhibitory amino acid transporter OS=Mus musculus GN=Slc32a1;>sp|O35633|VIAAT_MOUSE Vesicular inhibitory amino acid transporter OS=Mus musculus GN=Slc32a1 PE=1 SV=3	2	14	14	14	9	7	8	8	8	9	11	8	1	10	9	7	8	8	0	8	9	6	7	7	1	7	7	6	4	7	0	10	5	9	7	8	8	8	9	11	8	1	10	9
sp|O35639|ANXA3_MOUSE;tr|Q3TET3|Q3TET3_MOUSE;tr|A0A0G2JDV9|A0A0G2JDV9_MOUSE;tr|A0A0G2JGL7|A0A0G2JGL7_MOUSE	sp|O35639|ANXA3_MOUSE;tr|Q3TET3|Q3TET3_MOUSE	7;4;3;1	6;4;3;1	6;4;3;1	>sp|O35639|ANXA3_MOUSE Annexin A3 OS=Mus musculus GN=Anxa3 PE=1 SV=4;>tr|Q3TET3|Q3TET3_MOUSE Isoform of O35639, Annexin OS=Mus musculus GN=Anxa3 PE=1 SV=1	4	7	6	6	4	2	2	0	2	3	2	2	0	2	2	3	0	0	0	0	0	2	2	0	0	0	1	1	1	1	0	0	1	4	2	2	0	2	3	2	2	0	1	2
tr|Q5SVG5|Q5SVG5_MOUSE;tr|Q5SVG4|Q5SVG4_MOUSE;sp|O35643|AP1B1_MOUSE	tr|Q5SVG5|Q5SVG5_MOUSE;tr|Q5SVG4|Q5SVG4_MOUSE;sp|O35643|AP1B1_MOUSE	52;52;52	30;30;30	30;30;30	>tr|Q5SVG5|Q5SVG5_MOUSE Isoform of O35643, AP-1 complex subunit beta-1 OS=Mus musculus GN=Ap1b1 PE=1 SV=1;>tr|Q5SVG4|Q5SVG4_MOUSE Isoform of O35643, AP-1 complex subunit beta-1 OS=Mus musculus GN=Ap1b1 PE=1 SV=1;>sp|O35643|AP1B1_MOUSE AP-1 complex subunit	3	52	30	30	28	31	32	20	31	33	31	22	14	26	30	29	27	22	13	23	26	26	24	26	13	29	31	24	22	21	9	26	25	14	16	17	8	17	18	18	9	4	13	15
sp|O35668-2|HAP1_MOUSE;sp|O35668|HAP1_MOUSE;tr|G3UYE4|G3UYE4_MOUSE;tr|G3UXU7|G3UXU7_MOUSE;tr|G3UZT4|G3UZT4_MOUSE	sp|O35668-2|HAP1_MOUSE;sp|O35668|HAP1_MOUSE;tr|G3UYE4|G3UYE4_MOUSE	6;6;4;1;1	6;6;4;1;1	6;6;4;1;1	>sp|O35668-2|HAP1_MOUSE Isoform of O35668, Isoform A of Huntingtin-associated protein 1 OS=Mus musculus GN=Hap1;>sp|O35668|HAP1_MOUSE Huntingtin-associated protein 1 OS=Mus musculus GN=Hap1 PE=1 SV=1;>tr|G3UYE4|G3UYE4_MOUSE Isoform of O35668, Huntingtin-as	5	6	6	6	0	0	0	0	0	0	2	1	5	1	2	0	0	0	0	0	0	0	0	0	0	0	0	0	0	0	0	0	0	0	0	0	0	0	0	2	1	5	1	2
sp|O35678|MGLL_MOUSE;tr|E9Q3B9|E9Q3B9_MOUSE;tr|D3YYS6|D3YYS6_MOUSE;tr|Q3UFN1|Q3UFN1_MOUSE;sp|O35678-2|MGLL_MOUSE;tr|A0A0N4SUZ2|A0A0N4SUZ2_MOUSE	sp|O35678|MGLL_MOUSE;tr|E9Q3B9|E9Q3B9_MOUSE;tr|D3YYS6|D3YYS6_MOUSE;tr|Q3UFN1|Q3UFN1_MOUSE	16;16;16;13;5;2	16;16;16;13;5;2	16;16;16;13;5;2	>sp|O35678|MGLL_MOUSE Monoglyceride lipase OS=Mus musculus GN=Mgll PE=1 SV=1;>tr|E9Q3B9|E9Q3B9_MOUSE Isoform of O35678, Monoglyceride lipase OS=Mus musculus GN=Mgll PE=1 SV=1;>tr|D3YYS6|D3YYS6_MOUSE Isoform of O35678, Monoglyceride lipase OS=Mus musculus G	6	16	16	16	7	3	6	4	6	1	2	3	0	4	3	6	8	9	0	7	9	8	5	5	0	7	10	4	3	3	0	4	3	7	3	6	4	6	1	2	3	0	4	3
tr|A0A0N4SW94|A0A0N4SW94_MOUSE;tr|Q0VE46|Q0VE46_MOUSE;sp|O35682|MYADM_MOUSE	tr|A0A0N4SW94|A0A0N4SW94_MOUSE;tr|Q0VE46|Q0VE46_MOUSE;sp|O35682|MYADM_MOUSE	2;2;2	2;2;2	2;2;2	>tr|A0A0N4SW94|A0A0N4SW94_MOUSE Isoform of O35682, Myeloid-associated differentiation marker (Fragment) OS=Mus musculus GN=Myadm PE=1 SV=1;>tr|Q0VE46|Q0VE46_MOUSE Isoform of O35682, Myadm protein OS=Mus musculus GN=Myadm PE=1 SV=1;>sp|O35682|MYADM_MOUSE My	3	2	2	2	1	2	2	2	2	1	2	1	1	2	1	1	2	2	1	1	1	1	2	0	1	1	1	1	2	2	1	2	1	1	2	2	2	2	1	2	1	1	2	1
tr|Q545K0|Q545K0_MOUSE;sp|O35683|NDUA1_MOUSE	tr|Q545K0|Q545K0_MOUSE;sp|O35683|NDUA1_MOUSE	1;1	1;1	1;1	>tr|Q545K0|Q545K0_MOUSE Isoform of O35683, NADH dehydrogenase (Ubiquinone) 1 alpha subcomplex, 1 OS=Mus musculus GN=Ndufa1 PE=1 SV=1;>sp|O35683|NDUA1_MOUSE NADH dehydrogenase [ubiquinone] 1 alpha subcomplex subunit 1 OS=Mus musculus GN=Ndufa1 PE=1 SV=1	2	1	1	1	0	0	1	1	1	1	1	1	0	0	1	1	1	1	0	1	1	1	0	1	1	1	1	1	0	0	1	1	0	0	0	1	1	1	1	1	1	0	0	1
sp|O35684|NEUS_MOUSE	sp|O35684|NEUS_MOUSE	3	3	3	>sp|O35684|NEUS_MOUSE Neuroserpin OS=Mus musculus GN=Serpini1 PE=1 SV=1	1	3	3	3	0	3	0	0	0	0	0	0	0	0	0	0	0	0	0	0	0	0	0	0	0	0	0	0	0	0	0	0	0	0	3	0	0	0	0	0	0	0	0	0
sp|O35685|NUDC_MOUSE	sp|O35685|NUDC_MOUSE	9	9	9	>sp|O35685|NUDC_MOUSE Nuclear migration protein nudC OS=Mus musculus GN=Nudc PE=1 SV=1	1	9	9	9	6	2	2	1	1	4	1	1	0	2	2	4	1	2	0	0	2	2	0	0	0	1	1	3	0	3	0	1	2	6	2	2	1	1	4	1	1	0	2	2
tr|Q811L7|Q811L7_MOUSE;sp|O35737|HNRH1_MOUSE;tr|Q8C2Q7|Q8C2Q7_MOUSE	tr|Q811L7|Q811L7_MOUSE;sp|O35737|HNRH1_MOUSE;tr|Q8C2Q7|Q8C2Q7_MOUSE	14;14;14	14;14;14	6;6;6	>tr|Q811L7|Q811L7_MOUSE Isoform of O35737, Heterogeneous nuclear ribonucleoprotein H OS=Mus musculus GN=Hnrnph1 PE=1 SV=2;>sp|O35737|HNRH1_MOUSE Heterogeneous nuclear ribonucleoprotein H OS=Mus musculus GN=Hnrnph1 PE=1 SV=3;>tr|Q8C2Q7|Q8C2Q7_MOUSE Isoform	3	14	14	6	8	8	5	2	4	4	4	2	5	2	2	7	10	6	3	1	3	5	5	4	7	1	5	5	5	3	3	0	1	8	8	5	2	4	4	4	2	5	2	2
sp|O35841|API5_MOUSE	sp|O35841|API5_MOUSE	9	9	9	>sp|O35841|API5_MOUSE Apoptosis inhibitor 5 OS=Mus musculus GN=Api5 PE=1 SV=2	1	9	9	9	4	3	3	0	1	1	3	2	0	0	0	3	3	0	0	0	0	3	2	3	2	0	1	0	3	0	2	0	0	4	3	3	0	1	1	3	2	0	0	0
tr|O88374|O88374_MOUSE;tr|D3Z7C8|D3Z7C8_MOUSE;tr|Q3ULU3|Q3ULU3_MOUSE;sp|O35855|BCAT2_MOUSE	tr|O88374|O88374_MOUSE;tr|D3Z7C8|D3Z7C8_MOUSE;tr|Q3ULU3|Q3ULU3_MOUSE;sp|O35855|BCAT2_MOUSE	2;2;2;2	2;2;2;2	2;2;2;2	>tr|O88374|O88374_MOUSE Isoform of O35855, Branched-chain-amino-acid aminotransferase OS=Mus musculus GN=Bcat2 PE=1 SV=1;>tr|D3Z7C8|D3Z7C8_MOUSE Isoform of O35855, Branched-chain-amino-acid aminotransferase OS=Mus musculus GN=Bcat2 PE=1 SV=1;>tr|Q3ULU3|Q3U	4	2	2	2	0	0	1	0	0	0	0	0	0	0	0	1	0	1	0	0	0	0	0	1	0	0	0	0	0	0	0	0	0	0	0	1	0	0	0	0	0	0	0	0
sp|O35857|TIM44_MOUSE;tr|F7C189|F7C189_MOUSE	sp|O35857|TIM44_MOUSE	14;4	14;4	14;4	>sp|O35857|TIM44_MOUSE Mitochondrial import inner membrane translocase subunit TIM44 OS=Mus musculus GN=Timm44 PE=1 SV=2	2	14	14	14	5	1	7	0	2	6	0	2	0	1	5	6	0	7	0	1	1	2	0	4	0	1	2	1	0	2	0	2	0	5	1	7	0	2	6	0	2	0	1	5
sp|O35864|CSN5_MOUSE;tr|A0A087WQA8|A0A087WQA8_MOUSE;tr|A0A087WQ60|A0A087WQ60_MOUSE;tr|A0A087WRH6|A0A087WRH6_MOUSE	sp|O35864|CSN5_MOUSE	13;6;3;1	13;6;3;1	13;6;3;1	>sp|O35864|CSN5_MOUSE COP9 signalosome complex subunit 5 OS=Mus musculus GN=Cops5 PE=1 SV=3	4	13	13	13	4	6	3	1	0	5	4	2	2	3	6	6	6	4	0	3	3	8	4	3	0	3	3	0	3	0	0	3	3	4	6	3	1	0	5	4	2	2	3	6
tr|Q3UTP8|Q3UTP8_MOUSE;sp|O35874|SATT_MOUSE;tr|Q5SSP3|Q5SSP3_MOUSE	tr|Q3UTP8|Q3UTP8_MOUSE;sp|O35874|SATT_MOUSE;tr|Q5SSP3|Q5SSP3_MOUSE	10;10;8	10;10;8	10;10;8	>tr|Q3UTP8|Q3UTP8_MOUSE Isoform of O35874, Amino acid transporter OS=Mus musculus GN=Slc1a4 PE=1 SV=1;>sp|O35874|SATT_MOUSE Neutral amino acid transporter A OS=Mus musculus GN=Slc1a4 PE=1 SV=1;>tr|Q5SSP3|Q5SSP3_MOUSE Isoform of O35874, Amino acid transport	3	10	10	10	4	5	5	5	6	7	5	7	0	9	7	2	4	2	0	5	3	6	6	4	0	7	8	3	6	3	0	8	5	4	5	5	5	6	7	5	7	0	9	7
tr|Q3TUF3|Q3TUF3_MOUSE;sp|O35887|CALU_MOUSE;tr|Q6XLQ8|Q6XLQ8_MOUSE;tr|G3UWV3|G3UWV3_MOUSE;tr|G3V004|G3V004_MOUSE;tr|G3UXA3|G3UXA3_MOUSE;tr|G3UWR0|G3UWR0_MOUSE;tr|G3UXA8|G3UXA8_MOUSE;tr|G3UY49|G3UY49_MOUSE	tr|Q3TUF3|Q3TUF3_MOUSE;sp|O35887|CALU_MOUSE;tr|Q6XLQ8|Q6XLQ8_MOUSE;tr|G3UWV3|G3UWV3_MOUSE;tr|G3V004|G3V004_MOUSE	13;13;11;9;9;6;6;5;4	13;13;11;9;9;6;6;5;4	13;13;11;9;9;6;6;5;4	>tr|Q3TUF3|Q3TUF3_MOUSE Isoform of O35887, Calumenin OS=Mus musculus GN=Calu PE=1 SV=1;>sp|O35887|CALU_MOUSE Calumenin OS=Mus musculus GN=Calu PE=1 SV=1;>tr|Q6XLQ8|Q6XLQ8_MOUSE Isoform of O35887, Calumenin OS=Mus musculus GN=Calu PE=1 SV=1;>tr|G3UWV3|G3UWV	9	13	13	13	3	5	0	1	1	2	2	1	0	2	3	1	2	0	0	0	0	0	2	0	0	0	1	0	0	0	0	0	0	3	5	0	1	1	2	2	1	0	2	3
tr|Q3U9X2|Q3U9X2_MOUSE;sp|O35900|LSM2_MOUSE;tr|O35901|O35901_MOUSE;tr|G3UZ96|G3UZ96_MOUSE	tr|Q3U9X2|Q3U9X2_MOUSE;sp|O35900|LSM2_MOUSE;tr|O35901|O35901_MOUSE	3;3;3;1	3;3;3;1	3;3;3;1	>tr|Q3U9X2|Q3U9X2_MOUSE Isoform of O35900, LSM2 homolog, U6 small nuclear RNA associated (S. cerevisiae), isoform CRA_b OS=Mus musculus GN=Lsm2 PE=1 SV=1;>sp|O35900|LSM2_MOUSE U6 snRNA-associated Sm-like protein LSm2 OS=Mus musculus GN=Lsm2 PE=1 SV=1;>tr|O	4	3	3	3	0	1	0	0	0	1	1	0	0	0	0	1	0	0	0	0	0	0	0	0	0	0	0	0	0	0	0	0	0	0	1	0	0	0	1	1	0	0	0	0
sp|O35926|CD5R2_MOUSE	sp|O35926|CD5R2_MOUSE	3	3	3	>sp|O35926|CD5R2_MOUSE Cyclin-dependent kinase 5 activator 2 OS=Mus musculus GN=Cdk5r2 PE=1 SV=2	1	3	3	3	0	0	0	0	0	0	0	0	0	0	0	0	2	0	0	0	0	0	0	0	0	0	0	1	0	0	0	0	0	0	0	0	0	0	0	0	0	0	0	0
sp|O35927-2|CTND2_MOUSE;tr|E9QKH8|E9QKH8_MOUSE;sp|O35927|CTND2_MOUSE	sp|O35927-2|CTND2_MOUSE;tr|E9QKH8|E9QKH8_MOUSE;sp|O35927|CTND2_MOUSE	49;49;49	49;49;49	44;44;44	>sp|O35927-2|CTND2_MOUSE Isoform of O35927, Isoform 2 of Catenin delta-2 OS=Mus musculus GN=Ctnnd2;>tr|E9QKH8|E9QKH8_MOUSE Isoform of O35927, Catenin delta-2 OS=Mus musculus GN=Ctnnd2 PE=1 SV=1;>sp|O35927|CTND2_MOUSE Catenin delta-2 OS=Mus musculus GN=Ctnn	3	49	49	44	10	14	11	15	12	4	7	5	20	13	7	8	13	11	38	14	19	8	10	8	17	18	19	6	5	6	8	11	8	10	14	11	15	12	4	7	5	20	13	7
tr|B2RTL5|B2RTL5_MOUSE;sp|O35945|AL1A7_MOUSE	tr|B2RTL5|B2RTL5_MOUSE;sp|O35945|AL1A7_MOUSE	8;8	1;1	1;1	>tr|B2RTL5|B2RTL5_MOUSE Isoform of O35945, Aldehyde dehydrogenase family 1, subfamily A7 OS=Mus musculus GN=Aldh1a7 PE=1 SV=1;>sp|O35945|AL1A7_MOUSE Aldehyde dehydrogenase, cytosolic 1 OS=Mus musculus GN=Aldh1a7 PE=1 SV=1	2	8	1	1	1	2	1	0	1	5	3	2	0	4	4	4	3	0	0	2	3	2	0	1	0	0	1	0	0	1	0	1	1	0	0	0	0	0	0	0	0	0	0	0
sp|O35954|PITM1_MOUSE;tr|D3YXW5|D3YXW5_MOUSE	sp|O35954|PITM1_MOUSE	13;1	13;1	13;1	>sp|O35954|PITM1_MOUSE Membrane-associated phosphatidylinositol transfer protein 1 OS=Mus musculus GN=Pitpnm1 PE=1 SV=1	2	13	13	13	5	4	7	0	4	3	3	0	0	1	1	2	0	1	0	2	1	3	0	0	0	0	2	0	0	1	0	1	0	5	4	7	0	4	3	3	0	0	1	1
tr|Q0PD21|Q0PD21_MOUSE;sp|O35963|RB33B_MOUSE	tr|Q0PD21|Q0PD21_MOUSE;sp|O35963|RB33B_MOUSE	5;5	5;5	3;3	>tr|Q0PD21|Q0PD21_MOUSE Isoform of O35963, RAB33B, member of RAS oncogene family, isoform CRA_a OS=Mus musculus GN=Rab33b PE=1 SV=1;>sp|O35963|RB33B_MOUSE Ras-related protein Rab-33B OS=Mus musculus GN=Rab33b PE=1 SV=1	2	5	5	3	1	3	1	2	1	1	1	1	1	2	1	2	2	2	1	2	1	1	2	0	1	1	2	1	0	1	0	1	0	1	3	1	2	1	1	1	1	1	2	1
sp|O35972|RM23_MOUSE	sp|O35972|RM23_MOUSE	3	3	3	>sp|O35972|RM23_MOUSE 39S ribosomal protein L23, mitochondrial OS=Mus musculus GN=Mrpl23 PE=1 SV=1	1	3	3	3	0	0	1	0	0	0	1	0	0	0	0	0	0	1	0	0	0	1	0	2	0	0	0	0	0	0	0	0	0	0	0	1	0	0	0	1	0	0	0	0
tr|Q3U5S6|Q3U5S6_MOUSE;sp|O35988|SDC4_MOUSE	tr|Q3U5S6|Q3U5S6_MOUSE;sp|O35988|SDC4_MOUSE	2;2	2;2	2;2	>tr|Q3U5S6|Q3U5S6_MOUSE Isoform of O35988, Syndecan OS=Mus musculus GN=Sdc4 PE=1 SV=1;>sp|O35988|SDC4_MOUSE Syndecan-4 OS=Mus musculus GN=Sdc4 PE=1 SV=1	2	2	2	2	0	1	1	0	1	0	0	0	0	1	0	0	0	0	0	0	0	0	1	1	0	0	1	1	0	0	0	1	0	0	1	1	0	1	0	0	0	0	1	0
sp|O54692|ZW10_MOUSE	sp|O54692|ZW10_MOUSE	6	6	6	>sp|O54692|ZW10_MOUSE Centromere/kinetochore protein zw10 homolog OS=Mus musculus GN=Zw10 PE=1 SV=3	1	6	6	6	0	0	0	0	0	1	0	0	3	1	0	0	0	0	0	0	0	0	1	0	0	0	0	0	1	0	0	0	0	0	0	0	0	0	1	0	0	3	1	0
sp|O54724|PTRF_MOUSE	sp|O54724|PTRF_MOUSE	4	4	4	>sp|O54724|PTRF_MOUSE Polymerase I and transcript release factor OS=Mus musculus GN=Ptrf PE=1 SV=1	1	4	4	4	0	0	0	0	0	3	1	0	0	0	0	2	0	1	1	0	0	1	0	0	0	0	0	0	0	0	0	0	0	0	0	0	0	0	3	1	0	0	0	0
sp|O54734|OST48_MOUSE	sp|O54734|OST48_MOUSE	15	15	15	>sp|O54734|OST48_MOUSE Dolichyl-diphosphooligosaccharide--protein glycosyltransferase 48 kDa subunit OS=Mus musculus GN=Ddost PE=1 SV=2	1	15	15	15	7	14	5	3	5	3	11	4	9	7	8	0	9	2	1	0	3	4	14	7	5	5	3	2	5	5	3	2	3	7	14	5	3	5	3	11	4	9	7	8
sp|O54774|AP3D1_MOUSE	sp|O54774|AP3D1_MOUSE	32	32	32	>sp|O54774|AP3D1_MOUSE AP-3 complex subunit delta-1 OS=Mus musculus GN=Ap3d1 PE=1 SV=1	1	32	32	32	15	7	11	5	9	15	10	11	6	12	9	16	13	10	7	11	13	13	9	15	5	9	10	10	6	10	2	7	5	15	7	11	5	9	15	10	11	6	12	9
tr|Q05A21|Q05A21_MOUSE;sp|O54784|DAPK3_MOUSE	tr|Q05A21|Q05A21_MOUSE;sp|O54784|DAPK3_MOUSE	3;3	3;3	3;3	>tr|Q05A21|Q05A21_MOUSE Isoform of O54784, Death-associated kinase 3, isoform CRA_a OS=Mus musculus GN=Dapk3 PE=1 SV=1;>sp|O54784|DAPK3_MOUSE Death-associated protein kinase 3 OS=Mus musculus GN=Dapk3 PE=1 SV=1	2	3	3	3	0	0	0	0	0	0	0	0	2	0	0	0	0	0	0	0	0	0	0	0	1	0	0	0	0	0	0	0	0	0	0	0	0	0	0	0	0	2	0	0
sp|O54818|TPD53_MOUSE	sp|O54818|TPD53_MOUSE	2	2	2	>sp|O54818|TPD53_MOUSE Tumor protein D53 OS=Mus musculus GN=Tpd52l1 PE=1 SV=1	1	2	2	2	0	0	0	0	0	0	0	1	2	0	0	0	0	0	1	0	0	0	0	0	0	0	0	0	0	0	0	0	0	0	0	0	0	0	0	0	1	2	0	0
sp|O54829|RGS7_MOUSE;tr|Q80XD3|Q80XD3_MOUSE;tr|A0A0A6YW36|A0A0A6YW36_MOUSE;tr|Q45FE1|Q45FE1_MOUSE;tr|Q45FE2|Q45FE2_MOUSE;tr|A0A0A6YVV6|A0A0A6YVV6_MOUSE	sp|O54829|RGS7_MOUSE;tr|Q80XD3|Q80XD3_MOUSE;tr|A0A0A6YW36|A0A0A6YW36_MOUSE;tr|Q45FE1|Q45FE1_MOUSE;tr|Q45FE2|Q45FE2_MOUSE	13;13;13;7;7;2	13;13;13;7;7;2	11;11;11;5;5;1	>sp|O54829|RGS7_MOUSE Regulator of G-protein signaling 7 OS=Mus musculus GN=Rgs7 PE=1 SV=2;>tr|Q80XD3|Q80XD3_MOUSE Isoform of O54829, Regulator of G-protein-signaling 7 OS=Mus musculus GN=Rgs7 PE=1 SV=1;>tr|A0A0A6YW36|A0A0A6YW36_MOUSE Isoform of O54829, Re	6	13	13	11	4	9	8	5	6	2	5	3	1	4	4	6	7	3	2	6	5	4	6	6	0	6	6	1	4	2	0	2	4	4	9	8	5	6	2	5	3	1	4	4
tr|Q545V8|Q545V8_MOUSE;sp|O54833|CSK22_MOUSE	tr|Q545V8|Q545V8_MOUSE;sp|O54833|CSK22_MOUSE	17;17	16;16	16;16	>tr|Q545V8|Q545V8_MOUSE Isoform of O54833, Casein kinase II subunit alpha OS=Mus musculus GN=Csnk2a2 PE=1 SV=1;>sp|O54833|CSK22_MOUSE Casein kinase II subunit alpha OS=Mus musculus GN=Csnk2a2 PE=1 SV=1	2	17	16	16	7	8	9	8	8	5	5	2	5	3	4	3	5	6	8	2	3	6	3	4	9	6	4	2	1	3	6	4	2	7	7	8	7	7	4	4	1	4	2	3
tr|Q80YP4|Q80YP4_MOUSE;sp|O54865|GCYB1_MOUSE	tr|Q80YP4|Q80YP4_MOUSE;sp|O54865|GCYB1_MOUSE	15;15	15;15	15;15	>tr|Q80YP4|Q80YP4_MOUSE Isoform of O54865, Guanylate cyclase soluble subunit beta-1 OS=Mus musculus GN=Gucy1b3 PE=1 SV=1;>sp|O54865|GCYB1_MOUSE Guanylate cyclase soluble subunit beta-1 OS=Mus musculus GN=Gucy1b3 PE=1 SV=1	2	15	15	15	5	3	1	0	3	4	4	0	3	4	2	5	3	1	4	2	4	4	3	3	1	0	3	3	2	0	0	2	2	5	3	1	0	3	4	4	0	3	4	2
tr|E9QMY1|E9QMY1_MOUSE;tr|Q80VX2|Q80VX2_MOUSE;sp|O54901|OX2G_MOUSE;tr|E9PZI9|E9PZI9_MOUSE;tr|Q05D16|Q05D16_MOUSE	tr|E9QMY1|E9QMY1_MOUSE;tr|Q80VX2|Q80VX2_MOUSE;sp|O54901|OX2G_MOUSE;tr|E9PZI9|E9PZI9_MOUSE;tr|Q05D16|Q05D16_MOUSE	9;9;9;7;7	9;9;9;7;7	9;9;9;7;7	>tr|E9QMY1|E9QMY1_MOUSE Isoform of O54901, OX-2 membrane glycoprotein OS=Mus musculus GN=Cd200 PE=1 SV=1;>tr|Q80VX2|Q80VX2_MOUSE Isoform of O54901, CD200 antigen OS=Mus musculus GN=Cd200 PE=1 SV=1;>sp|O54901|OX2G_MOUSE OX-2 membrane glycoprotein OS=Mus mus	5	9	9	9	4	7	4	6	4	4	6	5	0	6	6	5	6	4	1	5	5	5	5	5	0	7	5	2	6	5	0	7	6	4	7	4	6	4	4	6	5	0	6	6
sp|O54946-2|DNJB6_MOUSE;tr|A0A0G2JER9|A0A0G2JER9_MOUSE;sp|O54946|DNJB6_MOUSE;tr|G3X8S5|G3X8S5_MOUSE;tr|A0A0G2JEI3|A0A0G2JEI3_MOUSE;sp|Q9QYI8|DNJB7_MOUSE;tr|A0A0G2JGN9|A0A0G2JGN9_MOUSE	sp|O54946-2|DNJB6_MOUSE;tr|A0A0G2JER9|A0A0G2JER9_MOUSE;sp|O54946|DNJB6_MOUSE;tr|G3X8S5|G3X8S5_MOUSE;tr|A0A0G2JEI3|A0A0G2JEI3_MOUSE;sp|Q9QYI8|DNJB7_MOUSE	6;6;6;4;3;3;1	5;5;5;4;3;3;1	5;5;5;4;3;3;1	>sp|O54946-2|DNJB6_MOUSE Isoform of O54946, Isoform B of DnaJ homolog subfamily B member 6 OS=Mus musculus GN=Dnajb6;>tr|A0A0G2JER9|A0A0G2JER9_MOUSE Isoform of O54946, DnaJ homolog subfamily B member 6 OS=Mus musculus GN=Dnajb6 PE=1 SV=1;>sp|O54946|DNJB6_M	7	6	5	5	1	4	3	2	2	3	3	1	5	1	1	3	1	1	2	1	2	3	2	2	2	1	1	0	1	1	1	0	0	0	3	2	1	1	3	3	1	4	1	1
tr|Q3TWR3|Q3TWR3_MOUSE;sp|O54950|AAKG1_MOUSE	tr|Q3TWR3|Q3TWR3_MOUSE;sp|O54950|AAKG1_MOUSE	6;6	6;6	5;5	>tr|Q3TWR3|Q3TWR3_MOUSE Isoform of O54950, 5-AMP-activated protein kinase subunit gamma-1 OS=Mus musculus GN=Prkag1 PE=1 SV=1;>sp|O54950|AAKG1_MOUSE 5-AMP-activated protein kinase subunit gamma-1 OS=Mus musculus GN=Prkag1 PE=1 SV=2	2	6	6	5	2	2	2	1	1	2	1	1	0	1	1	2	2	2	1	3	1	1	0	1	0	0	0	0	0	1	0	1	1	2	2	2	1	1	2	1	1	0	1	1
sp|O54962|BAF_MOUSE	sp|O54962|BAF_MOUSE	4	4	4	>sp|O54962|BAF_MOUSE Barrier-to-autointegration factor OS=Mus musculus GN=Banf1 PE=1 SV=1	1	4	4	4	0	1	1	0	0	0	1	1	3	0	0	0	0	1	1	0	0	0	1	2	2	0	1	0	0	0	1	0	0	0	1	1	0	0	0	1	1	3	0	0
tr|Q3UPX0|Q3UPX0_MOUSE;sp|O54983|CRYM_MOUSE	tr|Q3UPX0|Q3UPX0_MOUSE;sp|O54983|CRYM_MOUSE	17;17	17;17	17;17	>tr|Q3UPX0|Q3UPX0_MOUSE Isoform of O54983, Crystallin, mu OS=Mus musculus GN=Crym PE=1 SV=1;>sp|O54983|CRYM_MOUSE Ketimine reductase mu-crystallin OS=Mus musculus GN=Crym PE=1 SV=1	2	17	17	17	10	11	10	9	7	0	2	0	0	0	1	10	9	6	0	4	10	16	14	10	0	11	11	12	10	10	0	10	10	10	11	10	9	7	0	2	0	0	0	1
sp|O54984|ASNA_MOUSE	sp|O54984|ASNA_MOUSE	13	13	13	>sp|O54984|ASNA_MOUSE ATPase Asna1 OS=Mus musculus GN=Asna1 PE=1 SV=2	1	13	13	13	4	5	3	4	5	6	6	2	1	4	1	5	5	4	0	2	4	3	4	1	0	1	3	1	2	1	0	0	2	4	5	3	4	5	6	6	2	1	4	1
sp|O54988-2|SLK_MOUSE;sp|O54988|SLK_MOUSE;sp|O55098|STK10_MOUSE	sp|O54988-2|SLK_MOUSE;sp|O54988|SLK_MOUSE	19;19;2	19;19;2	19;19;2	>sp|O54988-2|SLK_MOUSE Isoform of O54988, Isoform 2 of STE20-like serine/threonine-protein kinase OS=Mus musculus GN=Slk;>sp|O54988|SLK_MOUSE STE20-like serine/threonine-protein kinase OS=Mus musculus GN=Slk PE=1 SV=2	3	19	19	19	8	3	6	1	4	1	0	1	1	0	2	2	3	2	0	1	2	4	0	1	1	0	0	2	2	0	1	0	0	8	3	6	1	4	1	0	1	1	0	2
tr|G3X9J8|G3X9J8_MOUSE;sp|O54990-2|PROM1_MOUSE;tr|G5E8G5|G5E8G5_MOUSE;sp|O54990|PROM1_MOUSE;sp|O54990-6|PROM1_MOUSE;tr|Q8CDK8|Q8CDK8_MOUSE;tr|A0A0G2JDH9|A0A0G2JDH9_MOUSE;sp|O54990-3|PROM1_MOUSE;tr|Q8R056|Q8R056_MOUSE;tr|A0A0G2JE50|A0A0G2JE50_MOUSE;sp|O54990-4|PROM1_MOUSE;tr|A0A0R4J0B0|A0A0R4J0B0_MOUSE;sp|O54990-5|PROM1_MOUSE;tr|A0A0G2JE90|A0A0G2JE90_MOUSE	tr|G3X9J8|G3X9J8_MOUSE;sp|O54990-2|PROM1_MOUSE;tr|G5E8G5|G5E8G5_MOUSE;sp|O54990|PROM1_MOUSE;sp|O54990-6|PROM1_MOUSE;tr|Q8CDK8|Q8CDK8_MOUSE;tr|A0A0G2JDH9|A0A0G2JDH9_MOUSE;sp|O54990-3|PROM1_MOUSE;tr|Q8R056|Q8R056_MOUSE;tr|A0A0G2JE50|A0A0G2JE50_MOUSE;sp|O54990-4|PROM1_MOUSE;tr|A0A0R4J0B0|A0A0R4J0B0_MOUSE;sp|O54990-5|PROM1_MOUSE	9;9;9;9;8;8;8;8;8;7;7;7;7;3	9;9;9;9;8;8;8;8;8;7;7;7;7;3	9;9;9;9;8;8;8;8;8;7;7;7;7;3	>tr|G3X9J8|G3X9J8_MOUSE Isoform of O54990, Prominin 1, isoform CRA_g OS=Mus musculus GN=Prom1 PE=1 SV=1;>sp|O54990-2|PROM1_MOUSE Isoform of O54990, Isoform 2 of Prominin-1 OS=Mus musculus GN=Prom1;>tr|G5E8G5|G5E8G5_MOUSE Isoform of O54990, Prominin 1, isof	14	9	9	9	0	3	0	0	0	2	5	4	0	1	0	0	0	0	0	1	0	0	1	1	0	0	0	0	0	0	0	0	0	0	3	0	0	0	2	5	4	0	1	0
sp|O54991|CNTP1_MOUSE	sp|O54991|CNTP1_MOUSE	51	51	51	>sp|O54991|CNTP1_MOUSE Contactin-associated protein 1 OS=Mus musculus GN=Cntnap1 PE=1 SV=2	1	51	51	51	14	27	20	20	24	20	28	27	38	32	34	8	21	9	5	15	16	12	28	14	8	24	21	5	15	11	4	11	10	14	27	20	20	24	20	28	27	38	32	34
tr|Q3U9K9|Q3U9K9_MOUSE;sp|O55013|TPPC3_MOUSE	tr|Q3U9K9|Q3U9K9_MOUSE;sp|O55013|TPPC3_MOUSE	6;6	6;6	6;6	>tr|Q3U9K9|Q3U9K9_MOUSE Isoform of O55013, Trafficking protein particle complex 3 OS=Mus musculus GN=Trappc3 PE=1 SV=1;>sp|O55013|TPPC3_MOUSE Trafficking protein particle complex subunit 3 OS=Mus musculus GN=Trappc3 PE=1 SV=1	2	6	6	6	1	3	3	4	1	2	2	1	0	1	2	5	4	1	3	2	1	3	3	0	0	2	3	2	2	1	0	1	1	1	3	3	4	1	2	2	1	0	1	2
tr|A2AIS0|A2AIS0_MOUSE;tr|A2AIR9|A2AIR9_MOUSE;sp|O55017|CAC1B_MOUSE;tr|A2AIR7|A2AIR7_MOUSE;sp|O55017-2|CAC1B_MOUSE;tr|A2AIZ9|A2AIZ9_MOUSE;tr|A0A0A6YWZ5|A0A0A6YWZ5_MOUSE	tr|A2AIS0|A2AIS0_MOUSE;tr|A2AIR9|A2AIR9_MOUSE;sp|O55017|CAC1B_MOUSE;tr|A2AIR7|A2AIR7_MOUSE;sp|O55017-2|CAC1B_MOUSE	11;11;11;11;11;2;1	8;8;8;8;8;2;1	7;7;7;7;7;2;0	>tr|A2AIS0|A2AIS0_MOUSE Isoform of O55017, Voltage-dependent N-type calcium channel subunit alpha-1B OS=Mus musculus GN=Cacna1b PE=1 SV=1;>tr|A2AIR9|A2AIR9_MOUSE Isoform of O55017, Voltage-dependent N-type calcium channel subunit alpha-1B OS=Mus musculus G	7	11	8	7	0	1	1	1	3	0	0	0	0	0	0	0	1	0	5	2	0	0	0	2	0	3	1	0	0	0	1	0	1	0	1	1	1	3	0	0	0	0	0	0
tr|Q3TXU8|Q3TXU8_MOUSE;sp|O55022|PGRC1_MOUSE	tr|Q3TXU8|Q3TXU8_MOUSE;sp|O55022|PGRC1_MOUSE	14;14	14;14	12;12	>tr|Q3TXU8|Q3TXU8_MOUSE Isoform of O55022, Membrane-associated progesterone receptor component 1 OS=Mus musculus GN=Pgrmc1 PE=1 SV=1;>sp|O55022|PGRC1_MOUSE Membrane-associated progesterone receptor component 1 OS=Mus musculus GN=Pgrmc1 PE=1 SV=4	2	14	14	12	3	8	7	7	8	1	7	4	1	3	4	3	9	5	1	8	4	5	6	5	1	4	6	4	6	4	1	6	4	3	8	7	7	8	1	7	4	1	3	4
sp|O55026|ENTP2_MOUSE;sp|O55026-2|ENTP2_MOUSE	sp|O55026|ENTP2_MOUSE	12;3	12;3	12;3	>sp|O55026|ENTP2_MOUSE Ectonucleoside triphosphate diphosphohydrolase 2 OS=Mus musculus GN=Entpd2 PE=1 SV=2	2	12	12	12	2	4	2	1	5	2	5	5	0	7	7	0	3	2	0	1	4	1	3	3	0	7	5	0	5	3	0	2	5	2	4	2	1	5	2	5	5	0	7	7
tr|A0A0U1RNL7|A0A0U1RNL7_MOUSE;tr|A0A0U1RPT4|A0A0U1RPT4_MOUSE;tr|Q3UCB5|Q3UCB5_MOUSE;sp|O55028|BCKD_MOUSE;tr|D3Z7R0|D3Z7R0_MOUSE;tr|A0A0U1RQ97|A0A0U1RQ97_MOUSE;tr|A0A0U1RQ50|A0A0U1RQ50_MOUSE	tr|A0A0U1RNL7|A0A0U1RNL7_MOUSE;tr|A0A0U1RPT4|A0A0U1RPT4_MOUSE;tr|Q3UCB5|Q3UCB5_MOUSE;sp|O55028|BCKD_MOUSE;tr|D3Z7R0|D3Z7R0_MOUSE;tr|A0A0U1RQ97|A0A0U1RQ97_MOUSE	6;6;6;6;3;3;2	5;5;5;5;3;3;2	5;5;5;5;3;3;2	>tr|A0A0U1RNL7|A0A0U1RNL7_MOUSE Isoform of O55028, [3-methyl-2-oxobutanoate dehydrogenase [lipoamide]] kinase, mitochondrial OS=Mus musculus GN=Bckdk PE=4 SV=1;>tr|A0A0U1RPT4|A0A0U1RPT4_MOUSE Isoform of O55028, [3-methyl-2-oxobutanoate dehydrogenase [lipoa	7	6	5	5	2	0	1	0	0	1	0	1	2	0	0	0	0	2	0	0	0	0	0	0	1	0	0	0	0	0	0	0	0	1	0	1	0	0	0	0	0	2	0	0
sp|O55029|COPB2_MOUSE	sp|O55029|COPB2_MOUSE	15	15	15	>sp|O55029|COPB2_MOUSE Coatomer subunit beta OS=Mus musculus GN=Copb2 PE=1 SV=2	1	15	15	15	3	3	0	0	0	5	3	3	2	1	0	3	1	0	0	0	0	4	0	4	0	0	1	2	1	0	0	0	0	3	3	0	0	0	5	3	3	2	1	0
sp|O55033|NCK2_MOUSE;tr|A0A0J9YUK4|A0A0J9YUK4_MOUSE;tr|A0A0A0MQF0|A0A0A0MQF0_MOUSE;tr|A0A087WQT7|A0A087WQT7_MOUSE;tr|A0A087WQD1|A0A087WQD1_MOUSE;tr|A0A087WSB1|A0A087WSB1_MOUSE;sp|Q99M51|NCK1_MOUSE	sp|O55033|NCK2_MOUSE;tr|A0A0J9YUK4|A0A0J9YUK4_MOUSE	9;5;2;1;1;1;1	9;5;2;1;1;1;1	9;5;2;1;1;1;1	>sp|O55033|NCK2_MOUSE Cytoplasmic protein NCK2 OS=Mus musculus GN=Nck2 PE=1 SV=1;>tr|A0A0J9YUK4|A0A0J9YUK4_MOUSE Isoform of O55033, Cytoplasmic protein NCK2 (Fragment) OS=Mus musculus GN=Nck2 PE=1 SV=1	7	9	9	9	6	3	6	3	5	0	0	0	0	0	0	2	0	1	2	0	1	2	3	2	3	2	4	1	0	0	1	2	0	6	3	6	3	5	0	0	0	0	0	0
sp|O55042|SYUA_MOUSE;sp|O55042-2|SYUA_MOUSE	sp|O55042|SYUA_MOUSE;sp|O55042-2|SYUA_MOUSE	11;10	11;10	7;6	>sp|O55042|SYUA_MOUSE Alpha-synuclein OS=Mus musculus GN=Snca PE=1 SV=2;>sp|O55042-2|SYUA_MOUSE Isoform of O55042, Isoform 2 of Alpha-synuclein OS=Mus musculus GN=Snca	2	11	11	7	9	8	9	7	9	4	3	2	0	3	4	6	6	6	0	6	6	5	6	6	0	6	5	7	4	3	0	5	6	9	8	9	7	9	4	3	2	0	3	4
tr|Q3TDQ8|Q3TDQ8_MOUSE;sp|O55057|PDE6D_MOUSE;tr|M0QWG6|M0QWG6_MOUSE;tr|M0QWR1|M0QWR1_MOUSE	tr|Q3TDQ8|Q3TDQ8_MOUSE;sp|O55057|PDE6D_MOUSE;tr|M0QWG6|M0QWG6_MOUSE	3;3;2;1	3;3;2;1	3;3;2;1	>tr|Q3TDQ8|Q3TDQ8_MOUSE Isoform of O55057, Retinal rod rhodopsin-sensitive cGMP 3,5-cyclic phosphodiesterase subunit delta OS=Mus musculus GN=Pde6d PE=1 SV=1;>sp|O55057|PDE6D_MOUSE Retinal rod rhodopsin-sensitive cGMP 3,5-cyclic phosphodiesterase subun	4	3	3	3	0	0	0	0	0	1	0	1	1	0	1	0	1	0	1	0	0	1	0	0	0	0	0	0	0	0	0	0	0	0	0	0	0	0	1	0	1	1	0	1
sp|O55074|AKA7A_MOUSE;sp|Q7TN79|AKA7G_MOUSE	sp|O55074|AKA7A_MOUSE;sp|Q7TN79|AKA7G_MOUSE	2;2	2;2	2;2	>sp|O55074|AKA7A_MOUSE Isoform of Q7TN79, A-kinase anchor protein 7 isoform alpha OS=Mus musculus GN=Akap7 PE=1 SV=4;>sp|Q7TN79|AKA7G_MOUSE A-kinase anchor protein 7 isoform gamma OS=Mus musculus GN=Akap7 PE=1 SV=2	2	2	2	2	0	0	0	0	0	0	1	1	0	0	0	2	2	2	0	2	2	0	1	1	0	0	1	0	0	0	0	0	0	0	0	0	0	0	0	1	1	0	0	0
sp|O55091|IMPCT_MOUSE	sp|O55091|IMPCT_MOUSE	12	12	12	>sp|O55091|IMPCT_MOUSE Protein IMPACT OS=Mus musculus GN=Impact PE=1 SV=2	1	12	12	12	3	0	3	0	1	6	3	3	2	1	3	3	1	0	1	2	1	3	2	1	0	2	2	0	0	1	0	0	1	3	0	3	0	1	6	3	3	2	1	3
sp|O55100-2|SNG1_MOUSE;sp|O55100|SNG1_MOUSE	sp|O55100-2|SNG1_MOUSE;sp|O55100|SNG1_MOUSE	4;4	4;4	4;4	>sp|O55100-2|SNG1_MOUSE Isoform of O55100, Isoform 1B of Synaptogyrin-1 OS=Mus musculus GN=Syngr1;>sp|O55100|SNG1_MOUSE Synaptogyrin-1 OS=Mus musculus GN=Syngr1 PE=1 SV=2	2	4	4	4	2	2	2	2	2	2	2	2	1	2	2	2	3	3	0	2	2	2	2	2	0	2	3	1	2	3	1	2	2	2	2	2	2	2	2	2	2	1	2	2
sp|O55106|STRN_MOUSE;tr|F8WH41|F8WH41_MOUSE;tr|F6Z700|F6Z700_MOUSE	sp|O55106|STRN_MOUSE;tr|F8WH41|F8WH41_MOUSE	16;13;5	16;13;5	15;13;5	>sp|O55106|STRN_MOUSE Striatin OS=Mus musculus GN=Strn PE=1 SV=2;>tr|F8WH41|F8WH41_MOUSE Isoform of O55106, Striatin OS=Mus musculus GN=Strn PE=1 SV=1	3	16	16	15	8	3	6	1	2	2	0	0	0	1	1	3	0	0	5	2	5	1	2	2	0	1	2	2	0	1	0	2	0	8	3	6	1	2	2	0	0	0	1	1
tr|Q5SVF7|Q5SVF7_MOUSE;sp|O55125|NIPS1_MOUSE;tr|Q5SVG6|Q5SVG6_MOUSE	tr|Q5SVF7|Q5SVF7_MOUSE;sp|O55125|NIPS1_MOUSE	12;12;5	11;11;5	11;11;5	>tr|Q5SVF7|Q5SVF7_MOUSE Isoform of O55125, 4-nitrophenylphosphatase domain and non-neuronal SNAP25-like protein homolog 1 (C. elegans), isoform CRA_f OS=Mus musculus GN=Nipsnap1 PE=1 SV=1;>sp|O55125|NIPS1_MOUSE Protein NipSnap homolog 1 OS=Mus musculus GN=	3	12	11	11	3	4	5	5	6	6	5	6	6	3	5	6	5	8	7	8	5	8	4	8	10	5	4	2	2	4	3	3	3	3	3	4	5	5	5	4	5	5	2	4
tr|Q7TMG8|Q7TMG8_MOUSE;sp|O55126|NIPS2_MOUSE;tr|A0A0G2JEV1|A0A0G2JEV1_MOUSE	tr|Q7TMG8|Q7TMG8_MOUSE;sp|O55126|NIPS2_MOUSE	15;15;3	15;15;3	14;14;3	>tr|Q7TMG8|Q7TMG8_MOUSE Isoform of O55126, Glioblastoma amplified sequence OS=Mus musculus GN=Gbas PE=1 SV=1;>sp|O55126|NIPS2_MOUSE Protein NipSnap homolog 2 OS=Mus musculus GN=Gbas PE=1 SV=1	3	15	15	14	2	3	4	2	3	8	7	10	8	5	8	10	3	9	6	6	7	8	4	9	6	6	2	4	2	2	3	3	2	2	3	4	2	3	8	7	10	8	5	8
tr|Q545K4|Q545K4_MOUSE;sp|O55135|IF6_MOUSE;tr|A6PWZ2|A6PWZ2_MOUSE;tr|D6RG53|D6RG53_MOUSE;tr|D6RJJ3|D6RJJ3_MOUSE;tr|B1AZQ4|B1AZQ4_MOUSE	tr|Q545K4|Q545K4_MOUSE;sp|O55135|IF6_MOUSE	6;6;2;1;1;1	6;6;2;1;1;1	6;6;2;1;1;1	>tr|Q545K4|Q545K4_MOUSE Isoform of O55135, Eukaryotic translation initiation factor 6 OS=Mus musculus GN=Eif6 PE=1 SV=1;>sp|O55135|IF6_MOUSE Eukaryotic translation initiation factor 6 OS=Mus musculus GN=Eif6 PE=1 SV=2	6	6	6	6	1	2	0	0	0	1	1	1	2	0	2	0	1	0	0	0	1	2	2	0	0	0	3	0	0	0	0	0	0	1	2	0	0	0	1	1	1	2	0	2
sp|O55137|ACOT1_MOUSE	sp|O55137|ACOT1_MOUSE	10	2	2	>sp|O55137|ACOT1_MOUSE Acyl-coenzyme A thioesterase 1 OS=Mus musculus GN=Acot1 PE=1 SV=1	1	10	2	2	7	1	4	3	2	3	0	1	0	1	1	2	0	2	0	0	0	5	1	2	0	0	2	2	0	1	0	0	1	2	1	1	1	0	1	0	0	0	1	0
tr|Q6ZWX1|Q6ZWX1_MOUSE;sp|O55142|RL35A_MOUSE	tr|Q6ZWX1|Q6ZWX1_MOUSE;sp|O55142|RL35A_MOUSE	6;6	6;6	6;6	>tr|Q6ZWX1|Q6ZWX1_MOUSE Isoform of O55142, 60S ribosomal protein L35a OS=Mus musculus GN=Rpl35a PE=1 SV=1;>sp|O55142|RL35A_MOUSE 60S ribosomal protein L35a OS=Mus musculus GN=Rpl35a PE=1 SV=2	2	6	6	6	1	2	1	1	1	0	1	0	2	1	1	1	1	1	3	0	0	1	3	1	3	2	0	0	3	0	2	1	1	1	2	1	1	1	0	1	0	2	1	1
tr|J3KMM5|J3KMM5_MOUSE;sp|O55143|AT2A2_MOUSE;sp|O55143-2|AT2A2_MOUSE	tr|J3KMM5|J3KMM5_MOUSE;sp|O55143|AT2A2_MOUSE;sp|O55143-2|AT2A2_MOUSE	55;55;53	55;55;53	37;37;35	>tr|J3KMM5|J3KMM5_MOUSE Isoform of O55143, Calcium-transporting ATPase OS=Mus musculus GN=Atp2a2 PE=1 SV=2;>sp|O55143|AT2A2_MOUSE Sarcoplasmic/endoplasmic reticulum calcium ATPase 2 OS=Mus musculus GN=Atp2a2 PE=1 SV=2;>sp|O55143-2|AT2A2_MOUSE Isoform of O5	3	55	55	37	28	37	35	20	24	27	48	26	8	31	31	33	46	26	0	28	33	31	41	24	1	35	38	27	35	22	1	25	28	28	37	35	20	24	27	48	26	8	31	31
sp|O55192|SC6A2_MOUSE	sp|O55192|SC6A2_MOUSE	3	2	2	>sp|O55192|SC6A2_MOUSE Sodium-dependent noradrenaline transporter OS=Mus musculus GN=Slc6a2 PE=2 SV=2	1	3	2	2	0	0	0	0	0	1	1	1	0	1	3	1	1	1	0	1	1	0	0	0	0	2	2	0	0	1	0	0	0	0	0	0	0	0	0	0	0	0	0	2
sp|O55201-2|SPT5H_MOUSE;sp|O55201|SPT5H_MOUSE	sp|O55201-2|SPT5H_MOUSE;sp|O55201|SPT5H_MOUSE	1;1	1;1	1;1	>sp|O55201-2|SPT5H_MOUSE Isoform of O55201, Isoform 2 of Transcription elongation factor SPT5 OS=Mus musculus GN=Supt5h;>sp|O55201|SPT5H_MOUSE Transcription elongation factor SPT5 OS=Mus musculus GN=Supt5h PE=1 SV=1	2	1	1	1	0	0	0	0	0	1	0	0	0	0	0	0	0	0	0	0	0	0	0	0	0	0	0	0	0	0	0	0	0	0	0	0	0	0	1	0	0	0	0	0
tr|Q54AG5|Q54AG5_MOUSE;sp|O55229|CHKB_MOUSE;tr|F6RRT7|F6RRT7_MOUSE	tr|Q54AG5|Q54AG5_MOUSE;sp|O55229|CHKB_MOUSE;tr|F6RRT7|F6RRT7_MOUSE	3;3;2	3;3;2	3;3;2	>tr|Q54AG5|Q54AG5_MOUSE Isoform of O55229, Choline kinase beta, isoform CRA_b OS=Mus musculus GN=Chkb PE=1 SV=1;>sp|O55229|CHKB_MOUSE Choline/ethanolamine kinase OS=Mus musculus GN=Chkb PE=1 SV=3;>tr|F6RRT7|F6RRT7_MOUSE Isoform of O55229, Choline/ethanolam	3	3	3	3	1	0	0	0	0	0	0	0	0	0	0	0	0	0	0	0	0	1	0	1	0	0	0	0	0	0	0	0	0	1	0	0	0	0	0	0	0	0	0	0
sp|O55234|PSB5_MOUSE	sp|O55234|PSB5_MOUSE	12	12	12	>sp|O55234|PSB5_MOUSE Proteasome subunit beta type-5 OS=Mus musculus GN=Psmb5 PE=1 SV=3	1	12	12	12	8	9	4	5	5	5	6	2	0	3	4	4	5	5	0	2	3	5	6	1	0	3	5	3	1	2	0	3	1	8	9	4	5	5	5	6	2	0	3	4
sp|O55242-2|SGMR1_MOUSE;sp|O55242|SGMR1_MOUSE	sp|O55242-2|SGMR1_MOUSE;sp|O55242|SGMR1_MOUSE	1;1	1;1	1;1	>sp|O55242-2|SGMR1_MOUSE Isoform of O55242, Isoform 2 of Sigma non-opioid intracellular receptor 1 OS=Mus musculus GN=Sigmar1;>sp|O55242|SGMR1_MOUSE Sigma non-opioid intracellular receptor 1 OS=Mus musculus GN=Sigmar1 PE=1 SV=1	2	1	1	1	0	1	0	1	0	0	1	0	0	0	0	0	1	0	0	0	1	0	1	0	0	0	0	0	0	0	0	1	0	0	1	0	1	0	0	1	0	0	0	0
tr|D6RFN5|D6RFN5_MOUSE;tr|Q3TXT8|Q3TXT8_MOUSE;sp|O70131|NINJ1_MOUSE;tr|D3YW25|D3YW25_MOUSE	tr|D6RFN5|D6RFN5_MOUSE;tr|Q3TXT8|Q3TXT8_MOUSE;sp|O70131|NINJ1_MOUSE;tr|D3YW25|D3YW25_MOUSE	1;1;1;1	1;1;1;1	1;1;1;1	>tr|D6RFN5|D6RFN5_MOUSE Isoform of O70131, Ninjurin-1 OS=Mus musculus GN=Ninj1 PE=1 SV=1;>tr|Q3TXT8|Q3TXT8_MOUSE Isoform of O70131, Ninjurin 1 OS=Mus musculus GN=Ninj1 PE=1 SV=1;>sp|O70131|NINJ1_MOUSE Ninjurin-1 OS=Mus musculus GN=Ninj1 PE=1 SV=1;>tr|D3YW2	4	1	1	1	0	0	0	0	0	0	0	0	0	0	1	0	1	0	0	0	0	0	0	0	0	0	0	0	0	0	0	0	0	0	0	0	0	0	0	0	0	0	0	1
sp|O70152|DPM1_MOUSE;tr|A2BDX2|A2BDX2_MOUSE;tr|F8WII3|F8WII3_MOUSE	sp|O70152|DPM1_MOUSE;tr|A2BDX2|A2BDX2_MOUSE	10;8;3	10;8;3	10;8;3	>sp|O70152|DPM1_MOUSE Dolichol-phosphate mannosyltransferase subunit 1 OS=Mus musculus GN=Dpm1 PE=1 SV=1;>tr|A2BDX2|A2BDX2_MOUSE Isoform of O70152, Dolichol-phosphate mannosyltransferase subunit 1 OS=Mus musculus GN=Dpm1 PE=1 SV=1	3	10	10	10	1	8	2	3	2	2	2	2	7	3	3	1	1	1	1	0	1	2	3	2	1	1	1	0	1	0	0	1	1	1	8	2	3	2	2	2	2	7	3	3
sp|O70161|PI51C_MOUSE;tr|F8WHW6|F8WHW6_MOUSE;sp|O70161-2|PI51C_MOUSE;sp|O70161-3|PI51C_MOUSE;tr|F7C0X9|F7C0X9_MOUSE;tr|F6SMP3|F6SMP3_MOUSE;tr|D3YUY3|D3YUY3_MOUSE;tr|F8WI18|F8WI18_MOUSE;sp|P70182|PI51A_MOUSE;sp|P70182-3|PI51A_MOUSE;tr|E0CYP4|E0CYP4_MOUSE;sp|P70182-2|PI51A_MOUSE	sp|O70161|PI51C_MOUSE;tr|F8WHW6|F8WHW6_MOUSE;sp|O70161-2|PI51C_MOUSE;sp|O70161-3|PI51C_MOUSE	22;22;21;21;8;3;3;3;3;3;2;2	22;22;21;21;8;3;3;3;3;3;2;2	21;21;20;20;8;3;2;2;2;2;2;1	>sp|O70161|PI51C_MOUSE Phosphatidylinositol 4-phosphate 5-kinase type-1 gamma OS=Mus musculus GN=Pip5k1c PE=1 SV=2;>tr|F8WHW6|F8WHW6_MOUSE Isoform of O70161, Phosphatidylinositol 4-phosphate 5-kinase type-1 gamma OS=Mus musculus GN=Pip5k1c PE=1 SV=1;>sp|O7	12	22	22	21	16	7	12	3	12	2	2	1	3	2	4	10	9	8	6	7	7	9	7	7	0	12	12	11	7	7	0	6	9	16	7	12	3	12	2	2	1	3	2	4
tr|Q545T6|Q545T6_MOUSE;sp|O70166|STMN3_MOUSE	tr|Q545T6|Q545T6_MOUSE;sp|O70166|STMN3_MOUSE	3;3	3;3	3;3	>tr|Q545T6|Q545T6_MOUSE Isoform of O70166, Stathmin OS=Mus musculus GN=Stmn3 PE=1 SV=1;>sp|O70166|STMN3_MOUSE Stathmin-3 OS=Mus musculus GN=Stmn3 PE=1 SV=1	2	3	3	3	0	1	0	0	0	1	3	0	0	1	0	0	1	0	0	1	1	0	2	0	0	0	0	0	0	0	0	1	0	0	1	0	0	0	1	3	0	0	1	0
tr|Q544E3|Q544E3_MOUSE;sp|O70172|PI42A_MOUSE;tr|F6RJE8|F6RJE8_MOUSE;tr|A2ASS3|A2ASS3_MOUSE	tr|Q544E3|Q544E3_MOUSE;sp|O70172|PI42A_MOUSE;tr|F6RJE8|F6RJE8_MOUSE	13;13;7;2	9;9;6;2	9;9;6;2	>tr|Q544E3|Q544E3_MOUSE Isoform of O70172, Phosphatidylinositol 5-phosphate 4-kinase type-2 alpha OS=Mus musculus GN=Pip4k2a PE=1 SV=1;>sp|O70172|PI42A_MOUSE Phosphatidylinositol 5-phosphate 4-kinase type-2 alpha OS=Mus musculus GN=Pip4k2a PE=1 SV=1;>tr|F6	4	13	9	9	7	6	6	3	5	7	9	6	2	5	7	3	4	4	1	3	3	5	3	3	5	4	5	1	3	4	1	2	2	5	4	4	2	3	5	6	4	2	3	5
sp|O70194|EIF3D_MOUSE	sp|O70194|EIF3D_MOUSE	7	7	7	>sp|O70194|EIF3D_MOUSE Eukaryotic translation initiation factor 3 subunit D OS=Mus musculus GN=Eif3d PE=1 SV=2	1	7	7	7	0	0	0	0	0	0	1	1	4	0	0	2	0	0	0	0	0	1	0	0	0	1	0	3	1	1	0	0	0	0	0	0	0	0	0	1	1	4	0	0
tr|Q8C4G3|Q8C4G3_MOUSE;tr|Q8C288|Q8C288_MOUSE;sp|O70228|ATP9A_MOUSE;tr|A2AQC3|A2AQC3_MOUSE;tr|D3YV00|D3YV00_MOUSE;sp|P98195-2|ATP9B_MOUSE;sp|P98195|ATP9B_MOUSE	tr|Q8C4G3|Q8C4G3_MOUSE;tr|Q8C288|Q8C288_MOUSE;sp|O70228|ATP9A_MOUSE;tr|A2AQC3|A2AQC3_MOUSE	13;13;13;13;2;2;2	13;13;13;13;2;2;2	13;13;13;13;2;2;2	>tr|Q8C4G3|Q8C4G3_MOUSE Isoform of O70228, Phospholipid-transporting ATPase OS=Mus musculus GN=Atp9a PE=1 SV=1;>tr|Q8C288|Q8C288_MOUSE Isoform of O70228, Phospholipid-transporting ATPase OS=Mus musculus GN=Atp9a PE=1 SV=1;>sp|O70228|ATP9A_MOUSE Probable ph	7	13	13	13	2	6	1	0	1	3	3	0	0	3	4	0	4	0	0	3	5	0	3	0	0	5	2	0	3	0	0	1	1	2	6	1	0	1	3	3	0	0	3	4
tr|Q5NCI4|Q5NCI4_MOUSE;sp|O70250|PGAM2_MOUSE	tr|Q5NCI4|Q5NCI4_MOUSE;sp|O70250|PGAM2_MOUSE	8;8	4;4	4;4	>tr|Q5NCI4|Q5NCI4_MOUSE Isoform of O70250, Phosphoglycerate mutase 2 OS=Mus musculus GN=Pgam2 PE=1 SV=1;>sp|O70250|PGAM2_MOUSE Phosphoglycerate mutase 2 OS=Mus musculus GN=Pgam2 PE=1 SV=3	2	8	4	4	2	3	2	2	1	3	2	3	2	1	3	4	5	3	1	2	3	2	2	1	1	3	2	2	2	2	0	2	2	0	1	0	0	0	1	0	0	0	1	0
sp|O70251|EF1B_MOUSE;tr|A0A087WS46|A0A087WS46_MOUSE;tr|G3UX43|G3UX43_MOUSE;tr|G3UZ47|G3UZ47_MOUSE;tr|M0QWK5|M0QWK5_MOUSE;tr|M0QWH8|M0QWH8_MOUSE	sp|O70251|EF1B_MOUSE;tr|A0A087WS46|A0A087WS46_MOUSE	8;7;2;2;1;1	6;5;2;2;1;1	6;5;2;2;1;1	>sp|O70251|EF1B_MOUSE Elongation factor 1-beta OS=Mus musculus GN=Eef1b PE=1 SV=5;>tr|A0A087WS46|A0A087WS46_MOUSE Isoform of O70251, Elongation factor 1-beta OS=Mus musculus GN=Eef1b2 PE=1 SV=1	6	8	6	6	3	3	2	2	2	3	2	2	2	0	4	4	5	4	2	0	0	7	4	3	2	2	3	2	2	2	2	1	1	3	3	2	2	2	2	2	1	1	0	3
tr|Q544R7|Q544R7_MOUSE;sp|O70252|HMOX2_MOUSE;tr|D3YX62|D3YX62_MOUSE;tr|D3YXN4|D3YXN4_MOUSE;tr|D3Z4A2|D3Z4A2_MOUSE	tr|Q544R7|Q544R7_MOUSE;sp|O70252|HMOX2_MOUSE;tr|D3YX62|D3YX62_MOUSE	16;16;12;4;2	16;16;12;4;2	16;16;12;4;2	>tr|Q544R7|Q544R7_MOUSE Isoform of O70252, Heme oxygenase (Decycling) 2 OS=Mus musculus GN=Hmox2 PE=1 SV=1;>sp|O70252|HMOX2_MOUSE Heme oxygenase 2 OS=Mus musculus GN=Hmox2 PE=1 SV=1;>tr|D3YX62|D3YX62_MOUSE Isoform of O70252, Heme oxygenase 2 (Fragment) OS=	5	16	16	16	4	7	2	4	3	6	3	1	1	6	11	5	8	3	0	5	3	3	7	2	0	4	6	3	5	0	0	3	2	4	7	2	4	3	6	3	1	1	6	11
sp|O70274|TP4A2_MOUSE	sp|O70274|TP4A2_MOUSE	8	8	5	>sp|O70274|TP4A2_MOUSE Protein tyrosine phosphatase type IVA 2 OS=Mus musculus GN=Ptp4a2 PE=1 SV=1	1	8	8	5	1	0	0	2	2	1	1	1	0	1	4	1	4	1	2	4	3	2	3	2	0	4	6	1	3	2	0	1	2	1	0	0	2	2	1	1	1	0	1	4
tr|Q9EP84|Q9EP84_MOUSE;sp|O70293|GRK6_MOUSE;sp|O70293-2|GRK6_MOUSE;sp|O70291|GRK4_MOUSE	tr|Q9EP84|Q9EP84_MOUSE;sp|O70293|GRK6_MOUSE;sp|O70293-2|GRK6_MOUSE	6;6;6;1	6;6;6;1	4;4;4;1	>tr|Q9EP84|Q9EP84_MOUSE Isoform of O70293, G protein-coupled receptor kinase 6 OS=Mus musculus GN=Grk6 PE=1 SV=1;>sp|O70293|GRK6_MOUSE G protein-coupled receptor kinase 6 OS=Mus musculus GN=Grk6 PE=1 SV=1;>sp|O70293-2|GRK6_MOUSE Isoform of O70293, Isoform	4	6	6	4	0	1	0	1	0	0	0	0	0	0	0	0	0	1	0	0	0	1	0	0	1	1	1	0	0	0	0	0	0	0	1	0	1	0	0	0	0	0	0	0
sp|O70305-2|ATX2_MOUSE;sp|O70305|ATX2_MOUSE;tr|E9QM77|E9QM77_MOUSE;tr|F6U2C2|F6U2C2_MOUSE;sp|O70305-3|ATX2_MOUSE;tr|F7B6X4|F7B6X4_MOUSE;tr|F6V8M6|F6V8M6_MOUSE	sp|O70305-2|ATX2_MOUSE;sp|O70305|ATX2_MOUSE;tr|E9QM77|E9QM77_MOUSE;tr|F6U2C2|F6U2C2_MOUSE;sp|O70305-3|ATX2_MOUSE;tr|F7B6X4|F7B6X4_MOUSE	7;7;7;6;6;4;3	7;7;7;6;6;4;3	7;7;7;6;6;4;3	>sp|O70305-2|ATX2_MOUSE Isoform of O70305, Isoform 2 of Ataxin-2 OS=Mus musculus GN=Atxn2;>sp|O70305|ATX2_MOUSE Ataxin-2 OS=Mus musculus GN=Atxn2 PE=1 SV=1;>tr|E9QM77|E9QM77_MOUSE Isoform of O70305, Ataxin-2 OS=Mus musculus GN=Atxn2 PE=1 SV=1;>tr|F6U2C2|F6	7	7	7	7	0	4	0	0	0	1	1	1	1	1	1	1	0	0	0	0	0	1	3	0	1	0	0	0	0	0	0	0	0	0	4	0	0	0	1	1	1	1	1	1
tr|Q3UJC3|Q3UJC3_MOUSE;sp|O70310|NMT1_MOUSE	tr|Q3UJC3|Q3UJC3_MOUSE;sp|O70310|NMT1_MOUSE	10;10	10;10	7;7	>tr|Q3UJC3|Q3UJC3_MOUSE Isoform of O70310, Glycylpeptide N-tetradecanoyltransferase OS=Mus musculus GN=Nmt1 PE=1 SV=1;>sp|O70310|NMT1_MOUSE Glycylpeptide N-tetradecanoyltransferase 1 OS=Mus musculus GN=Nmt1 PE=1 SV=1	2	10	10	7	1	3	1	0	0	0	2	0	0	0	0	3	3	0	0	0	0	3	3	0	0	0	0	1	0	0	0	0	0	1	3	1	0	0	0	2	0	0	0	0
tr|Q8CFK1|Q8CFK1_MOUSE;tr|A2AJH3|A2AJH3_MOUSE;tr|Q3THR4|Q3THR4_MOUSE;sp|O70311|NMT2_MOUSE	tr|Q8CFK1|Q8CFK1_MOUSE;tr|A2AJH3|A2AJH3_MOUSE;tr|Q3THR4|Q3THR4_MOUSE;sp|O70311|NMT2_MOUSE	6;6;6;6	3;3;3;3	3;3;3;3	>tr|Q8CFK1|Q8CFK1_MOUSE Isoform of O70311, Glycylpeptide N-tetradecanoyltransferase OS=Mus musculus GN=Nmt2 PE=1 SV=1;>tr|A2AJH3|A2AJH3_MOUSE Isoform of O70311, Glycylpeptide N-tetradecanoyltransferase OS=Mus musculus GN=Nmt2 PE=1 SV=1;>tr|Q3THR4|Q3THR4_MO	4	6	3	3	1	1	0	0	0	0	0	0	0	0	0	0	1	0	0	0	1	1	3	0	0	0	0	0	0	0	0	0	0	0	1	0	0	0	0	0	0	0	0	0
sp|O70318|E41L2_MOUSE	sp|O70318|E41L2_MOUSE	28	23	23	>sp|O70318|E41L2_MOUSE Band 4.1-like protein 2 OS=Mus musculus GN=Epb41l2 PE=1 SV=2	1	28	23	23	12	13	10	7	12	19	18	17	8	19	12	16	13	10	2	12	13	11	11	7	2	10	12	7	6	7	1	7	3	10	10	10	7	11	16	15	13	4	17	11
tr|S4R1E5|S4R1E5_MOUSE;sp|O70325-2|GPX41_MOUSE;sp|O70325|GPX41_MOUSE;tr|Q76LV0|Q76LV0_MOUSE;sp|Q91XR9|GPX42_MOUSE	tr|S4R1E5|S4R1E5_MOUSE;sp|O70325-2|GPX41_MOUSE;sp|O70325|GPX41_MOUSE;tr|Q76LV0|Q76LV0_MOUSE;sp|Q91XR9|GPX42_MOUSE	8;8;8;8;6	8;8;8;8;6	8;8;8;8;6	>tr|S4R1E5|S4R1E5_MOUSE Isoform of Q91XR9, Glutathione peroxidase OS=Mus musculus GN=Gpx4 PE=1 SV=1;>sp|O70325-2|GPX41_MOUSE Isoform of Q91XR9, Isoform Cytoplasmic of Phospholipid hydroperoxide glutathione peroxidase, mitochondrial OS=Mus musculus GN=Gpx4;	5	8	8	8	2	3	3	2	1	4	4	6	4	3	5	3	4	5	3	1	3	1	3	4	4	3	4	1	0	2	1	2	1	2	3	3	2	1	4	4	6	4	3	5
tr|M0QWP2|M0QWP2_MOUSE;tr|Q3TPU5|Q3TPU5_MOUSE;sp|O70378|EMC8_MOUSE;tr|M0QWY0|M0QWY0_MOUSE	tr|M0QWP2|M0QWP2_MOUSE;tr|Q3TPU5|Q3TPU5_MOUSE;sp|O70378|EMC8_MOUSE;tr|M0QWY0|M0QWY0_MOUSE	5;5;5;4	5;5;5;4	5;5;5;4	>tr|M0QWP2|M0QWP2_MOUSE Isoform of O70378, ER membrane protein complex subunit 8 (Fragment) OS=Mus musculus GN=Emc8 PE=1 SV=1;>tr|Q3TPU5|Q3TPU5_MOUSE Isoform of O70378, ER membrane protein complex subunit 8 OS=Mus musculus GN=Emc8 PE=1 SV=1;>sp|O70378|EMC8	4	5	5	5	2	3	2	1	0	1	2	0	5	1	1	0	3	0	0	0	2	1	1	0	1	1	1	1	1	0	1	1	0	2	3	2	1	0	1	2	0	5	1	1
tr|Q58EV4|Q58EV4_MOUSE;sp|O70435|PSA3_MOUSE;tr|E0CX62|E0CX62_MOUSE;tr|E0CZ34|E0CZ34_MOUSE;tr|F8WH02|F8WH02_MOUSE;tr|E0CYL6|E0CYL6_MOUSE	tr|Q58EV4|Q58EV4_MOUSE;sp|O70435|PSA3_MOUSE	10;10;4;2;2;2	10;10;4;2;2;2	10;10;4;2;2;2	>tr|Q58EV4|Q58EV4_MOUSE Isoform of O70435, Proteasome subunit alpha type OS=Mus musculus GN=Psma3 PE=1 SV=1;>sp|O70435|PSA3_MOUSE Proteasome subunit alpha type-3 OS=Mus musculus GN=Psma3 PE=1 SV=3	6	10	10	10	8	7	4	5	7	5	6	3	2	4	4	6	7	5	0	3	5	6	6	5	0	4	5	5	3	2	0	3	4	8	7	4	5	7	5	6	3	2	4	4
tr|Q8BH40|Q8BH40_MOUSE;sp|O70439|STX7_MOUSE	tr|Q8BH40|Q8BH40_MOUSE;sp|O70439|STX7_MOUSE	7;7	7;7	7;7	>tr|Q8BH40|Q8BH40_MOUSE Isoform of O70439, Syntaxin 7 OS=Mus musculus GN=Stx7 PE=1 SV=1;>sp|O70439|STX7_MOUSE Syntaxin-7 OS=Mus musculus GN=Stx7 PE=1 SV=3	2	7	7	7	3	5	4	6	5	3	6	2	1	6	5	5	6	5	2	6	7	2	5	2	0	6	6	2	3	1	0	3	3	3	5	4	6	5	3	6	2	1	6	5
tr|Q542R8|Q542R8_MOUSE;sp|O70443|GNAZ_MOUSE	tr|Q542R8|Q542R8_MOUSE;sp|O70443|GNAZ_MOUSE	17;17	16;16	16;16	>tr|Q542R8|Q542R8_MOUSE Isoform of O70443, Guanine nucleotide binding protein, alpha z subunit, isoform CRA_a OS=Mus musculus GN=Gnaz PE=1 SV=1;>sp|O70443|GNAZ_MOUSE Guanine nucleotide-binding protein G(z) subunit alpha OS=Mus musculus GN=Gnaz PE=1 SV=4	2	17	16	16	6	9	8	8	6	7	7	5	2	5	6	8	14	7	10	11	11	5	10	5	2	10	8	5	5	4	2	7	4	6	9	8	8	6	7	7	5	2	5	6
sp|O70456|1433S_MOUSE	sp|O70456|1433S_MOUSE	9	6	6	>sp|O70456|1433S_MOUSE 14-3-3 protein sigma OS=Mus musculus GN=Sfn PE=1 SV=2	1	9	6	6	4	4	3	4	4	4	3	8	3	2	3	4	3	3	3	4	3	3	4	3	3	4	4	2	3	3	3	3	3	1	1	1	1	1	1	1	6	1	0	1
tr|Q8BSN6|Q8BSN6_MOUSE;sp|O70480|VAMP4_MOUSE;tr|A0A0A6YY66|A0A0A6YY66_MOUSE	tr|Q8BSN6|Q8BSN6_MOUSE;sp|O70480|VAMP4_MOUSE;tr|A0A0A6YY66|A0A0A6YY66_MOUSE	4;4;2	4;4;2	4;4;2	>tr|Q8BSN6|Q8BSN6_MOUSE Isoform of O70480, Vesicle-associated membrane protein 4 OS=Mus musculus GN=Vamp4 PE=1 SV=1;>sp|O70480|VAMP4_MOUSE Vesicle-associated membrane protein 4 OS=Mus musculus GN=Vamp4 PE=1 SV=1;>tr|A0A0A6YY66|A0A0A6YY66_MOUSE Isoform of O	3	4	4	4	1	2	0	1	1	1	2	1	1	1	1	1	1	1	0	0	1	1	2	1	0	1	1	0	0	0	0	1	1	1	2	0	1	1	1	2	1	1	1	1
sp|O70481|UBR1_MOUSE	sp|O70481|UBR1_MOUSE	2	2	2	>sp|O70481|UBR1_MOUSE E3 ubiquitin-protein ligase UBR1 OS=Mus musculus GN=Ubr1 PE=1 SV=2	1	2	2	2	0	0	0	0	0	0	1	0	0	2	0	0	0	0	0	0	0	0	0	0	0	0	1	0	0	0	0	0	0	0	0	0	0	0	0	1	0	0	2	0
tr|Q78ZM0|Q78ZM0_MOUSE;sp|O70492|SNX3_MOUSE;tr|D3Z789|D3Z789_MOUSE;tr|D3Z6Z0|D3Z6Z0_MOUSE	tr|Q78ZM0|Q78ZM0_MOUSE;sp|O70492|SNX3_MOUSE;tr|D3Z789|D3Z789_MOUSE;tr|D3Z6Z0|D3Z6Z0_MOUSE	9;9;7;7	9;9;7;7	7;7;6;6	>tr|Q78ZM0|Q78ZM0_MOUSE Isoform of O70492, Sorting nexin 3 OS=Mus musculus GN=Snx3 PE=1 SV=1;>sp|O70492|SNX3_MOUSE Sorting nexin-3 OS=Mus musculus GN=Snx3 PE=1 SV=3;>tr|D3Z789|D3Z789_MOUSE Isoform of O70492, Sorting nexin-3 OS=Mus musculus GN=Snx3 PE=1 SV=	4	9	9	7	3	5	2	3	4	1	0	3	1	1	1	2	5	3	1	0	5	3	2	1	0	2	2	1	0	1	0	0	1	3	5	2	3	4	1	0	3	1	1	1
tr|Q6ZWQ5|Q6ZWQ5_MOUSE;sp|O70493|SNX12_MOUSE;tr|Q3TGS7|Q3TGS7_MOUSE;tr|Q3V2H3|Q3V2H3_MOUSE	tr|Q6ZWQ5|Q6ZWQ5_MOUSE;sp|O70493|SNX12_MOUSE;tr|Q3TGS7|Q3TGS7_MOUSE;tr|Q3V2H3|Q3V2H3_MOUSE	9;9;9;9	7;7;7;7	7;7;7;7	>tr|Q6ZWQ5|Q6ZWQ5_MOUSE Isoform of O70493, Sorting nexin 12, isoform CRA_c OS=Mus musculus GN=Snx12 PE=1 SV=1;>sp|O70493|SNX12_MOUSE Sorting nexin-12 OS=Mus musculus GN=Snx12 PE=1 SV=1;>tr|Q3TGS7|Q3TGS7_MOUSE Isoform of O70493, Sorting nexin 12, isoform CR	4	9	7	7	3	3	2	2	3	3	2	1	0	2	2	2	4	1	1	2	1	5	3	2	0	1	3	0	1	1	0	1	2	2	2	2	1	2	2	2	0	0	2	1
sp|O70503|DHB12_MOUSE;sp|O70503-2|DHB12_MOUSE	sp|O70503|DHB12_MOUSE	15;6	15;6	15;6	>sp|O70503|DHB12_MOUSE Very-long-chain 3-oxoacyl-CoA reductase OS=Mus musculus GN=Hsd17b12 PE=1 SV=1	2	15	15	15	1	7	3	5	6	9	9	7	5	8	7	4	10	4	2	5	2	2	7	2	0	4	3	2	6	3	2	4	3	1	7	3	5	6	9	9	7	5	8	7
tr|Q3UB06|Q3UB06_MOUSE;sp|O70551|SRPK1_MOUSE	tr|Q3UB06|Q3UB06_MOUSE;sp|O70551|SRPK1_MOUSE	3;3	1;1	1;1	>tr|Q3UB06|Q3UB06_MOUSE Isoform of O70551, SRSF protein kinase 1 OS=Mus musculus GN=Srpk1 PE=1 SV=1;>sp|O70551|SRPK1_MOUSE SRSF protein kinase 1 OS=Mus musculus GN=Srpk1 PE=1 SV=2	2	3	1	1	0	2	0	0	0	0	0	0	0	0	0	0	1	0	0	0	0	0	1	0	0	0	0	0	0	0	0	0	0	0	1	0	0	0	0	0	0	0	0	0
sp|O70566|DIAP2_MOUSE;tr|Q6W4W7|Q6W4W7_MOUSE;tr|E9Q4U7|E9Q4U7_MOUSE	sp|O70566|DIAP2_MOUSE;tr|Q6W4W7|Q6W4W7_MOUSE;tr|E9Q4U7|E9Q4U7_MOUSE	3;3;3	3;3;3	3;3;3	>sp|O70566|DIAP2_MOUSE Protein diaphanous homolog 2 OS=Mus musculus GN=Diaph2 PE=1 SV=2;>tr|Q6W4W7|Q6W4W7_MOUSE Isoform of O70566, DIA3 OS=Mus musculus GN=Diaph2 PE=1 SV=1;>tr|E9Q4U7|E9Q4U7_MOUSE Isoform of O70566, Protein diaphanous homolog 2 OS=Mus muscu	3	3	3	3	1	0	0	0	0	0	0	0	0	0	0	1	0	0	0	0	0	0	1	0	0	0	0	0	0	0	0	0	0	1	0	0	0	0	0	0	0	0	0	0
sp|O70589|CSKP_MOUSE;sp|O70589-3|CSKP_MOUSE;sp|O70589-4|CSKP_MOUSE;sp|O70589-5|CSKP_MOUSE;tr|A0A067XG53|A0A067XG53_MOUSE;sp|O70589-2|CSKP_MOUSE;tr|F6ZQR2|F6ZQR2_MOUSE;tr|F6Y9I5|F6Y9I5_MOUSE;tr|F7CD87|F7CD87_MOUSE;tr|B1AUH6|B1AUH6_MOUSE	sp|O70589|CSKP_MOUSE;sp|O70589-3|CSKP_MOUSE;sp|O70589-4|CSKP_MOUSE;sp|O70589-5|CSKP_MOUSE;tr|A0A067XG53|A0A067XG53_MOUSE;sp|O70589-2|CSKP_MOUSE	33;31;31;31;29;22;9;8;5;3	33;31;31;31;29;22;9;8;5;3	29;27;27;27;27;18;9;8;5;3	>sp|O70589|CSKP_MOUSE Peripheral plasma membrane protein CASK OS=Mus musculus GN=Cask PE=1 SV=2;>sp|O70589-3|CSKP_MOUSE Isoform of O70589, Isoform 3 of Peripheral plasma membrane protein CASK OS=Mus musculus GN=Cask;>sp|O70589-4|CSKP_MOUSE Isoform of O7058	10	33	33	29	8	6	8	8	8	5	6	6	14	10	7	7	12	9	23	9	11	5	5	3	13	10	9	4	4	1	8	4	6	8	6	8	8	8	5	6	6	14	10	7
sp|O70591|PFD2_MOUSE;tr|F8WJ30|F8WJ30_MOUSE	sp|O70591|PFD2_MOUSE;tr|F8WJ30|F8WJ30_MOUSE	2;1	2;1	2;1	>sp|O70591|PFD2_MOUSE Prefoldin subunit 2 OS=Mus musculus GN=Pfdn2 PE=1 SV=2;>tr|F8WJ30|F8WJ30_MOUSE Isoform of O70591, Prefoldin subunit 2 (Fragment) OS=Mus musculus GN=Pfdn2 PE=1 SV=1	2	2	2	2	1	1	0	1	1	0	0	1	0	0	0	1	0	0	0	0	0	0	0	0	0	0	1	1	0	0	0	0	0	1	1	0	1	1	0	0	1	0	0	0
sp|O88196-5|TTC3_MOUSE;sp|O88196-4|TTC3_MOUSE;sp|O88196-3|TTC3_MOUSE;sp|O88196-6|TTC3_MOUSE;sp|O88196-2|TTC3_MOUSE;tr|G5E8T2|G5E8T2_MOUSE;sp|O88196|TTC3_MOUSE;tr|D3Z485|D3Z485_MOUSE;tr|A0A0R4J1T2|A0A0R4J1T2_MOUSE;tr|D6RHT6|D6RHT6_MOUSE;tr|D6RDD2|D6RDD2_MOUSE;tr|D6RD03|D6RD03_MOUSE;tr|D6RFU5|D6RFU5_MOUSE;tr|D3Z502|D3Z502_MOUSE;tr|D3Z2K0|D3Z2K0_MOUSE;tr|D3YZA6|D3YZA6_MOUSE;tr|D3YZ03|D3YZ03_MOUSE;tr…	sp|O88196-5|TTC3_MOUSE;sp|O88196-4|TTC3_MOUSE;sp|O88196-3|TTC3_MOUSE;sp|O88196-6|TTC3_MOUSE;sp|O88196-2|TTC3_MOUSE;tr|G5E8T2|G5E8T2_MOUSE;sp|O88196|TTC3_MOUSE;tr|D3Z485|D3Z485_MOUSE;tr|A0A0R4J1T2|A0A0R4J1T2_MOUSE;tr|D6RHT6|D6RHT6_MOUSE;tr|D6RDD2|D6RDD2_MOUSE;tr|D6RD03|D6RD03_MOUSE;tr|D6RFU5|D6RFU5_MOUSE;tr|D3Z502|D3Z502_MOUSE;tr|D3Z2K0|D3Z2K0_MOUSE	4;4;4;4;4;4;4;3;3;3;3;3;3;2;2;1;1;1	4;4;4;4;4;4;4;3;3;3;3;3;3;2;2;1;1;1	4;4;4;4;4;4;4;3;3;3;3;3;3;2;2;1;1;1	>sp|O88196-5|TTC3_MOUSE Isoform of O88196, Isoform 5 of E3 ubiquitin-protein ligase TTC3 OS=Mus musculus GN=Ttc3;>sp|O88196-4|TTC3_MOUSE Isoform of O88196, Isoform 4 of E3 ubiquitin-protein ligase TTC3 OS=Mus musculus GN=Ttc3;>sp|O88196-3|TTC3_MOUSE Isofor	18	4	4	4	0	1	0	0	0	0	0	0	1	0	0	0	0	0	0	0	0	0	0	2	0	0	0	0	0	0	0	0	0	0	1	0	0	0	0	0	0	1	0	0
sp|O88307|SORL_MOUSE	sp|O88307|SORL_MOUSE	22	22	22	>sp|O88307|SORL_MOUSE Sortilin-related receptor OS=Mus musculus GN=Sorl1 PE=1 SV=3	1	22	22	22	1	6	1	2	5	1	5	2	0	11	3	0	7	0	0	2	3	0	3	1	0	2	3	0	3	0	0	2	1	1	6	1	2	5	1	5	2	0	11	3
sp|O88322|NID2_MOUSE	sp|O88322|NID2_MOUSE	6	5	5	>sp|O88322|NID2_MOUSE Nidogen-2 OS=Mus musculus GN=Nid2 PE=1 SV=2	1	6	5	5	0	0	0	0	0	1	0	0	0	0	0	0	0	0	0	0	0	0	0	0	5	0	0	0	0	0	0	0	0	0	0	0	0	0	1	0	0	0	0	0
tr|Q3TJY2|Q3TJY2_MOUSE;sp|O88342|WDR1_MOUSE;tr|A0A0J9YU05|A0A0J9YU05_MOUSE	tr|Q3TJY2|Q3TJY2_MOUSE;sp|O88342|WDR1_MOUSE	27;27;11	27;27;11	27;27;11	>tr|Q3TJY2|Q3TJY2_MOUSE Isoform of O88342, WD repeat domain 1 OS=Mus musculus GN=Wdr1 PE=1 SV=1;>sp|O88342|WDR1_MOUSE WD repeat-containing protein 1 OS=Mus musculus GN=Wdr1 PE=1 SV=3	3	27	27	27	17	14	16	8	11	14	13	8	3	11	13	12	9	8	0	9	11	17	12	12	0	10	13	13	7	11	0	4	9	17	14	16	8	11	14	13	8	3	11	13
sp|O88343|S4A4_MOUSE;tr|A7E1Z5|A7E1Z5_MOUSE;sp|O88343-2|S4A4_MOUSE;tr|D3Z7G8|D3Z7G8_MOUSE;sp|O88343-3|S4A4_MOUSE;tr|D3Z7I7|D3Z7I7_MOUSE;tr|D3YVG0|D3YVG0_MOUSE;tr|D3YX36|D3YX36_MOUSE;tr|E9Q3M5|E9Q3M5_MOUSE	sp|O88343|S4A4_MOUSE;tr|A7E1Z5|A7E1Z5_MOUSE;sp|O88343-2|S4A4_MOUSE	37;36;33;8;2;1;1;1;1	1;1;1;0;0;0;0;0;0	1;1;1;0;0;0;0;0;0	>sp|O88343|S4A4_MOUSE Electrogenic sodium bicarbonate cotransporter 1 OS=Mus musculus GN=Slc4a4 PE=1 SV=2;>tr|A7E1Z5|A7E1Z5_MOUSE Isoform of O88343, Anion exchange protein OS=Mus musculus GN=Slc4a4 PE=1 SV=1;>sp|O88343-2|S4A4_MOUSE Isoform of O88343, Isofo	9	37	1	1	11	16	18	13	17	17	22	17	10	26	22	11	12	12	0	13	12	12	16	14	0	18	17	8	13	9	0	12	12	0	0	0	0	0	0	1	0	0	0	1
sp|O88441|MTX2_MOUSE	sp|O88441|MTX2_MOUSE	13	13	13	>sp|O88441|MTX2_MOUSE Metaxin-2 OS=Mus musculus GN=Mtx2 PE=1 SV=1	1	13	13	13	3	2	4	3	4	7	4	5	3	5	5	4	2	8	5	5	2	3	2	6	9	4	7	1	0	5	6	5	4	3	2	4	3	4	7	4	5	3	5	5
sp|O88444|ADCY1_MOUSE	sp|O88444|ADCY1_MOUSE	7	7	7	>sp|O88444|ADCY1_MOUSE Adenylate cyclase type 1 OS=Mus musculus GN=Adcy1 PE=1 SV=2	1	7	7	7	0	2	0	0	2	0	0	0	0	0	0	1	0	0	1	3	3	0	2	0	0	0	1	0	1	0	0	1	1	0	2	0	0	2	0	0	0	0	0	0
sp|O88455|DHCR7_MOUSE;tr|D3Z7G1|D3Z7G1_MOUSE	sp|O88455|DHCR7_MOUSE	4;1	4;1	4;1	>sp|O88455|DHCR7_MOUSE 7-dehydrocholesterol reductase OS=Mus musculus GN=Dhcr7 PE=1 SV=1	2	4	4	4	1	1	0	0	0	0	2	0	1	1	1	0	1	0	1	0	0	0	0	0	0	0	0	0	0	0	0	0	0	1	1	0	0	0	0	2	0	1	1	1
tr|D3YW48|D3YW48_MOUSE;tr|A0A0R4IZW8|A0A0R4IZW8_MOUSE;sp|O88456|CPNS1_MOUSE;tr|A0A0R4J1C2|A0A0R4J1C2_MOUSE;sp|Q9D7J7|CPNS2_MOUSE	tr|D3YW48|D3YW48_MOUSE;tr|A0A0R4IZW8|A0A0R4IZW8_MOUSE;sp|O88456|CPNS1_MOUSE;tr|A0A0R4J1C2|A0A0R4J1C2_MOUSE	9;9;9;7;2	9;9;9;7;2	9;9;9;7;2	>tr|D3YW48|D3YW48_MOUSE Isoform of O88456, Calpain small subunit 1 (Fragment) OS=Mus musculus GN=Capns1 PE=1 SV=1;>tr|A0A0R4IZW8|A0A0R4IZW8_MOUSE Isoform of O88456, Calpain small subunit 1 OS=Mus musculus GN=Capns1 PE=1 SV=1;>sp|O88456|CPNS1_MOUSE Calpain	5	9	9	9	3	4	4	2	2	6	6	3	4	5	6	2	2	2	0	4	0	6	2	0	1	1	3	3	0	1	0	3	3	3	4	4	2	2	6	6	3	4	5	6
sp|O88485|DC1I1_MOUSE;tr|D3Z0M6|D3Z0M6_MOUSE;tr|Q3TYJ3|Q3TYJ3_MOUSE;sp|O88485-2|DC1I1_MOUSE;tr|A0A0N4SVS1|A0A0N4SVS1_MOUSE	sp|O88485|DC1I1_MOUSE;tr|D3Z0M6|D3Z0M6_MOUSE;tr|Q3TYJ3|Q3TYJ3_MOUSE;sp|O88485-2|DC1I1_MOUSE	14;14;13;12;2	14;14;13;12;2	13;13;12;11;2	>sp|O88485|DC1I1_MOUSE Cytoplasmic dynein 1 intermediate chain 1 OS=Mus musculus GN=Dync1i1 PE=1 SV=2;>tr|D3Z0M6|D3Z0M6_MOUSE Isoform of O88485, Cytoplasmic dynein 1 intermediate chain 1 OS=Mus musculus GN=Dync1i1 PE=1 SV=1;>tr|Q3TYJ3|Q3TYJ3_MOUSE Isoform	5	14	14	13	9	5	7	4	4	7	2	4	6	3	5	3	2	1	2	2	1	5	2	2	0	3	3	2	1	2	0	1	1	9	5	7	4	4	7	2	4	6	3	5
tr|A2BFF7|A2BFF7_MOUSE;sp|O88487|DC1I2_MOUSE;tr|Q3TPJ8|Q3TPJ8_MOUSE;tr|A2BFF9|A2BFF9_MOUSE;tr|A2BFF8|A2BFF8_MOUSE;tr|A2BFF5|A2BFF5_MOUSE	tr|A2BFF7|A2BFF7_MOUSE;sp|O88487|DC1I2_MOUSE;tr|Q3TPJ8|Q3TPJ8_MOUSE;tr|A2BFF9|A2BFF9_MOUSE;tr|A2BFF8|A2BFF8_MOUSE;tr|A2BFF5|A2BFF5_MOUSE	12;12;12;12;11;11	11;11;11;11;10;10	11;11;11;11;10;10	>tr|A2BFF7|A2BFF7_MOUSE Isoform of O88487, Cytoplasmic dynein 1 intermediate chain 2 OS=Mus musculus GN=Dync1i2 PE=1 SV=1;>sp|O88487|DC1I2_MOUSE Cytoplasmic dynein 1 intermediate chain 2 OS=Mus musculus GN=Dync1i2 PE=1 SV=1;>tr|Q3TPJ8|Q3TPJ8_MOUSE Isoform	6	12	11	11	4	3	5	2	3	4	3	2	3	3	4	2	1	1	0	0	2	0	1	0	0	2	1	2	2	2	0	0	0	3	3	5	2	3	4	3	2	3	3	4
sp|O88507|CNTFR_MOUSE;tr|Q9D586|Q9D586_MOUSE;tr|A2AMR7|A2AMR7_MOUSE	sp|O88507|CNTFR_MOUSE	7;2;1	7;2;1	7;2;1	>sp|O88507|CNTFR_MOUSE Ciliary neurotrophic factor receptor subunit alpha OS=Mus musculus GN=Cntfr PE=1 SV=2	3	7	7	7	2	3	2	2	4	2	3	2	0	4	5	1	4	1	0	2	0	1	1	1	0	2	1	0	1	1	0	1	0	2	3	2	2	4	2	3	2	0	4	5
sp|O88520|SHOC2_MOUSE	sp|O88520|SHOC2_MOUSE	7	7	7	>sp|O88520|SHOC2_MOUSE Leucine-rich repeat protein SHOC-2 OS=Mus musculus GN=Shoc2 PE=1 SV=2	1	7	7	7	0	2	1	0	0	1	0	0	0	0	0	0	0	0	0	0	0	0	1	1	3	0	0	0	0	0	0	0	0	0	2	1	0	0	1	0	0	0	0	0
tr|Q3U6J9|Q3U6J9_MOUSE;sp|O88531|PPT1_MOUSE;tr|B1B0P8|B1B0P8_MOUSE;tr|B1B0P9|B1B0P9_MOUSE	tr|Q3U6J9|Q3U6J9_MOUSE;sp|O88531|PPT1_MOUSE;tr|B1B0P8|B1B0P8_MOUSE;tr|B1B0P9|B1B0P9_MOUSE	8;8;4;4	8;8;4;4	8;8;4;4	>tr|Q3U6J9|Q3U6J9_MOUSE Isoform of O88531, Palmitoyl-protein thioesterase 1 OS=Mus musculus GN=Ppt1 PE=1 SV=1;>sp|O88531|PPT1_MOUSE Palmitoyl-protein thioesterase 1 OS=Mus musculus GN=Ppt1 PE=1 SV=2;>tr|B1B0P8|B1B0P8_MOUSE Isoform of O88531, Palmitoyl-prot	4	8	8	8	3	3	3	1	2	4	4	1	1	3	3	5	2	4	1	4	5	4	2	3	0	2	3	1	0	1	0	0	0	3	3	3	1	2	4	4	1	1	3	3
sp|O88532|ZFR_MOUSE;tr|F6QJP7|F6QJP7_MOUSE;tr|F6V459|F6V459_MOUSE;tr|D3Z5G4|D3Z5G4_MOUSE	sp|O88532|ZFR_MOUSE	13;4;2;1	13;4;2;1	13;4;2;1	>sp|O88532|ZFR_MOUSE Zinc finger RNA-binding protein OS=Mus musculus GN=Zfr PE=1 SV=2	4	13	13	13	1	4	0	0	0	1	2	2	1	0	0	2	7	1	0	0	1	1	2	0	3	0	0	0	2	0	1	0	0	1	4	0	0	0	1	2	2	1	0	0
tr|Q5SUV8|Q5SUV8_MOUSE;sp|O88533|DDC_MOUSE;tr|Q5SUV9|Q5SUV9_MOUSE	tr|Q5SUV8|Q5SUV8_MOUSE;sp|O88533|DDC_MOUSE;tr|Q5SUV9|Q5SUV9_MOUSE	5;5;3	5;5;3	5;5;3	>tr|Q5SUV8|Q5SUV8_MOUSE Isoform of O88533, Aromatic-L-amino-acid decarboxylase OS=Mus musculus GN=Ddc PE=1 SV=1;>sp|O88533|DDC_MOUSE Aromatic-L-amino-acid decarboxylase OS=Mus musculus GN=Ddc PE=1 SV=1;>tr|Q5SUV9|Q5SUV9_MOUSE Isoform of O88533, Aromatic-L-	3	5	5	5	0	0	0	0	0	3	0	0	0	0	1	3	0	0	0	0	1	1	0	0	0	0	0	0	0	0	0	0	0	0	0	0	0	0	3	0	0	0	0	1
tr|Q3UQL2|Q3UQL2_MOUSE;sp|O88543|CSN3_MOUSE;tr|D3Z036|D3Z036_MOUSE;tr|F6YCA7|F6YCA7_MOUSE	tr|Q3UQL2|Q3UQL2_MOUSE;sp|O88543|CSN3_MOUSE	11;11;2;2	11;11;2;2	11;11;2;2	>tr|Q3UQL2|Q3UQL2_MOUSE Isoform of O88543, COP9 signalosome complex subunit 3 OS=Mus musculus GN=Cops3 PE=1 SV=1;>sp|O88543|CSN3_MOUSE COP9 signalosome complex subunit 3 OS=Mus musculus GN=Cops3 PE=1 SV=3	4	11	11	11	7	2	4	4	3	4	4	2	1	1	2	5	2	2	0	0	0	5	2	1	0	2	3	1	1	2	0	1	3	7	2	4	4	3	4	4	2	1	1	2
tr|Q14AI7|Q14AI7_MOUSE;sp|O88544|CSN4_MOUSE;tr|F6QTS1|F6QTS1_MOUSE;tr|D3YV99|D3YV99_MOUSE;tr|D3Z1R9|D3Z1R9_MOUSE;tr|D6RG47|D6RG47_MOUSE	tr|Q14AI7|Q14AI7_MOUSE;sp|O88544|CSN4_MOUSE;tr|F6QTS1|F6QTS1_MOUSE;tr|D3YV99|D3YV99_MOUSE;tr|D3Z1R9|D3Z1R9_MOUSE	22;22;15;13;11;1	22;22;15;13;11;1	22;22;15;13;11;1	>tr|Q14AI7|Q14AI7_MOUSE Isoform of O88544, COP9 (Constitutive photomorphogenic) homolog, subunit 4 (Arabidopsis thaliana) OS=Mus musculus GN=Cops4 PE=1 SV=1;>sp|O88544|CSN4_MOUSE COP9 signalosome complex subunit 4 OS=Mus musculus GN=Cops4 PE=1 SV=1;>tr|F6Q	6	22	22	22	8	9	7	5	5	10	6	7	3	7	12	10	5	7	1	6	2	6	7	3	0	7	11	5	2	3	0	4	3	8	9	7	5	5	10	6	7	3	7	12
tr|D3Z0F5|D3Z0F5_MOUSE;tr|Q3UIT2|Q3UIT2_MOUSE;sp|O88545|CSN6_MOUSE;tr|F6QK86|F6QK86_MOUSE	tr|D3Z0F5|D3Z0F5_MOUSE;tr|Q3UIT2|Q3UIT2_MOUSE;sp|O88545|CSN6_MOUSE	12;12;12;4	12;12;12;4	12;12;12;4	>tr|D3Z0F5|D3Z0F5_MOUSE Isoform of O88545, COP9 signalosome complex subunit 6 OS=Mus musculus GN=Cops6 PE=1 SV=1;>tr|Q3UIT2|Q3UIT2_MOUSE Isoform of O88545, COP9 (Constitutive photomorphogenic) homolog, subunit 6 (Arabidopsis thaliana), isoform CRA_b OS=Mus	4	12	12	12	5	3	2	1	2	6	2	1	1	1	1	5	2	3	0	2	3	1	3	1	0	1	3	0	0	0	0	1	1	5	3	2	1	2	6	2	1	1	1	1
sp|O88569|ROA2_MOUSE;sp|O88569-2|ROA2_MOUSE;sp|O88569-3|ROA2_MOUSE;tr|A0A0N4SUM2|A0A0N4SUM2_MOUSE	sp|O88569|ROA2_MOUSE;sp|O88569-2|ROA2_MOUSE;sp|O88569-3|ROA2_MOUSE	21;20;19;9	21;20;19;9	20;19;18;8	>sp|O88569|ROA2_MOUSE Heterogeneous nuclear ribonucleoproteins A2/B1 OS=Mus musculus GN=Hnrnpa2b1 PE=1 SV=2;>sp|O88569-2|ROA2_MOUSE Isoform of O88569, Isoform 2 of Heterogeneous nuclear ribonucleoproteins A2/B1 OS=Mus musculus GN=Hnrnpa2b1;>sp|O88569-3|ROA	4	21	21	20	16	17	16	2	7	13	14	14	11	4	7	14	14	13	9	1	10	14	18	12	17	1	6	11	14	10	15	1	7	16	17	16	2	7	13	14	14	11	4	7
tr|A0A0R4J0A9|A0A0R4J0A9_MOUSE;sp|O88572|LRP6_MOUSE	tr|A0A0R4J0A9|A0A0R4J0A9_MOUSE;sp|O88572|LRP6_MOUSE	3;3	2;2	2;2	>tr|A0A0R4J0A9|A0A0R4J0A9_MOUSE Isoform of O88572, Low-density lipoprotein receptor-related protein 6 OS=Mus musculus GN=Lrp6 PE=1 SV=1;>sp|O88572|LRP6_MOUSE Low-density lipoprotein receptor-related protein 6 OS=Mus musculus GN=Lrp6 PE=1 SV=1	2	3	2	2	0	1	0	0	0	1	1	0	0	0	1	0	0	0	0	0	0	0	0	0	0	0	0	0	0	1	1	0	0	0	0	0	0	0	1	1	0	0	0	1
sp|O88587-2|COMT_MOUSE;sp|O88587|COMT_MOUSE;tr|D3Z227|D3Z227_MOUSE	sp|O88587-2|COMT_MOUSE;sp|O88587|COMT_MOUSE	11;11;5	11;11;5	11;11;5	>sp|O88587-2|COMT_MOUSE Isoform of O88587, Isoform Soluble of Catechol O-methyltransferase OS=Mus musculus GN=Comt;>sp|O88587|COMT_MOUSE Catechol O-methyltransferase OS=Mus musculus GN=Comt PE=1 SV=2	3	11	11	11	1	3	3	2	2	2	3	5	0	2	4	5	7	1	0	4	4	4	5	2	0	3	0	1	1	1	0	0	1	1	3	3	2	2	2	3	5	0	2	4
tr|Q3ZB20|Q3ZB20_MOUSE;sp|O88602|CCG2_MOUSE;tr|S4R2R7|S4R2R7_MOUSE	tr|Q3ZB20|Q3ZB20_MOUSE;sp|O88602|CCG2_MOUSE	7;7;2	5;5;0	5;5;0	>tr|Q3ZB20|Q3ZB20_MOUSE Isoform of O88602, Voltage-dependent calcium channel gamma subunit OS=Mus musculus GN=Cacng2 PE=1 SV=1;>sp|O88602|CCG2_MOUSE Voltage-dependent calcium channel gamma-2 subunit OS=Mus musculus GN=Cacng2 PE=1 SV=1	3	7	5	5	0	0	0	1	0	0	0	0	6	2	2	1	0	2	5	1	2	1	0	1	4	1	1	0	0	0	2	0	0	0	0	0	1	0	0	0	0	5	2	1
sp|O88630|GOSR1_MOUSE	sp|O88630|GOSR1_MOUSE	2	2	2	>sp|O88630|GOSR1_MOUSE Golgi SNAP receptor complex member 1 OS=Mus musculus GN=Gosr1 PE=1 SV=2	1	2	2	2	0	1	0	1	0	0	0	0	0	0	0	0	0	0	0	1	0	0	0	0	0	0	0	0	0	0	0	0	0	0	1	0	1	0	0	0	0	0	0	0
tr|Q542I7|Q542I7_MOUSE;sp|O88653|LTOR3_MOUSE;tr|A0A0G2JGQ3|A0A0G2JGQ3_MOUSE	tr|Q542I7|Q542I7_MOUSE;sp|O88653|LTOR3_MOUSE	3;3;1	3;3;1	3;3;1	>tr|Q542I7|Q542I7_MOUSE Isoform of O88653, MCG121084 OS=Mus musculus GN=Lamtor3 PE=1 SV=1;>sp|O88653|LTOR3_MOUSE Ragulator complex protein LAMTOR3 OS=Mus musculus GN=Lamtor3 PE=1 SV=1	3	3	3	3	0	2	2	2	1	1	1	2	0	1	1	0	2	1	0	0	0	1	1	1	0	3	1	1	1	1	0	1	1	0	2	2	2	1	1	1	2	0	1	1
sp|O88685|PRS6A_MOUSE;tr|B7ZCF1|B7ZCF1_MOUSE;tr|A2AGN7|A2AGN7_MOUSE;tr|A0A087WPH7|A0A087WPH7_MOUSE;tr|F6Q2E3|F6Q2E3_MOUSE	sp|O88685|PRS6A_MOUSE;tr|B7ZCF1|B7ZCF1_MOUSE;tr|A2AGN7|A2AGN7_MOUSE;tr|A0A087WPH7|A0A087WPH7_MOUSE	14;14;12;10;5	14;14;12;10;5	14;14;12;10;5	>sp|O88685|PRS6A_MOUSE 26S protease regulatory subunit 6A OS=Mus musculus GN=Psmc3 PE=1 SV=2;>tr|B7ZCF1|B7ZCF1_MOUSE Isoform of O88685, 26S protease regulatory subunit 6A OS=Mus musculus GN=Psmc3 PE=1 SV=1;>tr|A2AGN7|A2AGN7_MOUSE Isoform of O88685, 26S pro	5	14	14	14	8	5	5	2	3	5	5	4	1	5	5	4	0	1	0	0	3	5	2	1	0	1	2	4	2	1	0	0	1	8	5	5	2	3	5	5	4	1	5	5
sp|O88696|CLPP_MOUSE	sp|O88696|CLPP_MOUSE	6	6	6	>sp|O88696|CLPP_MOUSE ATP-dependent Clp protease proteolytic subunit, mitochondrial OS=Mus musculus GN=Clpp PE=1 SV=1	1	6	6	6	2	0	4	2	2	1	0	1	0	0	1	2	0	4	0	1	0	4	0	2	0	1	1	0	0	1	0	0	1	2	0	4	2	2	1	0	1	0	0	1
sp|O88703|HCN2_MOUSE	sp|O88703|HCN2_MOUSE	26	26	19	>sp|O88703|HCN2_MOUSE Potassium/sodium hyperpolarization-activated cyclic nucleotide-gated channel 2 OS=Mus musculus GN=Hcn2 PE=1 SV=1	1	26	26	19	1	5	1	3	4	11	15	14	6	19	20	1	3	3	0	4	4	1	3	0	0	5	3	0	2	2	0	2	2	1	5	1	3	4	11	15	14	6	19	20
sp|O88704|HCN1_MOUSE	sp|O88704|HCN1_MOUSE	19	15	13	>sp|O88704|HCN1_MOUSE Potassium/sodium hyperpolarization-activated cyclic nucleotide-gated channel 1 OS=Mus musculus GN=Hcn1 PE=1 SV=1	1	19	15	13	4	8	4	3	7	6	10	9	2	9	12	1	4	3	0	6	4	2	7	3	0	11	11	0	5	3	0	3	4	3	7	3	2	5	3	6	5	0	5	8
tr|B2RRB5|B2RRB5_MOUSE;sp|O88705|HCN3_MOUSE	tr|B2RRB5|B2RRB5_MOUSE;sp|O88705|HCN3_MOUSE	3;3	1;1	1;1	>tr|B2RRB5|B2RRB5_MOUSE Isoform of O88705, Hcn3 protein OS=Mus musculus GN=Hcn3 PE=1 SV=1;>sp|O88705|HCN3_MOUSE Potassium/sodium hyperpolarization-activated cyclic nucleotide-gated channel 3 OS=Mus musculus GN=Hcn3 PE=1 SV=1	2	3	1	1	0	0	0	1	1	1	1	1	0	2	1	0	0	0	0	1	1	0	0	0	0	1	0	0	0	0	0	0	0	0	0	0	1	0	0	0	0	0	0	0
tr|A0A0J9YU62|A0A0J9YU62_MOUSE;sp|O88712-2|CTBP1_MOUSE;sp|O88712|CTBP1_MOUSE;tr|A0A0J9YUM4|A0A0J9YUM4_MOUSE;sp|O88712-3|CTBP1_MOUSE;tr|A0A0J9YTW3|A0A0J9YTW3_MOUSE;tr|A0A0J9YUR5|A0A0J9YUR5_MOUSE;tr|A0A0J9YVI3|A0A0J9YVI3_MOUSE;tr|A0A0J9YU66|A0A0J9YU66_MOUSE;tr|E9Q0T4|E9Q0T4_MOUSE;tr|E9PWQ9|E9PWQ9_MOUSE;tr|Q91YZ2|Q91YZ2_MOUSE;sp|P56546|CTBP2_MOUSE;sp|P56546-2|CTBP2_MOUSE;tr|A0A0J9YVC3|A0A0J9YVC3_MOU…	tr|A0A0J9YU62|A0A0J9YU62_MOUSE;sp|O88712-2|CTBP1_MOUSE;sp|O88712|CTBP1_MOUSE;tr|A0A0J9YUM4|A0A0J9YUM4_MOUSE;sp|O88712-3|CTBP1_MOUSE;tr|A0A0J9YTW3|A0A0J9YTW3_MOUSE	14;14;14;13;10;8;5;4;3;3;3;3;3;3;1	14;14;14;13;10;8;5;4;3;3;3;3;3;3;1	14;14;14;13;10;8;5;4;3;3;3;3;3;3;1	>tr|A0A0J9YU62|A0A0J9YU62_MOUSE Isoform of O88712, C-terminal-binding protein 1 OS=Mus musculus GN=Ctbp1 PE=1 SV=1;>sp|O88712-2|CTBP1_MOUSE Isoform of O88712, Isoform 2 of C-terminal-binding protein 1 OS=Mus musculus GN=Ctbp1;>sp|O88712|CTBP1_MOUSE C-termi	15	14	14	14	6	3	8	5	5	3	1	4	0	3	4	11	2	12	0	4	6	8	3	9	1	9	10	6	1	6	0	3	3	6	3	8	5	5	3	1	4	0	3	4
sp|O88736|DHB7_MOUSE;tr|Q8C5N9|Q8C5N9_MOUSE	sp|O88736|DHB7_MOUSE;tr|Q8C5N9|Q8C5N9_MOUSE	4;3	4;3	4;3	>sp|O88736|DHB7_MOUSE 3-keto-steroid reductase OS=Mus musculus GN=Hsd17b7 PE=1 SV=1;>tr|Q8C5N9|Q8C5N9_MOUSE Isoform of O88736, 3-keto-steroid reductase OS=Mus musculus GN=Hsd17b7 PE=1 SV=1	2	4	4	4	0	1	0	1	1	1	1	0	0	0	1	0	1	0	0	0	0	0	1	0	0	0	0	0	0	0	0	0	0	0	1	0	1	1	1	1	0	0	0	1
sp|O88737|BSN_MOUSE;sp|O88737-2|BSN_MOUSE;tr|V9GX98|V9GX98_MOUSE;sp|Q8BL48-2|UNK_MOUSE;sp|Q8BL48|UNK_MOUSE	sp|O88737|BSN_MOUSE;sp|O88737-2|BSN_MOUSE	166;164;50;1;1	166;164;50;1;1	161;159;47;1;1	>sp|O88737|BSN_MOUSE Protein bassoon OS=Mus musculus GN=Bsn PE=1 SV=4;>sp|O88737-2|BSN_MOUSE Isoform of O88737, Isoform 2 of Protein bassoon OS=Mus musculus GN=Bsn	5	166	166	161	52	37	71	59	76	6	10	21	78	31	24	32	17	54	132	72	63	38	29	48	133	84	66	18	12	38	95	56	44	52	37	71	59	76	6	10	21	78	31	24
sp|O88741|GDAP1_MOUSE;sp|O88741-2|GDAP1_MOUSE;tr|A0A087WQZ4|A0A087WQZ4_MOUSE	sp|O88741|GDAP1_MOUSE	16;5;1	16;5;1	16;5;1	>sp|O88741|GDAP1_MOUSE Ganglioside-induced differentiation-associated protein 1 OS=Mus musculus GN=Gdap1 PE=1 SV=1	3	16	16	16	7	4	8	7	7	5	4	8	8	7	6	3	4	8	8	5	5	7	3	6	12	7	4	2	0	4	9	7	5	7	4	8	7	7	5	4	8	8	7	6
sp|O88746|TOM1_MOUSE;tr|Q3UDC3|Q3UDC3_MOUSE;sp|O88746-2|TOM1_MOUSE	sp|O88746|TOM1_MOUSE;tr|Q3UDC3|Q3UDC3_MOUSE	11;11;2	11;11;2	11;11;2	>sp|O88746|TOM1_MOUSE Target of Myb protein 1 OS=Mus musculus GN=Tom1 PE=1 SV=1;>tr|Q3UDC3|Q3UDC3_MOUSE Isoform of O88746, Target of Myb protein 1 OS=Mus musculus GN=Tom1 PE=1 SV=1	3	11	11	11	3	0	1	0	2	6	1	1	0	0	0	3	0	3	0	0	1	2	1	1	0	1	1	0	0	1	0	0	0	3	0	1	0	2	6	1	1	0	0	0
sp|O88783|FA5_MOUSE	sp|O88783|FA5_MOUSE	1	1	1	>sp|O88783|FA5_MOUSE Coagulation factor V OS=Mus musculus GN=F5 PE=1 SV=1	1	1	1	1	0	0	0	0	0	0	0	0	0	0	0	1	1	0	0	0	0	0	0	0	0	0	1	0	0	0	0	0	0	0	0	0	0	0	0	0	0	0	0	0
sp|O88844|IDHC_MOUSE;tr|A0A087WPT4|A0A087WPT4_MOUSE;tr|A0A087WRS9|A0A087WRS9_MOUSE;tr|D3YVY3|D3YVY3_MOUSE;tr|A0A087WRM4|A0A087WRM4_MOUSE	sp|O88844|IDHC_MOUSE	23;9;9;7;4	23;9;9;7;4	22;8;8;6;4	>sp|O88844|IDHC_MOUSE Isocitrate dehydrogenase [NADP] cytoplasmic OS=Mus musculus GN=Idh1 PE=1 SV=2	5	23	23	22	14	12	12	8	8	11	9	9	0	8	7	10	4	6	0	4	5	12	4	3	0	8	8	4	4	3	0	4	4	14	12	12	8	8	11	9	9	0	8	7
sp|O88848|ARL6_MOUSE;sp|O88848-2|ARL6_MOUSE;tr|D3Z067|D3Z067_MOUSE	sp|O88848|ARL6_MOUSE;sp|O88848-2|ARL6_MOUSE	3;2;1	3;2;1	3;2;1	>sp|O88848|ARL6_MOUSE ADP-ribosylation factor-like protein 6 OS=Mus musculus GN=Arl6 PE=1 SV=1;>sp|O88848-2|ARL6_MOUSE Isoform of O88848, Isoform 2 of ADP-ribosylation factor-like protein 6 OS=Mus musculus GN=Arl6	3	3	3	3	0	0	0	0	0	1	0	0	0	0	0	1	0	1	0	0	0	0	0	1	0	0	1	0	0	0	0	0	0	0	0	0	0	0	1	0	0	0	0	0
tr|A2AN96|A2AN96_MOUSE;sp|O88851|RBBP9_MOUSE	tr|A2AN96|A2AN96_MOUSE;sp|O88851|RBBP9_MOUSE	4;4	4;4	4;4	>tr|A2AN96|A2AN96_MOUSE Isoform of O88851, Putative hydrolase RBBP9 OS=Mus musculus GN=Rbbp9 PE=1 SV=1;>sp|O88851|RBBP9_MOUSE Putative hydrolase RBBP9 OS=Mus musculus GN=Rbbp9 PE=1 SV=2	2	4	4	4	1	0	0	0	0	1	0	0	0	0	0	2	1	1	0	0	1	0	0	0	0	0	0	1	0	0	0	0	0	1	0	0	0	0	1	0	0	0	0	0
sp|O88935|SYN1_MOUSE;sp|O88935-3|SYN1_MOUSE	sp|O88935|SYN1_MOUSE;sp|O88935-3|SYN1_MOUSE	48;46	48;46	5;5	>sp|O88935|SYN1_MOUSE Synapsin-1 OS=Mus musculus GN=Syn1 PE=1 SV=2;>sp|O88935-3|SYN1_MOUSE Isoform of O88935, Isoform 3 of Synapsin-1 OS=Mus musculus GN=Syn1	2	48	48	5	31	32	31	30	34	27	34	31	33	27	32	32	33	32	37	34	34	33	32	30	38	35	34	27	29	28	34	32	28	31	32	31	30	34	27	34	31	33	27	32
1067;721068;721069;721070;721071;721072;721073;721074;721075;721076;721077;721078;721079;721080;721081;721082;721083;721084;721085;721086;721087;721088;721089;721090;721091;721092;721093;721094;721095;721096;721097;721098;721099;721100;721101;721102;721103;721104;721105;721106;721107;721108;721109;721110;721111;721112;721113;721114;721115;721116;721117;721118;721119;721120;721121;721122;721123;72…
2387;932388;932389;932390;932391;932392;932393;932394;932395;932396;932397;932398;932399;932400;932401;932402;932403;932404;932405;932406;932407;932408;932409;932410;932411;932412;932413;932414;932415;932416;932417;932418;932419;932420;932421;932422;932423;932424;932425;932426;932427;932428;932429;932430;932431;932432;932433;932434;932435;932436;932437;932438;932439;932440;932441;932442;932443;93…	74940;120354;122061;211004;338482;404594;469124;471041;471147;476856;527697;528023;571124;583371;611002;625352;646001;699922;700729;703775;703995;704520;704696;705188;705518;711048;720648;720863;722949;731182;740304;743529;745043;758406;780884;801301;816514;816526;857249;857280;880005;880049;897308;912626;932341;939130;962226;970346	757;758;759;760;761;762;763;764;765	165;192;258;270;277;343;349;392;414
sp|O88935-1|SYN1_MOUSE	sp|O88935-1|SYN1_MOUSE	44	3	3	>sp|O88935-1|SYN1_MOUSE Isoform of O88935, Isoform Ib of Synapsin-1 OS=Mus musculus GN=Syn1	1	44	3	3	28	29	28	27	31	25	31	31	31	25	32	30	32	30	35	32	33	29	31	27	36	34	33	25	28	24	32	29	27	2	1	2	1	2	0	2	3	3	1	2
1077;721078;721079;721080;721081;721082;721083;721084;721085;721086;721087;721088;721089;721090;721091;721092;721093;721094;721095;721096;721097;721098;721099;721100;721101;721102;721103;721104;721105;721106;721107;721108;721109;721110;721111;721112;721113;721114;721115;721116;721117;721118;721119;721120;721121;721122;721123;721124;721125;721126;721127;721128;721129;721130;721131;721132;721133;72…
0254;970255;970256;970257;970258;970259;970260;970261;970262;970263;970264;970265;970266;970267;970268;970269;970270;970271;970272;970273;970274;970275;970276;970277;970278;970279;970280;970281;970282;970283;970284;970285;970286;970287;970288;970289;970290;970291;970292;970293;970294;970295;970296;970297;970298;970299;970300;970301;970302;970303;970304;970305;970306;970307;970308;970309;970310;97…	74940;120354;122061;211004;338482;404594;469124;471041;471147;527697;528023;571124;583371;611002;625352;646001;699762;700729;703768;703995;704520;704662;705188;705518;711048;720648;720863;722949;731182;740304;743529;745043;758406;801301;857249;857280;880005;880049;897308;912626;932341;939130;962226;970346	757;758;759;760;761;762;763;764;765	165;192;258;270;277;343;349;392;414
tr|Q3TBR2|Q3TBR2_MOUSE;sp|O88947|FA10_MOUSE;tr|Q3U3V1|Q3U3V1_MOUSE	tr|Q3TBR2|Q3TBR2_MOUSE;sp|O88947|FA10_MOUSE;tr|Q3U3V1|Q3U3V1_MOUSE	1;1;1	1;1;1	1;1;1	>tr|Q3TBR2|Q3TBR2_MOUSE Isoform of O88947, Coagulation factor X OS=Mus musculus GN=F10 PE=1 SV=1;>sp|O88947|FA10_MOUSE Coagulation factor X OS=Mus musculus GN=F10 PE=1 SV=1;>tr|Q3U3V1|Q3U3V1_MOUSE Isoform of O88947, Coagulation factor X OS=Mus musculus GN=	3	1	1	1	0	0	0	0	1	0	0	0	0	0	0	0	0	1	0	1	0	0	0	0	0	0	0	0	0	0	0	0	0	0	0	0	0	1	0	0	0	0	0	0
sp|O88951|LIN7B_MOUSE	sp|O88951|LIN7B_MOUSE	10	7	6	>sp|O88951|LIN7B_MOUSE Protein lin-7 homolog B OS=Mus musculus GN=Lin7b PE=1 SV=2	1	10	7	6	1	2	2	2	2	1	1	1	4	3	2	1	2	3	6	3	3	2	1	1	4	1	2	2	1	2	4	2	2	0	0	0	1	0	0	0	0	3	2	0
sp|O88952|LIN7C_MOUSE	sp|O88952|LIN7C_MOUSE	11	11	7	>sp|O88952|LIN7C_MOUSE Protein lin-7 homolog C OS=Mus musculus GN=Lin7c PE=1 SV=2	1	11	11	7	3	5	5	3	3	1	3	2	2	2	3	2	3	3	8	3	3	2	3	2	1	5	4	2	2	2	2	4	3	3	5	5	3	3	1	3	2	2	2	3
sp|O88958|GNPI1_MOUSE;tr|D3Z0R5|D3Z0R5_MOUSE	sp|O88958|GNPI1_MOUSE	5;2	3;1	3;1	>sp|O88958|GNPI1_MOUSE Glucosamine-6-phosphate isomerase 1 OS=Mus musculus GN=Gnpda1 PE=1 SV=3	2	5	3	3	3	1	0	1	1	0	0	0	0	1	2	3	1	0	0	1	0	3	0	1	0	0	1	0	0	0	0	0	0	2	1	0	0	1	0	0	0	0	0	1
sp|O88967|YMEL1_MOUSE	sp|O88967|YMEL1_MOUSE	3	3	3	>sp|O88967|YMEL1_MOUSE ATP-dependent zinc metalloprotease YME1L1 OS=Mus musculus GN=Yme1l1 PE=1 SV=1	1	3	3	3	0	0	0	0	0	1	1	0	0	1	0	0	0	1	0	0	0	0	0	2	0	0	0	0	0	1	0	0	0	0	0	0	0	0	1	1	0	0	1	0
sp|O88974-2|SETB1_MOUSE;sp|O88974-5|SETB1_MOUSE;sp|O88974-6|SETB1_MOUSE;sp|O88974-7|SETB1_MOUSE;tr|G5E8N3|G5E8N3_MOUSE;sp|O88974|SETB1_MOUSE;tr|D3YYC3|D3YYC3_MOUSE;sp|O88974-4|SETB1_MOUSE	sp|O88974-2|SETB1_MOUSE;sp|O88974-5|SETB1_MOUSE;sp|O88974-6|SETB1_MOUSE;sp|O88974-7|SETB1_MOUSE;tr|G5E8N3|G5E8N3_MOUSE;sp|O88974|SETB1_MOUSE;tr|D3YYC3|D3YYC3_MOUSE;sp|O88974-4|SETB1_MOUSE	1;1;1;1;1;1;1;1	1;1;1;1;1;1;1;1	1;1;1;1;1;1;1;1	>sp|O88974-2|SETB1_MOUSE Isoform of O88974, Isoform 2 of Histone-lysine N-methyltransferase SETDB1 OS=Mus musculus GN=Setdb1;>sp|O88974-5|SETB1_MOUSE Isoform of O88974, Isoform 5 of Histone-lysine N-methyltransferase SETDB1 OS=Mus musculus GN=Setdb1;>sp|O8	8	1	1	1	0	0	0	0	0	0	0	1	0	1	1	1	1	0	0	0	0	1	1	1	1	1	0	1	1	1	0	0	0	0	0	0	0	0	0	0	1	0	1	1
sp|O88983|STX8_MOUSE;tr|Q9D0J1|Q9D0J1_MOUSE	sp|O88983|STX8_MOUSE	5;2	5;2	5;2	>sp|O88983|STX8_MOUSE Syntaxin-8 OS=Mus musculus GN=Stx8 PE=1 SV=1	2	5	5	5	0	2	2	2	2	0	1	0	1	2	1	0	1	1	0	1	2	1	2	1	0	1	1	0	1	0	0	0	2	0	2	2	2	2	0	1	0	1	2	1
sp|O88986|KBL_MOUSE;tr|E9PWY6|E9PWY6_MOUSE	sp|O88986|KBL_MOUSE	3;1	3;1	3;1	>sp|O88986|KBL_MOUSE 2-amino-3-ketobutyrate coenzyme A ligase, mitochondrial OS=Mus musculus GN=Gcat PE=1 SV=2	2	3	3	3	0	0	2	0	0	0	0	0	0	0	0	0	0	1	0	0	1	0	0	1	0	0	0	0	0	0	0	0	0	0	0	2	0	0	0	0	0	0	0	0
sp|O88990|ACTN3_MOUSE	sp|O88990|ACTN3_MOUSE	15	3	3	>sp|O88990|ACTN3_MOUSE Alpha-actinin-3 OS=Mus musculus GN=Actn3 PE=2 SV=1	1	15	3	3	8	2	6	1	3	4	1	2	10	2	3	11	6	5	11	5	6	7	6	8	9	8	9	5	3	7	6	7	4	0	0	0	0	0	0	0	0	3	0	0
tr|Q8R357|Q8R357_MOUSE;sp|O88998|NOE1_MOUSE;tr|A3KGE4|A3KGE4_MOUSE;tr|G3X9Q7|G3X9Q7_MOUSE;sp|O88998-3|NOE1_MOUSE;sp|O88998-2|NOE1_MOUSE;sp|O88998-4|NOE1_MOUSE	tr|Q8R357|Q8R357_MOUSE;sp|O88998|NOE1_MOUSE;tr|A3KGE4|A3KGE4_MOUSE;tr|G3X9Q7|G3X9Q7_MOUSE;sp|O88998-3|NOE1_MOUSE	11;11;9;9;9;4;2	11;11;9;9;9;4;2	11;11;9;9;9;4;2	>tr|Q8R357|Q8R357_MOUSE Isoform of O88998, Noelin OS=Mus musculus GN=Olfm1 PE=1 SV=1;>sp|O88998|NOE1_MOUSE Noelin OS=Mus musculus GN=Olfm1 PE=1 SV=1;>tr|A3KGE4|A3KGE4_MOUSE Isoform of O88998, Noelin OS=Mus musculus GN=Olfm1 PE=1 SV=1;>tr|G3X9Q7|G3X9Q7_MOUS	7	11	11	11	5	5	6	5	7	0	0	0	6	0	1	4	4	4	7	5	4	3	2	3	7	6	6	2	3	1	6	2	2	5	5	6	5	7	0	0	0	6	0	1
sp|O89001|CBPD_MOUSE	sp|O89001|CBPD_MOUSE	13	13	13	>sp|O89001|CBPD_MOUSE Carboxypeptidase D OS=Mus musculus GN=Cpd PE=1 SV=2	1	13	13	13	1	4	0	0	2	0	3	0	0	3	2	0	3	0	0	1	0	0	1	1	0	1	0	0	2	0	0	0	0	1	4	0	0	2	0	3	0	0	3	2
sp|O89023|TPP1_MOUSE	sp|O89023|TPP1_MOUSE	3	3	3	>sp|O89023|TPP1_MOUSE Tripeptidyl-peptidase 1 OS=Mus musculus GN=Tpp1 PE=1 SV=2	1	3	3	3	1	2	1	0	1	1	0	0	0	1	1	0	0	2	0	0	0	1	1	0	0	2	0	1	0	0	0	1	1	1	2	1	0	1	1	0	0	0	1	1
tr|G5E843|G5E843_MOUSE;sp|O89026|ROBO1_MOUSE	tr|G5E843|G5E843_MOUSE;sp|O89026|ROBO1_MOUSE	10;10	9;9	9;9	>tr|G5E843|G5E843_MOUSE Isoform of O89026, Roundabout homolog 1 OS=Mus musculus GN=Robo1 PE=1 SV=1;>sp|O89026|ROBO1_MOUSE Roundabout homolog 1 OS=Mus musculus GN=Robo1 PE=1 SV=1	2	10	9	9	0	3	1	1	3	0	2	0	0	2	0	0	1	0	0	0	0	0	3	0	0	1	1	0	1	0	0	0	1	0	2	0	1	2	0	2	0	0	2	0
tr|F2Z469|F2Z469_MOUSE;tr|F2Z468|F2Z468_MOUSE;tr|F2Z3U4|F2Z3U4_MOUSE;sp|O89029|MATN4_MOUSE;sp|O89029-2|MATN4_MOUSE	tr|F2Z469|F2Z469_MOUSE;tr|F2Z468|F2Z468_MOUSE;tr|F2Z3U4|F2Z3U4_MOUSE;sp|O89029|MATN4_MOUSE;sp|O89029-2|MATN4_MOUSE	4;4;4;4;2	4;4;4;4;2	4;4;4;4;2	>tr|F2Z469|F2Z469_MOUSE Isoform of O89029, Matrilin-4 OS=Mus musculus GN=Matn4 PE=1 SV=1;>tr|F2Z468|F2Z468_MOUSE Isoform of O89029, Matrilin-4 OS=Mus musculus GN=Matn4 PE=1 SV=1;>tr|F2Z3U4|F2Z3U4_MOUSE Isoform of O89029, Matrilin-4 OS=Mus musculus GN=Matn4	5	4	4	4	0	2	0	0	1	0	0	0	0	0	0	0	0	0	0	0	0	0	0	0	1	1	0	0	0	0	0	0	0	0	2	0	0	1	0	0	0	0	0	0
sp|O89051|ITM2B_MOUSE	sp|O89051|ITM2B_MOUSE	10	10	10	>sp|O89051|ITM2B_MOUSE Integral membrane protein 2B OS=Mus musculus GN=Itm2b PE=1 SV=1	1	10	10	10	1	4	2	4	3	2	3	0	2	4	4	0	1	0	0	4	3	1	3	2	0	4	5	0	1	0	0	1	2	1	4	2	4	3	2	3	0	2	4	4
tr|Q3U1N0|Q3U1N0_MOUSE;sp|O89053|COR1A_MOUSE;tr|G3UYK8|G3UYK8_MOUSE;tr|A0A0U1RPY8|A0A0U1RPY8_MOUSE;tr|D3YW57|D3YW57_MOUSE;tr|G3UX53|G3UX53_MOUSE;tr|D3YXM2|D3YXM2_MOUSE	tr|Q3U1N0|Q3U1N0_MOUSE;sp|O89053|COR1A_MOUSE;tr|G3UYK8|G3UYK8_MOUSE;tr|A0A0U1RPY8|A0A0U1RPY8_MOUSE	18;18;13;9;6;2;2	18;18;13;9;6;2;2	18;18;13;9;6;2;2	>tr|Q3U1N0|Q3U1N0_MOUSE Isoform of O89053, Coronin OS=Mus musculus GN=Coro1a PE=1 SV=1;>sp|O89053|COR1A_MOUSE Coronin-1A OS=Mus musculus GN=Coro1a PE=1 SV=5;>tr|G3UYK8|G3UYK8_MOUSE Isoform of O89053, Coronin OS=Mus musculus GN=Coro1a PE=1 SV=1;>tr|A0A0U1RP	7	18	18	18	10	6	8	6	11	5	3	3	0	4	7	14	12	12	0	11	13	14	11	9	0	11	11	5	4	11	0	5	10	10	6	8	6	11	5	3	3	0	4	7
tr|D3Z315|D3Z315_MOUSE;sp|O89079|COPE_MOUSE;tr|F6YFR7|F6YFR7_MOUSE;tr|F6XIG5|F6XIG5_MOUSE	tr|D3Z315|D3Z315_MOUSE;sp|O89079|COPE_MOUSE;tr|F6YFR7|F6YFR7_MOUSE	5;5;4;2	5;5;4;2	5;5;4;2	>tr|D3Z315|D3Z315_MOUSE Isoform of O89079, Coatomer subunit epsilon (Fragment) OS=Mus musculus GN=Cope PE=1 SV=1;>sp|O89079|COPE_MOUSE Coatomer subunit epsilon OS=Mus musculus GN=Cope PE=1 SV=3;>tr|F6YFR7|F6YFR7_MOUSE Isoform of O89079, Coatomer subunit ep	4	5	5	5	1	0	0	0	0	1	3	1	3	0	0	1	0	0	0	0	0	1	1	0	0	0	0	0	0	0	0	0	0	1	0	0	0	0	1	3	1	3	0	0
sp|O89084|PDE4A_MOUSE;sp|O89084-3|PDE4A_MOUSE;sp|O89084-2|PDE4A_MOUSE	sp|O89084|PDE4A_MOUSE;sp|O89084-3|PDE4A_MOUSE;sp|O89084-2|PDE4A_MOUSE	11;9;6	7;5;3	7;5;3	>sp|O89084|PDE4A_MOUSE cAMP-specific 3,5-cyclic phosphodiesterase 4A OS=Mus musculus GN=Pde4a PE=1 SV=2;>sp|O89084-3|PDE4A_MOUSE Isoform of O89084, Isoform 3 of cAMP-specific 3,5-cyclic phosphodiesterase 4A OS=Mus musculus GN=Pde4a;>sp|O89084-2|PDE4A_M	3	11	7	7	0	0	1	0	0	0	1	1	2	0	1	4	1	1	6	1	3	0	0	2	0	3	3	0	0	0	1	0	1	0	0	0	0	0	0	0	0	0	0	0
tr|Q545K5|Q545K5_MOUSE;sp|O89086|RBM3_MOUSE;tr|Q8BG13|Q8BG13_MOUSE;tr|S4R2M6|S4R2M6_MOUSE	tr|Q545K5|Q545K5_MOUSE;sp|O89086|RBM3_MOUSE;tr|Q8BG13|Q8BG13_MOUSE;tr|S4R2M6|S4R2M6_MOUSE	4;4;4;2	4;4;4;2	4;4;4;2	>tr|Q545K5|Q545K5_MOUSE Isoform of O89086, MCG116386, isoform CRA_a OS=Mus musculus GN=Rbm3 PE=1 SV=1;>sp|O89086|RBM3_MOUSE RNA-binding protein 3 OS=Mus musculus GN=Rbm3 PE=1 SV=1;>tr|Q8BG13|Q8BG13_MOUSE Isoform of O89086, RNA-binding protein 3 OS=Mus musc	4	4	4	4	0	3	1	0	0	1	1	0	0	0	0	1	0	0	0	0	0	1	1	1	1	0	1	0	0	1	0	0	0	0	3	1	0	0	1	1	0	0	0	0
sp|O89112|LANC1_MOUSE;tr|B2KGR2|B2KGR2_MOUSE	sp|O89112|LANC1_MOUSE;tr|B2KGR2|B2KGR2_MOUSE	16;8	16;8	16;8	>sp|O89112|LANC1_MOUSE LanC-like protein 1 OS=Mus musculus GN=Lancl1 PE=1 SV=1;>tr|B2KGR2|B2KGR2_MOUSE Isoform of O89112, LanC-like protein 1 (Fragment) OS=Mus musculus GN=Lancl1 PE=1 SV=1	2	16	16	16	4	4	4	4	3	4	4	3	5	2	3	6	6	6	7	4	5	3	1	4	7	7	5	3	2	2	5	3	2	4	4	4	4	3	4	4	3	5	2	3
tr|Q3TY13|Q3TY13_MOUSE;sp|O89114|DNJB5_MOUSE;tr|A2AG30|A2AG30_MOUSE	tr|Q3TY13|Q3TY13_MOUSE;sp|O89114|DNJB5_MOUSE;tr|A2AG30|A2AG30_MOUSE	9;9;9	9;9;9	9;9;9	>tr|Q3TY13|Q3TY13_MOUSE Isoform of O89114, DnaJ homolog subfamily B member 5 OS=Mus musculus GN=Dnajb5 PE=1 SV=1;>sp|O89114|DNJB5_MOUSE DnaJ homolog subfamily B member 5 OS=Mus musculus GN=Dnajb5 PE=2 SV=1;>tr|A2AG30|A2AG30_MOUSE Isoform of O89114, DnaJ (H	3	9	9	9	0	0	0	0	0	0	0	0	1	0	0	0	1	0	7	0	0	0	1	0	2	0	0	0	0	0	1	0	0	0	0	0	0	0	0	0	0	1	0	0
sp|O89116|VTI1A_MOUSE	sp|O89116|VTI1A_MOUSE	6	6	6	>sp|O89116|VTI1A_MOUSE Vesicle transport through interaction with t-SNAREs homolog 1A OS=Mus musculus GN=Vti1a PE=1 SV=1	1	6	6	6	1	2	0	1	0	0	0	1	0	0	2	0	3	2	0	2	1	1	0	1	0	5	2	0	0	0	0	0	0	1	2	0	1	0	0	0	1	0	0	2
tr|Q7JCZ3|Q7JCZ3_MOUSE;sp|P00158|CYB_MOUSE	tr|Q7JCZ3|Q7JCZ3_MOUSE;sp|P00158|CYB_MOUSE	2;2	2;2	2;2	>tr|Q7JCZ3|Q7JCZ3_MOUSE Isoform of P00158, Cytochrome b OS=Mus musculus GN=mt-Cytb PE=1 SV=1;>sp|P00158|CYB_MOUSE Cytochrome b OS=Mus musculus GN=Mt-Cyb PE=1 SV=1	2	2	2	2	0	1	1	1	0	2	0	2	0	1	1	1	1	1	0	0	0	1	0	1	2	1	0	1	0	1	1	1	0	0	1	1	1	0	2	0	2	0	1	1
tr|Q9MD68|Q9MD68_MOUSE;sp|P00397|COX1_MOUSE	tr|Q9MD68|Q9MD68_MOUSE;sp|P00397|COX1_MOUSE	4;4	4;4	4;4	>tr|Q9MD68|Q9MD68_MOUSE Isoform of P00397, Cytochrome c oxidase subunit 1 OS=Mus musculus GN=mt-Co1 PE=1 SV=1;>sp|P00397|COX1_MOUSE Cytochrome c oxidase subunit 1 OS=Mus musculus GN=Mtco1 PE=1 SV=2	2	4	4	4	2	1	2	1	1	0	1	3	0	1	2	1	2	2	0	1	2	1	1	2	4	0	1	1	1	0	2	1	1	2	1	2	1	1	0	1	3	0	1	2
tr|Q7JCZ1|Q7JCZ1_MOUSE;sp|P00405|COX2_MOUSE	tr|Q7JCZ1|Q7JCZ1_MOUSE;sp|P00405|COX2_MOUSE	10;10	10;10	10;10	>tr|Q7JCZ1|Q7JCZ1_MOUSE Isoform of P00405, Cytochrome c oxidase subunit 2 OS=Mus musculus GN=mt-Co2 PE=1 SV=1;>sp|P00405|COX2_MOUSE Cytochrome c oxidase subunit 2 OS=Mus musculus GN=Mtco2 PE=1 SV=1	2	10	10	10	5	5	5	5	4	5	5	6	4	7	5	5	5	6	4	5	5	5	5	5	7	5	5	4	5	6	7	6	5	5	5	5	5	4	5	5	6	4	7	5
tr|Q7JCX7|Q7JCX7_MOUSE;sp|P00416|COX3_MOUSE	tr|Q7JCX7|Q7JCX7_MOUSE;sp|P00416|COX3_MOUSE	1;1	1;1	1;1	>tr|Q7JCX7|Q7JCX7_MOUSE Isoform of P00416, Cytochrome c oxidase subunit 3 OS=Mus musculus GN=mt-Co3 PE=1 SV=1;>sp|P00416|COX3_MOUSE Cytochrome c oxidase subunit 3 OS=Mus musculus GN=mt-Co3 PE=1 SV=2	2	1	1	1	1	1	1	1	1	1	1	1	0	1	1	1	1	1	0	1	1	1	1	1	1	1	1	1	1	1	1	1	1	1	1	1	1	1	1	1	1	0	1	1
sp|P00493|HPRT_MOUSE	sp|P00493|HPRT_MOUSE	13	13	13	>sp|P00493|HPRT_MOUSE Hypoxanthine-guanine phosphoribosyltransferase OS=Mus musculus GN=Hprt1 PE=1 SV=3	1	13	13	13	5	5	5	6	6	7	2	3	2	7	6	7	8	8	2	8	9	10	5	6	0	5	5	7	4	4	0	2	5	5	5	5	6	6	7	2	3	2	7	6
tr|Q7JCY9|Q7JCY9_MOUSE;sp|P00848|ATP6_MOUSE	tr|Q7JCY9|Q7JCY9_MOUSE;sp|P00848|ATP6_MOUSE	2;2	2;2	2;2	>tr|Q7JCY9|Q7JCY9_MOUSE Isoform of P00848, ATP synthase subunit a OS=Mus musculus GN=mt-Atp6 PE=1 SV=1;>sp|P00848|ATP6_MOUSE ATP synthase subunit a OS=Mus musculus GN=Mtatp6 PE=1 SV=1	2	2	2	2	0	0	0	0	0	1	0	1	0	0	0	1	0	0	0	0	0	0	0	1	0	1	0	0	0	1	0	1	0	0	0	0	0	0	1	0	1	0	0	0
sp|P00920|CAH2_MOUSE;tr|A0A0A6YX78|A0A0A6YX78_MOUSE	sp|P00920|CAH2_MOUSE	14;6	14;6	14;6	>sp|P00920|CAH2_MOUSE Carbonic anhydrase 2 OS=Mus musculus GN=Ca2 PE=1 SV=4	2	14	14	14	8	9	9	6	7	10	7	8	2	11	10	10	9	8	0	6	8	9	5	7	2	5	9	6	7	7	0	8	6	8	9	9	6	7	10	7	8	2	11	10
sp|P01027|CO3_MOUSE;sp|P01027-2|CO3_MOUSE;tr|H3BL60|H3BL60_MOUSE;tr|H3BKW9|H3BKW9_MOUSE;CON__Q2UVX4	sp|P01027|CO3_MOUSE	22;6;2;2;2	22;6;2;2;2	22;6;2;2;2	>sp|P01027|CO3_MOUSE Complement C3 OS=Mus musculus GN=C3 PE=1 SV=3	5	22	22	22	1	0	0	0	0	10	12	5	0	4	2	0	0	0	0	0	0	1	0	0	0	0	0	0	0	0	0	0	0	1	0	0	0	0	10	12	5	0	4	2
sp|P01631|KV2A7_MOUSE;tr|A0A0B4J1I0|A0A0B4J1I0_MOUSE;tr|A0A075B5N0|A0A075B5N0_MOUSE;tr|A0A075B5K8|A0A075B5K8_MOUSE;tr|F6XWB2|F6XWB2_MOUSE;tr|A0A0G2JDE5|A0A0G2JDE5_MOUSE	sp|P01631|KV2A7_MOUSE;tr|A0A0B4J1I0|A0A0B4J1I0_MOUSE;tr|A0A075B5N0|A0A075B5N0_MOUSE;tr|A0A075B5K8|A0A075B5K8_MOUSE;tr|F6XWB2|F6XWB2_MOUSE;tr|A0A0G2JDE5|A0A0G2JDE5_MOUSE	1;1;1;1;1;1	1;1;1;1;1;1	1;1;1;1;1;1	>sp|P01631|KV2A7_MOUSE Ig kappa chain V-II region 26-10 OS=Mus musculus PE=1 SV=1;>tr|A0A0B4J1I0|A0A0B4J1I0_MOUSE Protein Igkv1-110 (Fragment) OS=Mus musculus GN=Igkv1-110 PE=1 SV=4;>tr|A0A075B5N0|A0A075B5N0_MOUSE Isoform of A0A0G2JDE5, Protein Igkv1-35 OS	6	1	1	1	0	0	0	0	0	0	0	0	1	0	0	0	0	0	0	0	0	0	0	0	0	0	0	0	0	0	0	0	0	0	0	0	0	0	0	0	0	1	0	0
sp|P01831|THY1_MOUSE	sp|P01831|THY1_MOUSE	9	9	9	>sp|P01831|THY1_MOUSE Thy-1 membrane glycoprotein OS=Mus musculus GN=Thy1 PE=1 SV=1	1	9	9	9	5	6	5	7	7	4	4	4	4	4	5	5	6	5	5	5	6	4	7	5	5	6	6	4	4	5	4	5	6	5	6	5	7	7	4	4	4	4	4	5
sp|P01837|IGKC_MOUSE;tr|A0A075B5P2|A0A075B5P2_MOUSE	sp|P01837|IGKC_MOUSE;tr|A0A075B5P2|A0A075B5P2_MOUSE	1;1	1;1	1;1	>sp|P01837|IGKC_MOUSE Ig kappa chain C region OS=Mus musculus PE=1 SV=1;>tr|A0A075B5P2|A0A075B5P2_MOUSE Isoform of P01837, Protein Igkc (Fragment) OS=Mus musculus GN=Igkc PE=1 SV=1	2	1	1	1	0	0	0	0	0	0	0	0	0	1	1	0	0	0	0	0	0	0	0	0	0	0	0	0	0	0	0	0	0	0	0	0	0	0	0	0	0	0	1	1
sp|P01872|IGHM_MOUSE;tr|A0A075B5P6|A0A075B5P6_MOUSE;sp|P01872-2|IGHM_MOUSE;tr|A0A075B6A0|A0A075B6A0_MOUSE	sp|P01872|IGHM_MOUSE;tr|A0A075B5P6|A0A075B5P6_MOUSE;sp|P01872-2|IGHM_MOUSE;tr|A0A075B6A0|A0A075B6A0_MOUSE	9;9;9;9	9;9;9;9	9;9;9;9	>sp|P01872|IGHM_MOUSE Ig mu chain C region OS=Mus musculus GN=Ighm PE=1 SV=2;>tr|A0A075B5P6|A0A075B5P6_MOUSE Isoform of P01872, Ig mu chain C region (Fragment) OS=Mus musculus GN=Ighm PE=1 SV=1;>sp|P01872-2|IGHM_MOUSE Isoform of P01872, Isoform 2 of Ig mu	4	9	9	9	0	0	0	0	0	1	7	2	0	0	0	0	0	0	0	0	0	0	1	0	0	1	0	0	0	0	1	0	0	0	0	0	0	0	1	7	2	0	0	0
sp|P84244|H33_MOUSE;sp|P02301|H3C_MOUSE;tr|F8WI35|F8WI35_MOUSE;tr|E0CZ27|E0CZ27_MOUSE;tr|E0CYN1|E0CYN1_MOUSE;tr|E0CYR7|E0CYR7_MOUSE	sp|P84244|H33_MOUSE;sp|P02301|H3C_MOUSE;tr|F8WI35|F8WI35_MOUSE;tr|E0CZ27|E0CZ27_MOUSE	9;9;8;6;2;2	9;9;8;6;2;2	1;1;0;1;0;0	>sp|P84244|H33_MOUSE Histone H3.3 OS=Mus musculus GN=H3f3a PE=1 SV=2;>sp|P02301|H3C_MOUSE Histone H3.3C OS=Mus musculus GN=H3f3c PE=3 SV=3;>tr|F8WI35|F8WI35_MOUSE Isoform of P84244, Histone H3 OS=Mus musculus GN=H3f3a PE=3 SV=1;>tr|E0CZ27|E0CZ27_MOUSE Isof	6	9	9	1	3	2	6	0	1	6	3	6	4	2	3	5	2	6	2	0	1	6	2	5	7	2	1	3	0	4	3	0	1	3	2	6	0	1	6	3	6	4	2	3
sp|P02469|LAMB1_MOUSE;tr|E9QN70|E9QN70_MOUSE	sp|P02469|LAMB1_MOUSE;tr|E9QN70|E9QN70_MOUSE	3;3	3;3	3;3	>sp|P02469|LAMB1_MOUSE Laminin subunit beta-1 OS=Mus musculus GN=Lamb1 PE=1 SV=3;>tr|E9QN70|E9QN70_MOUSE Isoform of P02469, Laminin subunit beta-1 OS=Mus musculus GN=Lamb1 PE=1 SV=1	2	3	3	3	0	0	0	0	0	1	0	0	1	0	0	0	0	0	0	0	0	0	0	0	3	0	0	0	0	0	3	0	0	0	0	0	0	0	1	0	0	1	0	0
sp|P03888|NU1M_MOUSE	sp|P03888|NU1M_MOUSE	6	6	6	>sp|P03888|NU1M_MOUSE NADH-ubiquinone oxidoreductase chain 1 OS=Mus musculus GN=Mtnd1 PE=1 SV=3	1	6	6	6	3	1	4	2	4	2	5	5	0	4	3	3	0	3	0	0	0	2	1	4	5	2	3	3	1	2	3	1	2	3	1	4	2	4	2	5	5	0	4	3
tr|Q9MD59|Q9MD59_MOUSE;sp|P03893|NU2M_MOUSE	tr|Q9MD59|Q9MD59_MOUSE;sp|P03893|NU2M_MOUSE	2;2	2;2	2;2	>tr|Q9MD59|Q9MD59_MOUSE Isoform of P03893, NADH-ubiquinone oxidoreductase chain 2 OS=Mus musculus GN=mt-Nd2 PE=1 SV=1;>sp|P03893|NU2M_MOUSE NADH-ubiquinone oxidoreductase chain 2 OS=Mus musculus GN=Mtnd2 PE=1 SV=2	2	2	2	2	1	0	1	1	0	1	2	1	0	1	2	1	1	1	0	0	0	0	0	2	2	1	1	1	0	0	2	1	1	1	0	1	1	0	1	2	1	0	1	2
sp|P03899|NU3M_MOUSE	sp|P03899|NU3M_MOUSE	1	1	1	>sp|P03899|NU3M_MOUSE NADH-ubiquinone oxidoreductase chain 3 OS=Mus musculus GN=Mtnd3 PE=1 SV=3	1	1	1	1	0	0	0	0	0	1	1	1	1	1	1	1	1	1	1	1	1	1	0	1	1	1	1	0	0	0	1	1	0	0	0	0	0	0	1	1	1	1	1	1
tr|Q7JCY6|Q7JCY6_MOUSE;sp|P03911|NU4M_MOUSE	tr|Q7JCY6|Q7JCY6_MOUSE;sp|P03911|NU4M_MOUSE	7;7	7;7	7;7	>tr|Q7JCY6|Q7JCY6_MOUSE Isoform of P03911, NADH-ubiquinone oxidoreductase chain 4 OS=Mus musculus GN=mt-Nd4 PE=1 SV=1;>sp|P03911|NU4M_MOUSE NADH-ubiquinone oxidoreductase chain 4 OS=Mus musculus GN=Mtnd4 PE=1 SV=1	2	7	7	7	5	1	7	5	6	5	6	6	0	5	7	2	0	4	0	2	2	5	0	6	6	5	5	2	1	6	6	4	4	5	1	7	5	6	5	6	6	0	5	7
tr|Q9MD82|Q9MD82_MOUSE;sp|P03921|NU5M_MOUSE	tr|Q9MD82|Q9MD82_MOUSE;sp|P03921|NU5M_MOUSE	7;7	7;7	7;7	>tr|Q9MD82|Q9MD82_MOUSE Isoform of P03921, NADH-ubiquinone oxidoreductase chain 5 OS=Mus musculus GN=mt-Nd5 PE=1 SV=1;>sp|P03921|NU5M_MOUSE NADH-ubiquinone oxidoreductase chain 5 OS=Mus musculus GN=Mtnd5 PE=1 SV=3	2	7	7	7	5	1	6	6	2	4	3	5	2	4	5	2	2	4	2	2	2	3	1	2	6	3	1	4	0	3	5	3	4	5	1	6	6	2	4	3	5	2	4	5
tr|Q7JCZ0|Q7JCZ0_MOUSE;sp|P03930|ATP8_MOUSE	tr|Q7JCZ0|Q7JCZ0_MOUSE;sp|P03930|ATP8_MOUSE	3;3	3;3	3;3	>tr|Q7JCZ0|Q7JCZ0_MOUSE Isoform of P03930, ATP synthase protein 8 OS=Mus musculus GN=mt-Atp8 PE=1 SV=1;>sp|P03930|ATP8_MOUSE ATP synthase protein 8 OS=Mus musculus GN=Mtatp8 PE=1 SV=1	2	3	3	3	2	3	2	3	3	2	3	3	1	3	2	2	2	3	1	3	1	2	1	3	2	2	2	1	0	2	0	2	2	2	3	2	3	3	2	3	3	1	3	2
sp|P03995|GFAP_MOUSE;sp|P03995-2|GFAP_MOUSE	sp|P03995|GFAP_MOUSE;sp|P03995-2|GFAP_MOUSE	42;41	42;41	37;36	>sp|P03995|GFAP_MOUSE Glial fibrillary acidic protein OS=Mus musculus GN=Gfap PE=1 SV=4;>sp|P03995-2|GFAP_MOUSE Isoform of P03995, Isoform 2 of Glial fibrillary acidic protein OS=Mus musculus GN=Gfap	2	42	42	37	23	10	20	8	14	28	9	28	25	4	14	17	2	15	11	0	1	22	4	16	31	6	8	18	2	20	35	0	4	23	10	20	8	14	28	9	28	25	4	14
tr|Q3UVB1|Q3UVB1_MOUSE;sp|P04247|MYG_MOUSE	tr|Q3UVB1|Q3UVB1_MOUSE;sp|P04247|MYG_MOUSE	6;6	6;6	6;6	>tr|Q3UVB1|Q3UVB1_MOUSE Isoform of P04247, Myoglobin OS=Mus musculus GN=Mb PE=1 SV=1;>sp|P04247|MYG_MOUSE Myoglobin OS=Mus musculus GN=Mb PE=1 SV=3	2	6	6	6	0	0	0	0	0	4	2	0	0	1	1	0	0	0	0	0	0	0	0	0	0	0	0	0	0	0	0	0	0	0	0	0	0	0	4	2	0	0	1	1
sp|P04370-5|MBP_MOUSE;sp|P04370-10|MBP_MOUSE;tr|F6VME3|F6VME3_MOUSE	sp|P04370-5|MBP_MOUSE;sp|P04370-10|MBP_MOUSE;tr|F6VME3|F6VME3_MOUSE	20;20;20	1;1;1	0;0;0	>sp|P04370-5|MBP_MOUSE Isoform of P04370, Isoform 5 of Myelin basic protein OS=Mus musculus GN=Mbp;>sp|P04370-10|MBP_MOUSE Isoform of P04370, Isoform 10 of Myelin basic protein OS=Mus musculus GN=Mbp;>tr|F6VME3|F6VME3_MOUSE Isoform of P04370, Myelin basic	3	20	1	0	11	12	12	12	12	17	16	17	18	14	13	12	12	13	12	11	9	12	8	11	12	8	11	10	9	10	10	10	10	0	0	0	0	0	1	1	1	1	1	1
15;1041516;1041517;1041518;1041519;1041520;1041521;1041522;1041523;1041524;1041525;1041526;1041527;1041528;1041529;1041530;1041531;1041532;1041533;1041534;1041535;1041536;1041537;1041538;1041539;1041540;1041541;1041542;1041543;1041544;1041545;1041546;1041547;1041548;1041549;1041550;1041551;1041552;1041553;1041554;1041555;1041556;1041557;1041558;1041559;1041560;1041561;1041562;1041563;1041564;1041…	151270;155275;250212;250238;276010;276078;294062;294066;358562;373352;667915;701075;754530;788050;796398;886348;886996;900561;900617;1041481	827	20
sp|P04370-4|MBP_MOUSE;tr|F6RT34|F6RT34_MOUSE	sp|P04370-4|MBP_MOUSE;tr|F6RT34|F6RT34_MOUSE	22;22	22;22	0;0	>sp|P04370-4|MBP_MOUSE Isoform of P04370, Isoform 4 of Myelin basic protein OS=Mus musculus GN=Mbp;>tr|F6RT34|F6RT34_MOUSE Isoform of P04370, Myelin basic protein (Fragment) OS=Mus musculus GN=Mbp PE=1 SV=1	2	22	22	0	11	12	12	12	12	16	16	16	20	13	13	13	12	15	13	12	10	12	8	11	11	8	11	10	9	10	10	10	10	11	12	12	12	12	16	16	16	20	13	13
1510;1041511;1041512;1041513;1041514;1041515;1041516;1041517;1041518;1041519;1041520;1041521;1041522;1041523;1041524;1041525;1041526;1041527;1041528;1041529;1041530;1041531;1041532;1041533;1041534;1041535;1041536;1041537;1041538;1041539;1041540;1041541;1041542;1041543;1041544;1041545;1041546;1041547;1041548;1041549;1041550;1041551;1041552;1041553;1041554;1041555;1041556;1041557;1041558;1041559;10…	151270;155275;250212;250238;276010;276078;294062;294066;358562;373352;667915;701075;701422;788050;796398;811337;818930;886348;886996;900561;900617;1041481	827;828	20;81
sp|P04370-9|MBP_MOUSE;tr|F7A0B0|F7A0B0_MOUSE	sp|P04370-9|MBP_MOUSE;tr|F7A0B0|F7A0B0_MOUSE	21;21	1;1	0;0	>sp|P04370-9|MBP_MOUSE Isoform of P04370, Isoform 9 of Myelin basic protein OS=Mus musculus GN=Mbp;>tr|F7A0B0|F7A0B0_MOUSE Isoform of P04370, Myelin basic protein (Fragment) OS=Mus musculus GN=Mbp PE=1 SV=1	2	21	1	0	11	11	11	11	10	15	15	15	19	13	12	12	11	13	12	11	8	10	8	9	10	8	9	8	7	9	8	9	8	1	1	1	1	0	1	1	1	1	1	1
1650;1041651;1041652;1041653;1041654;1041655;1041656;1041657;1041658;1041659;1041660;1041661;1041662;1041663;1041664;1041665;1041666;1041667;1041668;1041669;1041670;1041671;1041672;1041673;1041674;1041675;1041676;1041677;1041678;1041679;1041680;1041681;1041682;1041683;1041684;1041685;1041686;1041687;1041688;1041689;1041690;1041691;1041692;1041693;1041694;1041695;1041696;1041697;1041698;1041699;10…	151270;155275;250212;250238;289790;294062;294066;358562;373352;667915;701075;701422;788050;796398;811337;818930;886348;886996;900561;900617;1041481	827;828	20;81
sp|P04627|ARAF_MOUSE;tr|B1AUN8|B1AUN8_MOUSE;tr|E9Q0P8|E9Q0P8_MOUSE;tr|B1AUP0|B1AUP0_MOUSE	sp|P04627|ARAF_MOUSE;tr|B1AUN8|B1AUN8_MOUSE;tr|E9Q0P8|E9Q0P8_MOUSE	9;5;5;4	6;5;5;1	0;0;0;0	>sp|P04627|ARAF_MOUSE Serine/threonine-protein kinase A-Raf OS=Mus musculus GN=Araf PE=1 SV=2;>tr|B1AUN8|B1AUN8_MOUSE Isoform of P04627, Serine/threonine-protein kinase A-Raf (Fragment) OS=Mus musculus GN=Araf PE=1 SV=1;>tr|E9Q0P8|E9Q0P8_MOUSE Isoform of P	4	9	6	0	1	1	1	1	1	2	2	3	2	0	1	0	2	0	0	2	0	2	2	0	0	0	0	1	0	0	0	0	0	0	1	0	1	0	1	2	2	2	0	0
sp|P04919-2|B3AT_MOUSE;sp|P04919|B3AT_MOUSE	sp|P04919-2|B3AT_MOUSE;sp|P04919|B3AT_MOUSE	21;21	21;21	21;21	>sp|P04919-2|B3AT_MOUSE Isoform of P04919, Isoform 2 of Band 3 anion transport protein OS=Mus musculus GN=Slc4a1;>sp|P04919|B3AT_MOUSE Band 3 anion transport protein OS=Mus musculus GN=Slc4a1 PE=1 SV=1	2	21	21	21	5	3	5	4	7	13	11	15	12	17	17	0	0	2	0	10	3	2	2	6	1	10	5	2	1	3	1	4	2	5	3	5	4	7	13	11	15	12	17	17
tr|Q4FJQ7|Q4FJQ7_MOUSE;sp|P04925|PRIO_MOUSE	tr|Q4FJQ7|Q4FJQ7_MOUSE;sp|P04925|PRIO_MOUSE	5;5	5;5	5;5	>tr|Q4FJQ7|Q4FJQ7_MOUSE Isoform of P04925, Major prion protein OS=Mus musculus GN=Prnp PE=1 SV=1;>sp|P04925|PRIO_MOUSE Major prion protein OS=Mus musculus GN=Prnp PE=1 SV=2	2	5	5	5	4	4	3	4	4	1	1	3	0	3	3	2	3	2	3	1	2	3	3	1	2	2	3	1	2	3	1	3	3	4	4	3	4	4	1	1	3	0	3	3
sp|P05063|ALDOC_MOUSE	sp|P05063|ALDOC_MOUSE	35	28	28	>sp|P05063|ALDOC_MOUSE Fructose-bisphosphate aldolase C OS=Mus musculus GN=Aldoc PE=1 SV=4	1	35	28	28	22	22	21	21	20	27	27	25	16	27	26	27	26	26	6	19	24	22	24	16	11	21	22	18	19	19	10	22	20	21	20	19	20	17	24	24	21	14	23	23
tr|Q5FWB7|Q5FWB7_MOUSE;sp|P05064|ALDOA_MOUSE;tr|A6ZI44|A6ZI44_MOUSE;tr|D3YWI1|D3YWI1_MOUSE;tr|Q9CPQ9|Q9CPQ9_MOUSE;tr|A6ZI46|A6ZI46_MOUSE;tr|A0A0U1RPN8|A0A0U1RPN8_MOUSE;tr|A0A0U1RPT5|A0A0U1RPT5_MOUSE;tr|D3Z510|D3Z510_MOUSE;tr|D3YV98|D3YV98_MOUSE;tr|Q3UER1|Q3UER1_MOUSE;sp|Q91Y97|ALDOB_MOUSE	tr|Q5FWB7|Q5FWB7_MOUSE;sp|P05064|ALDOA_MOUSE;tr|A6ZI44|A6ZI44_MOUSE;tr|D3YWI1|D3YWI1_MOUSE;tr|Q9CPQ9|Q9CPQ9_MOUSE;tr|A6ZI46|A6ZI46_MOUSE;tr|A0A0U1RPN8|A0A0U1RPN8_MOUSE	36;36;34;24;21;21;19;16;15;15;1;1	36;36;34;24;21;21;19;16;15;15;1;1	18;18;16;9;13;13;9;6;6;6;0;0	>tr|Q5FWB7|Q5FWB7_MOUSE Isoform of P05064, Fructose-bisphosphate aldolase OS=Mus musculus GN=Aldoa PE=1 SV=1;>sp|P05064|ALDOA_MOUSE Fructose-bisphosphate aldolase A OS=Mus musculus GN=Aldoa PE=1 SV=2;>tr|A6ZI44|A6ZI44_MOUSE Isoform of P05064, Fructose-bisp	12	36	36	18	26	26	26	25	23	29	27	25	19	28	25	28	30	27	21	24	27	29	31	25	26	28	28	26	28	23	25	27	28	26	26	26	25	23	29	27	25	19	28	25
1393;931394;931395;931396;931397;931398;931399;931400;931401;931402;931403;931404;931405;931406;931407;931408;931409;931410;931411;931412;931413;931414;931415;931416;931417;931418;931419;931420;931421;931422;931423;931424;931425;931426;931427;931428;931429;931430;931431;931432;962331;962332;962333;962334;962335;962336;962337;962338;962339;962340;962341;962342;962343;962344;962345;962346;962347;96…	6080;6120;11612;44886;52528;53554;99295;99663;208178;274638;274668;314028;314033;350083;398891;460530;463209;578199;578471;700945;701900;702224;706053;731668;731739;750727;751271;758192;758303;908839;931392;962378;981681;1023827;1023867;1056162	842;843;844	165;233;251
sp|P05132-2|KAPCA_MOUSE;sp|P05132|KAPCA_MOUSE	sp|P05132-2|KAPCA_MOUSE;sp|P05132|KAPCA_MOUSE	16;16	16;16	6;6	>sp|P05132-2|KAPCA_MOUSE Isoform of P05132, Isoform 2 of cAMP-dependent protein kinase catalytic subunit alpha OS=Mus musculus GN=Prkaca;>sp|P05132|KAPCA_MOUSE cAMP-dependent protein kinase catalytic subunit alpha OS=Mus musculus GN=Prkaca PE=1 SV=3	2	16	16	6	8	12	10	10	8	7	6	2	3	7	8	8	10	5	3	7	7	7	8	6	1	8	7	2	6	5	1	6	6	8	12	10	10	8	7	6	2	3	7	8
sp|P05201|AATC_MOUSE;tr|F7ALS6|F7ALS6_MOUSE	sp|P05201|AATC_MOUSE	29;8	29;8	29;8	>sp|P05201|AATC_MOUSE Aspartate aminotransferase, cytoplasmic OS=Mus musculus GN=Got1 PE=1 SV=3	2	29	29	29	23	20	20	20	18	25	20	17	1	17	18	24	22	17	1	22	22	25	18	19	0	17	18	18	13	16	0	13	16	23	20	20	20	18	25	20	17	1	17	18
sp|P05202|AATM_MOUSE	sp|P05202|AATM_MOUSE	42	42	42	>sp|P05202|AATM_MOUSE Aspartate aminotransferase, mitochondrial OS=Mus musculus GN=Got2 PE=1 SV=1	1	42	42	42	23	20	23	23	19	26	25	26	23	24	30	28	24	33	30	26	25	28	25	31	32	29	28	19	18	22	30	25	23	23	20	23	23	19	26	25	26	23	24	30
sp|P05213|TBA1B_MOUSE	sp|P05213|TBA1B_MOUSE	34	34	0	>sp|P05213|TBA1B_MOUSE Tubulin alpha-1B chain OS=Mus musculus GN=Tuba1b PE=1 SV=2	1	34	34	0	25	24	24	23	25	27	26	24	24	21	26	24	22	22	19	22	23	25	21	21	18	21	22	24	20	19	18	20	21	25	24	24	23	25	27	26	24	24	21	26
;328631;328632;328633;328634;328635;328636;328637;328638;328639;328640;328641;328642;328643;328644;328645;328646;328647;328648;328649;328650;328651;328652;328653;328654;328655;328656;328657;328658;328659;328660;328661;328662;328663;328664;328665;328666;328667;328668;328669;328670;328671;328672;328673;328674;328675;328676;328677;328678;328679;328680;328681;328682;328683;328684;328685;328686;328687…	25896;25897;25898;25899;25900;25901;25902;25903;25904;25905;25906;25907;25908;25909;25910;25911;25912;25913;25914;25915;25916;25917;25918;25919;25920;25921;25922;25923;25924;25925;25926;25927;25928;25929;25930;25931;25932;25933;25934;25935;25936;25937;25938;25939;25940;25941;25942;25943;25944;25945;25946;25947;25948;25949;25950;25951;25952;25953;25954;25955;25956;25957;25958;25959;25960;25961;259…
;161000;161001;161002;161003;161004;161005;161006;161007;161008;161009;161010;161011;161012;161013;161014;161015;161016;161017;161018;161019;161020;161021;161022;161023;161024;161025;161026;161027;161028;161029;161030;161031;161032;161033;161034;161035;161036;161037;161038;161039;161040;161041;161042;161043;161044;161045;161046;161047;161048;161049;161050;161051;161052;161053;161054;161055;161056…
;541317;541318;541319;541320;541321;541322;541323;541324;541325;541326;541327;541328;541329;541330;541331;541332;541333;541334;541335;541336;541337;541338;541339;541340;541341;541342;541343;541344;541345;541346;541347;541348;541349;541350;541351;541352;541353;541354;541355;541356;541357;541358;541359;541360;541361;541362;541363;541364;541365;541366;541367;541368;541369;541370;541371;541372;541373…	26959;27941;80669;85308;93833;160970;174472;174566;175356;193741;242666;244169;312088;312100;404258;469829;481889;498471;541203;590498;590507;669512;670088;705180;729958;730332;750660;759375;763087;793596;863166;949168;949683;1046938	858;859;860;861;862;863;864;865	36;154;302;313;377;398;413;425
sp|P05480|SRC_MOUSE;tr|Q80XU2|Q80XU2_MOUSE;sp|Q62270|SRMS_MOUSE;tr|Q0VBH4|Q0VBH4_MOUSE;sp|Q62190|RON_MOUSE;tr|F8VQL0|F8VQL0_MOUSE;sp|P16056|MET_MOUSE	sp|P05480|SRC_MOUSE;tr|Q80XU2|Q80XU2_MOUSE	22;21;1;1;1;1;1	22;21;1;1;1;1;1	16;15;0;0;0;0;0	>sp|P05480|SRC_MOUSE Neuronal proto-oncogene tyrosine-protein kinase Src OS=Mus musculus GN=Src PE=1 SV=4;>tr|Q80XU2|Q80XU2_MOUSE Isoform of P05480, Tyrosine-protein kinase OS=Mus musculus GN=Src PE=1 SV=1	7	22	22	16	10	12	8	9	11	2	4	3	2	6	7	9	8	5	2	4	11	9	10	9	2	13	8	4	5	4	2	10	8	10	12	8	9	11	2	4	3	2	6	7
tr|F7DD14|F7DD14_MOUSE;sp|P05532-2|KIT_MOUSE;sp|P05532|KIT_MOUSE;sp|P05532-3|KIT_MOUSE	tr|F7DD14|F7DD14_MOUSE;sp|P05532-2|KIT_MOUSE;sp|P05532|KIT_MOUSE	13;13;13;2	13;13;13;2	13;13;13;2	>tr|F7DD14|F7DD14_MOUSE Isoform of P05532, Mast/stem cell growth factor receptor Kit OS=Mus musculus GN=Kit PE=1 SV=2;>sp|P05532-2|KIT_MOUSE Isoform of P05532, Isoform 2 of Mast/stem cell growth factor receptor Kit OS=Mus musculus GN=Kit;>sp|P05532|KIT_MOU	4	13	13	13	3	8	5	2	7	0	0	0	0	0	0	0	0	0	1	1	1	1	4	2	0	3	4	2	3	1	0	3	2	3	8	5	2	7	0	0	0	0	0	0
tr|A0A0R4J1B4|A0A0R4J1B4_MOUSE;sp|P05555-2|ITAM_MOUSE;tr|E9Q604|E9Q604_MOUSE;sp|P05555|ITAM_MOUSE;tr|G5E8F1|G5E8F1_MOUSE;tr|E9Q5K8|E9Q5K8_MOUSE;tr|Q3U1U4|Q3U1U4_MOUSE	tr|A0A0R4J1B4|A0A0R4J1B4_MOUSE;sp|P05555-2|ITAM_MOUSE;tr|E9Q604|E9Q604_MOUSE;sp|P05555|ITAM_MOUSE;tr|G5E8F1|G5E8F1_MOUSE;tr|E9Q5K8|E9Q5K8_MOUSE;tr|Q3U1U4|Q3U1U4_MOUSE	4;4;4;4;4;4;4	4;4;4;4;4;4;4	4;4;4;4;4;4;4	>tr|A0A0R4J1B4|A0A0R4J1B4_MOUSE Isoform of P05555, Integrin alpha-M OS=Mus musculus GN=Itgam PE=1 SV=1;>sp|P05555-2|ITAM_MOUSE Isoform of P05555, Isoform 2 of Integrin alpha-M OS=Mus musculus GN=Itgam;>tr|E9Q604|E9Q604_MOUSE Isoform of P05555, Integrin alp	7	4	4	4	0	2	0	0	0	0	0	0	0	0	0	0	1	0	0	0	0	0	1	0	0	0	0	0	0	0	0	0	0	0	2	0	0	0	0	0	0	0	0	0
sp|P05977-2|MYL1_MOUSE;tr|E9PWG4|E9PWG4_MOUSE;sp|P05977|MYL1_MOUSE;tr|E0CZ30|E0CZ30_MOUSE;tr|A0A087WRZ7|A0A087WRZ7_MOUSE	sp|P05977-2|MYL1_MOUSE;tr|E9PWG4|E9PWG4_MOUSE;sp|P05977|MYL1_MOUSE;tr|E0CZ30|E0CZ30_MOUSE	8;8;7;4;3	8;8;7;4;3	5;5;4;3;1	>sp|P05977-2|MYL1_MOUSE Isoform of P05977, Isoform MLC3 of Myosin light chain 1/3, skeletal muscle isoform OS=Mus musculus GN=Myl1;>tr|E9PWG4|E9PWG4_MOUSE Isoform of P05977, Myosin light chain 1/3, skeletal muscle isoform OS=Mus musculus GN=Myl1 PE=1 SV=1;	5	8	8	5	0	0	0	0	0	0	0	0	7	0	0	0	0	0	1	0	0	0	0	0	0	0	0	0	0	0	0	0	0	0	0	0	0	0	0	0	0	7	0	0
tr|Q564E2|Q564E2_MOUSE;sp|P06151|LDHA_MOUSE;tr|G5E8N5|G5E8N5_MOUSE;tr|D3Z736|D3Z736_MOUSE;tr|D3YZQ9|D3YZQ9_MOUSE;tr|D3YVR7|D3YVR7_MOUSE;tr|D3YZE4|D3YZE4_MOUSE;tr|Q548Z6|Q548Z6_MOUSE;sp|P00342|LDHC_MOUSE;tr|Q8BVP2|Q8BVP2_MOUSE	tr|Q564E2|Q564E2_MOUSE;sp|P06151|LDHA_MOUSE;tr|G5E8N5|G5E8N5_MOUSE;tr|D3Z736|D3Z736_MOUSE;tr|D3YZQ9|D3YZQ9_MOUSE	29;29;27;21;19;2;2;2;2;1	29;29;27;21;19;2;2;2;2;1	27;27;25;19;17;1;1;1;1;0	>tr|Q564E2|Q564E2_MOUSE Isoform of P06151, L-lactate dehydrogenase OS=Mus musculus GN=Ldha PE=1 SV=1;>sp|P06151|LDHA_MOUSE L-lactate dehydrogenase A chain OS=Mus musculus GN=Ldha PE=1 SV=3;>tr|G5E8N5|G5E8N5_MOUSE Isoform of P06151, L-lactate dehydrogenase	10	29	29	27	22	20	16	15	14	15	15	14	1	10	15	20	17	17	6	16	16	21	13	14	3	15	15	17	17	19	1	14	18	22	20	16	15	14	15	15	14	1	10	15
sp|P06728|APOA4_MOUSE	sp|P06728|APOA4_MOUSE	7	7	7	>sp|P06728|APOA4_MOUSE Apolipoprotein A-IV OS=Mus musculus GN=Apoa4 PE=1 SV=3	1	7	7	7	2	0	0	0	0	5	3	1	0	0	3	0	0	0	0	0	0	0	0	0	0	0	0	0	0	0	0	0	0	2	0	0	0	0	5	3	1	0	0	3
sp|P06745|G6PI_MOUSE;tr|F6SAC3|F6SAC3_MOUSE;CON__Q3ZBD7;tr|A0A0U1RP97|A0A0U1RP97_MOUSE;tr|A0A0U1RQ18|A0A0U1RQ18_MOUSE;tr|A0A0U1RQ72|A0A0U1RQ72_MOUSE	sp|P06745|G6PI_MOUSE;tr|F6SAC3|F6SAC3_MOUSE	30;20;10;8;8;7	30;20;10;8;8;7	30;20;10;8;8;7	>sp|P06745|G6PI_MOUSE Glucose-6-phosphate isomerase OS=Mus musculus GN=Gpi PE=1 SV=4;>tr|F6SAC3|F6SAC3_MOUSE Glucose-6-phosphate isomerase OS=Mus musculus GN=Gm1840 PE=1 SV=1	6	30	30	30	23	19	22	15	19	21	20	17	7	17	19	19	21	19	2	18	17	22	18	17	9	18	16	17	14	16	5	15	13	23	19	22	15	19	21	20	17	7	17	19
sp|P06801|MAOX_MOUSE;tr|Q3TQP6|Q3TQP6_MOUSE	sp|P06801|MAOX_MOUSE;tr|Q3TQP6|Q3TQP6_MOUSE	25;23	25;23	25;23	>sp|P06801|MAOX_MOUSE NADP-dependent malic enzyme OS=Mus musculus GN=Me1 PE=1 SV=2;>tr|Q3TQP6|Q3TQP6_MOUSE Isoform of P06801, Malic enzyme OS=Mus musculus GN=Me1 PE=1 SV=1	2	25	25	25	8	19	8	4	9	13	19	9	7	12	13	6	10	6	7	4	3	8	18	4	9	3	7	5	13	3	2	3	3	8	19	8	4	9	13	19	9	7	12	13
tr|G3X9S2|G3X9S2_MOUSE;sp|P06802-2|ENPP1_MOUSE;tr|A0A0R4J1Q7|A0A0R4J1Q7_MOUSE;sp|P06802|ENPP1_MOUSE;tr|E9QQ26|E9QQ26_MOUSE	tr|G3X9S2|G3X9S2_MOUSE;sp|P06802-2|ENPP1_MOUSE;tr|A0A0R4J1Q7|A0A0R4J1Q7_MOUSE;sp|P06802|ENPP1_MOUSE;tr|E9QQ26|E9QQ26_MOUSE	4;4;4;4;2	4;4;4;4;2	4;4;4;4;2	>tr|G3X9S2|G3X9S2_MOUSE Isoform of P06802, Ectonucleotide pyrophosphatase/phosphodiesterase 1, isoform CRA_d OS=Mus musculus GN=Enpp1 PE=1 SV=1;>sp|P06802-2|ENPP1_MOUSE Isoform of P06802, Isoform 1 of Ectonucleotide pyrophosphatase/phosphodiesterase family	5	4	4	4	0	0	0	0	0	0	3	0	0	2	0	0	0	0	0	0	0	0	0	0	0	0	0	0	0	0	0	0	0	0	0	0	0	0	0	3	0	0	2	0
sp|P06837|NEUM_MOUSE	sp|P06837|NEUM_MOUSE	17	17	16	>sp|P06837|NEUM_MOUSE Neuromodulin OS=Mus musculus GN=Gap43 PE=1 SV=1	1	17	17	16	4	9	4	5	7	5	7	6	2	9	8	5	6	6	1	7	5	4	7	2	0	4	9	2	5	2	0	4	3	4	9	4	5	7	5	7	6	2	9	8
sp|P06880|SOMA_MOUSE	sp|P06880|SOMA_MOUSE	4	4	4	>sp|P06880|SOMA_MOUSE Somatotropin OS=Mus musculus GN=Gh1 PE=2 SV=1	1	4	4	4	0	0	0	0	0	2	1	1	2	0	0	0	0	0	0	0	0	0	0	0	0	0	0	0	0	0	0	0	0	0	0	0	0	0	2	1	1	2	0	0
tr|A0A0A6YVP8|A0A0A6YVP8_MOUSE;tr|D6RGQ0|D6RGQ0_MOUSE;tr|E9Q8H9|E9Q8H9_MOUSE;sp|P06909|CFAH_MOUSE;tr|E9Q8I0|E9Q8I0_MOUSE;tr|A0A0A6YWP4|A0A0A6YWP4_MOUSE;tr|Q61405|Q61405_MOUSE;tr|Q4LDF6|Q4LDF6_MOUSE	tr|A0A0A6YVP8|A0A0A6YVP8_MOUSE;tr|D6RGQ0|D6RGQ0_MOUSE;tr|E9Q8H9|E9Q8H9_MOUSE;sp|P06909|CFAH_MOUSE;tr|E9Q8I0|E9Q8I0_MOUSE;tr|A0A0A6YWP4|A0A0A6YWP4_MOUSE	3;3;3;3;3;2;1;1	3;3;3;3;3;2;1;1	3;3;3;3;3;2;1;1	>tr|A0A0A6YVP8|A0A0A6YVP8_MOUSE Isoform of P06909, Complement factor H OS=Mus musculus GN=Cfh PE=1 SV=1;>tr|D6RGQ0|D6RGQ0_MOUSE Isoform of P06909, Complement factor H OS=Mus musculus GN=Cfh PE=1 SV=1;>tr|E9Q8H9|E9Q8H9_MOUSE Isoform of P06909, Complement fa	8	3	3	3	0	0	0	0	0	0	1	2	0	0	0	0	0	0	0	0	0	0	0	0	0	0	0	0	0	0	0	0	0	0	0	0	0	0	0	1	2	0	0	0
tr|A0A0G2JGD2|A0A0G2JGD2_MOUSE;tr|Q545V2|Q545V2_MOUSE;sp|P07091|S10A4_MOUSE	tr|A0A0G2JGD2|A0A0G2JGD2_MOUSE;tr|Q545V2|Q545V2_MOUSE;sp|P07091|S10A4_MOUSE	1;1;1	1;1;1	1;1;1	>tr|A0A0G2JGD2|A0A0G2JGD2_MOUSE Isoform of P07091, Protein S100-A4 (Fragment) OS=Mus musculus GN=S100a4 PE=1 SV=1;>tr|Q545V2|Q545V2_MOUSE Isoform of P07091, Protein S100 OS=Mus musculus GN=S100a4 PE=1 SV=1;>sp|P07091|S10A4_MOUSE Protein S100-A4 OS=Mus musc	3	1	1	1	0	0	0	0	0	1	0	0	0	0	0	0	0	0	0	0	0	0	0	0	0	0	0	0	0	0	0	0	0	0	0	0	0	0	1	0	0	0	0	0
tr|Q5NCU4|Q5NCU4_MOUSE;tr|Q5NCU5|Q5NCU5_MOUSE;sp|P07214|SPRC_MOUSE;tr|Q5NCU3|Q5NCU3_MOUSE	tr|Q5NCU4|Q5NCU4_MOUSE;tr|Q5NCU5|Q5NCU5_MOUSE;sp|P07214|SPRC_MOUSE	4;4;4;1	4;4;4;1	4;4;4;1	>tr|Q5NCU4|Q5NCU4_MOUSE Isoform of P07214, SPARC OS=Mus musculus GN=Sparc PE=1 SV=1;>tr|Q5NCU5|Q5NCU5_MOUSE Isoform of P07214, SPARC OS=Mus musculus GN=Sparc PE=1 SV=1;>sp|P07214|SPRC_MOUSE SPARC OS=Mus musculus GN=Sparc PE=1 SV=1	4	4	4	4	0	0	0	0	0	0	1	0	2	1	2	0	0	0	0	0	0	0	0	0	0	0	0	0	0	0	0	0	0	0	0	0	0	0	0	1	0	2	1	2
tr|Q5M9K1|Q5M9K1_MOUSE;sp|P07309|TTHY_MOUSE	tr|Q5M9K1|Q5M9K1_MOUSE;sp|P07309|TTHY_MOUSE	6;6	6;6	6;6	>tr|Q5M9K1|Q5M9K1_MOUSE Isoform of P07309, Transthyretin OS=Mus musculus GN=Ttr PE=1 SV=1;>sp|P07309|TTHY_MOUSE Transthyretin OS=Mus musculus GN=Ttr PE=1 SV=1	2	6	6	6	4	4	2	1	4	4	2	1	0	3	2	0	0	0	0	0	0	2	2	0	0	0	1	1	0	0	0	0	2	4	4	2	1	4	4	2	1	0	3	2
tr|A2RTA0|A2RTA0_MOUSE;sp|P07310|KCRM_MOUSE	tr|A2RTA0|A2RTA0_MOUSE;sp|P07310|KCRM_MOUSE	16;16	13;13	13;13	>tr|A2RTA0|A2RTA0_MOUSE Isoform of P07310, Creatine kinase M-type OS=Mus musculus GN=Ckm PE=1 SV=1;>sp|P07310|KCRM_MOUSE Creatine kinase M-type OS=Mus musculus GN=Ckm PE=1 SV=1	2	16	13	13	1	0	0	0	0	10	7	5	0	7	4	2	1	1	0	1	1	1	1	0	0	1	0	0	0	1	0	1	2	0	0	0	0	0	9	7	4	0	6	3
tr|Q542G9|Q542G9_MOUSE;sp|P07356|ANXA2_MOUSE;tr|B0V2N7|B0V2N7_MOUSE;tr|B0V2N8|B0V2N8_MOUSE;tr|B0V2N5|B0V2N5_MOUSE	tr|Q542G9|Q542G9_MOUSE;sp|P07356|ANXA2_MOUSE;tr|B0V2N7|B0V2N7_MOUSE;tr|B0V2N8|B0V2N8_MOUSE;tr|B0V2N5|B0V2N5_MOUSE	24;24;18;16;14	24;24;18;16;14	24;24;18;16;14	>tr|Q542G9|Q542G9_MOUSE Isoform of P07356, Annexin OS=Mus musculus GN=Anxa2 PE=1 SV=1;>sp|P07356|ANXA2_MOUSE Annexin A2 OS=Mus musculus GN=Anxa2 PE=1 SV=2;>tr|B0V2N7|B0V2N7_MOUSE Isoform of P07356, Annexin (Fragment) OS=Mus musculus GN=Anxa2 PE=1 SV=1;>tr|	5	24	24	24	4	6	3	4	4	9	12	13	15	12	13	4	8	3	4	4	4	3	7	3	5	3	2	0	4	1	6	1	1	4	6	3	4	4	9	12	13	15	12	13
tr|Q546G4|Q546G4_MOUSE;sp|P07724|ALBU_MOUSE	tr|Q546G4|Q546G4_MOUSE;sp|P07724|ALBU_MOUSE	45;45	45;45	41;41	>tr|Q546G4|Q546G4_MOUSE Isoform of P07724, Albumin 1 OS=Mus musculus GN=Alb PE=1 SV=1;>sp|P07724|ALBU_MOUSE Serum albumin OS=Mus musculus GN=Alb PE=1 SV=3	2	45	45	41	18	13	14	7	11	41	39	34	16	36	37	36	19	12	0	9	12	32	25	24	1	21	23	20	18	16	0	10	10	18	13	14	7	11	41	39	34	16	36	37
sp|P07758|A1AT1_MOUSE;tr|A0A0A0MQA3|A0A0A0MQA3_MOUSE	sp|P07758|A1AT1_MOUSE;tr|A0A0A0MQA3|A0A0A0MQA3_MOUSE	13;13	1;1	1;1	>sp|P07758|A1AT1_MOUSE Alpha-1-antitrypsin 1-1 OS=Mus musculus GN=Serpina1a PE=1 SV=4;>tr|A0A0A0MQA3|A0A0A0MQA3_MOUSE Isoform of P07758, Alpha-1-antitrypsin 1-1 OS=Mus musculus GN=Serpina1a PE=1 SV=1	2	13	1	1	6	4	2	0	0	13	12	10	0	10	9	2	0	0	0	0	0	7	2	1	0	0	1	2	1	2	0	0	0	0	0	0	0	0	1	1	0	0	0	0
tr|Q80Y52|Q80Y52_MOUSE;sp|P07901|HS90A_MOUSE;tr|B7ZC50|B7ZC50_MOUSE;tr|A2A6A2|A2A6A2_MOUSE;tr|B7ZC49|B7ZC49_MOUSE	tr|Q80Y52|Q80Y52_MOUSE;sp|P07901|HS90A_MOUSE	48;48;13;8;8	30;30;4;4;4	30;30;4;4;4	>tr|Q80Y52|Q80Y52_MOUSE Isoform of P07901, Heat shock protein 90, alpha (Cytosolic), class A member 1 OS=Mus musculus GN=Hsp90aa1 PE=1 SV=2;>sp|P07901|HS90A_MOUSE Heat shock protein HSP 90-alpha OS=Mus musculus GN=Hsp90aa1 PE=1 SV=4	5	48	30	30	34	30	28	21	27	37	34	32	19	28	33	37	26	25	4	25	27	31	27	27	5	27	27	32	26	25	6	26	23	20	17	15	11	15	24	22	21	11	18	22
sp|P08003|PDIA4_MOUSE;tr|A0A0R4J0Z1|A0A0R4J0Z1_MOUSE	sp|P08003|PDIA4_MOUSE;tr|A0A0R4J0Z1|A0A0R4J0Z1_MOUSE	22;22	22;22	22;22	>sp|P08003|PDIA4_MOUSE Protein disulfide-isomerase A4 OS=Mus musculus GN=Pdia4 PE=1 SV=3;>tr|A0A0R4J0Z1|A0A0R4J0Z1_MOUSE Isoform of P08003, Protein disulfide-isomerase A4 OS=Mus musculus GN=Pdia4 PE=1 SV=1	2	22	22	22	7	13	6	0	6	3	15	2	0	5	5	2	5	2	0	0	1	3	9	2	0	1	1	3	3	1	0	0	1	7	13	6	0	6	3	15	2	0	5	5
sp|P08030|APT_MOUSE	sp|P08030|APT_MOUSE	6	6	6	>sp|P08030|APT_MOUSE Adenine phosphoribosyltransferase OS=Mus musculus GN=Aprt PE=1 SV=2	1	6	6	6	3	2	1	0	0	0	0	0	0	0	0	1	0	0	0	0	1	1	1	2	0	1	1	0	0	0	0	0	0	3	2	1	0	0	0	0	0	0	0	0
sp|P08032|SPTA1_MOUSE;REV__tr|E0CYM1|E0CYM1_MOUSE;REV__sp|Q6P6L0-3|FIL1L_MOUSE;REV__tr|E0CYH7|E0CYH7_MOUSE;REV__sp|Q6P6L0|FIL1L_MOUSE	sp|P08032|SPTA1_MOUSE	139;1;1;1;1	138;1;1;1;1	138;1;1;1;1	>sp|P08032|SPTA1_MOUSE Spectrin alpha chain, erythrocytic 1 OS=Mus musculus GN=Spta1 PE=1 SV=3	5	139	138	138	1	1	3	1	1	14	7	31	135	34	43	1	1	1	16	2	1	2	1	1	38	6	2	0	1	1	17	1	1	0	0	2	0	0	13	6	30	134	33	42
tr|Q3UAD6|Q3UAD6_MOUSE;sp|P08113|ENPL_MOUSE;tr|F7C312|F7C312_MOUSE	tr|Q3UAD6|Q3UAD6_MOUSE;sp|P08113|ENPL_MOUSE;tr|F7C312|F7C312_MOUSE	40;40;23	38;38;23	38;38;23	>tr|Q3UAD6|Q3UAD6_MOUSE Isoform of P08113, Endoplasmin OS=Mus musculus GN=Hsp90b1 PE=1 SV=1;>sp|P08113|ENPL_MOUSE Endoplasmin OS=Mus musculus GN=Hsp90b1 PE=1 SV=2;>tr|F7C312|F7C312_MOUSE Isoform of P08113, Endoplasmin (Fragment) OS=Mus musculus GN=Hsp90b1	3	40	38	38	20	29	23	10	22	22	24	18	3	18	18	17	23	12	0	11	13	20	27	18	0	13	15	13	22	14	0	11	13	18	27	21	9	20	20	22	16	3	16	16
tr|B2RQQ8|B2RQQ8_MOUSE;sp|P08122|CO4A2_MOUSE;tr|D3YV27|D3YV27_MOUSE	tr|B2RQQ8|B2RQQ8_MOUSE;sp|P08122|CO4A2_MOUSE	4;4;1	4;4;1	4;4;1	>tr|B2RQQ8|B2RQQ8_MOUSE Isoform of P08122, Collagen alpha-2(IV) chain OS=Mus musculus GN=Col4a2 PE=1 SV=1;>sp|P08122|CO4A2_MOUSE Collagen alpha-2(IV) chain OS=Mus musculus GN=Col4a2 PE=1 SV=4	3	4	4	4	0	0	0	0	0	1	0	0	0	0	0	2	0	0	0	0	0	0	0	0	3	0	0	0	0	0	2	0	0	0	0	0	0	0	1	0	0	0	0	0
tr|Q3TXU4|Q3TXU4_MOUSE;sp|P08226|APOE_MOUSE;tr|G3UWN5|G3UWN5_MOUSE;tr|G3UZM8|G3UZM8_MOUSE;tr|E9Q327|E9Q327_MOUSE;tr|G3UWW2|G3UWW2_MOUSE;tr|D3YUF0|D3YUF0_MOUSE;tr|D3Z2C5|D3Z2C5_MOUSE;CON__Q03247;sp|Q8VHG0|FMO4_MOUSE	tr|Q3TXU4|Q3TXU4_MOUSE;sp|P08226|APOE_MOUSE;tr|G3UWN5|G3UWN5_MOUSE	16;16;10;7;7;1;1;1;1;1	16;16;10;7;7;1;1;1;1;1	16;16;10;7;7;1;1;1;1;1	>tr|Q3TXU4|Q3TXU4_MOUSE Isoform of P08226, Apolipoprotein E OS=Mus musculus GN=Apoe PE=1 SV=1;>sp|P08226|APOE_MOUSE Apolipoprotein E OS=Mus musculus GN=Apoe PE=1 SV=2;>tr|G3UWN5|G3UWN5_MOUSE Isoform of P08226, Apolipoprotein E (Fragment) OS=Mus musculus GN	10	16	16	16	8	11	8	6	8	11	8	2	2	8	9	8	6	5	0	3	5	9	8	6	1	4	7	3	2	3	0	4	7	8	11	8	6	8	11	8	2	2	8	9
sp|P08228|SODC_MOUSE	sp|P08228|SODC_MOUSE	6	6	6	>sp|P08228|SODC_MOUSE Superoxide dismutase [Cu-Zn] OS=Mus musculus GN=Sod1 PE=1 SV=2	1	6	6	6	5	5	5	5	5	5	5	5	0	5	5	5	6	4	0	5	5	5	5	5	0	4	4	4	4	3	0	3	4	5	5	5	5	5	5	5	5	0	5	5
sp|P08249|MDHM_MOUSE;tr|A0A0G2JF23|A0A0G2JF23_MOUSE;tr|A0A0G2JGY4|A0A0G2JGY4_MOUSE	sp|P08249|MDHM_MOUSE	20;8;6	20;8;6	20;8;6	>sp|P08249|MDHM_MOUSE Malate dehydrogenase, mitochondrial OS=Mus musculus GN=Mdh2 PE=1 SV=3	3	20	20	20	16	16	16	15	16	15	15	18	8	16	16	19	16	19	14	17	18	17	16	16	18	16	18	15	14	17	13	16	15	16	16	16	15	16	15	15	18	8	16	16
tr|Q8BGR3|Q8BGR3_MOUSE;sp|P08414|KCC4_MOUSE;tr|V9GXY4|V9GXY4_MOUSE;tr|Q547H1|Q547H1_MOUSE;sp|P58801|RIPK2_MOUSE	tr|Q8BGR3|Q8BGR3_MOUSE;sp|P08414|KCC4_MOUSE	12;12;1;1;1	12;12;1;1;1	12;12;1;1;1	>tr|Q8BGR3|Q8BGR3_MOUSE Isoform of P08414, Calcium/calmodulin-dependent protein kinase IV OS=Mus musculus GN=Camk4 PE=1 SV=1;>sp|P08414|KCC4_MOUSE Calcium/calmodulin-dependent protein kinase type IV OS=Mus musculus GN=Camk4 PE=1 SV=2	5	12	12	12	2	3	2	1	2	0	0	0	1	0	0	6	1	1	7	0	2	1	0	1	0	1	0	1	1	0	0	0	0	2	3	2	1	2	0	0	0	1	0	0
sp|P08551|NFL_MOUSE	sp|P08551|NFL_MOUSE	63	58	58	>sp|P08551|NFL_MOUSE Neurofilament light polypeptide OS=Mus musculus GN=Nefl PE=1 SV=5	1	63	58	58	26	15	34	10	21	42	29	44	50	25	30	24	12	27	27	13	14	27	13	23	43	15	19	23	6	26	42	9	10	24	14	30	8	18	37	24	39	46	21	26
5857;965858;965859;965860;965861;965862;965863;965864;965865;965866;965867;965868;965869;965870;965871;965872;965873;965874;965875;965876;965877;965878;965879;965880;965881;965882;965883;965884;965885;965886;965887;965888;965889;965890;965891;965892;965893;965894;965895;965896;965897;965898;965899;965900;965901;965902;965903;965904;965905;965906;965907;965908;965909;965910;965911;965912;965913;96…	19233;19235;58549;67985;110497;110513;110547;110760;177121;177123;177130;177812;177836;186455;198912;220807;236674;240405;280358;289274;328141;388983;389267;462326;465424;471293;478676;480606;508445;547756;584835;615357;616249;681584;700739;710404;710407;732692;732759;732791;735912;735969;755531;755611;763264;765040;770365;770614;782890;782899;789495;820028;820070;837531;869761;953084;953182;9533…	955;956;957;958;959;960;961;962	65;217;247;274;326;348;381;435
tr|A0A0R4J036|A0A0R4J036_MOUSE;sp|P08553|NFM_MOUSE;tr|D3YZ35|D3YZ35_MOUSE;REV__tr|A0A0G2JF16|A0A0G2JF16_MOUSE;REV__sp|Q8R344|CCD12_MOUSE	tr|A0A0R4J036|A0A0R4J036_MOUSE;sp|P08553|NFM_MOUSE;tr|D3YZ35|D3YZ35_MOUSE	68;68;36;1;1	68;68;36;1;1	62;62;33;1;1	>tr|A0A0R4J036|A0A0R4J036_MOUSE Isoform of P08553, Neurofilament 3, medium OS=Mus musculus GN=Nefm PE=1 SV=1;>sp|P08553|NFM_MOUSE Neurofilament medium polypeptide OS=Mus musculus GN=Nefm PE=1 SV=4;>tr|D3YZ35|D3YZ35_MOUSE Isoform of P08553, Neurofilament me	5	68	68	62	25	11	32	13	17	52	32	47	49	23	33	27	10	29	35	12	11	24	9	24	41	11	19	18	7	23	41	9	13	25	11	32	13	17	52	32	47	49	23	33
tr|A0A0G2JGP4|A0A0G2JGP4_MOUSE;tr|Q9D091|Q9D091_MOUSE;sp|P08556|RASN_MOUSE;tr|A0A0G2JE25|A0A0G2JE25_MOUSE	tr|A0A0G2JGP4|A0A0G2JGP4_MOUSE;tr|Q9D091|Q9D091_MOUSE;sp|P08556|RASN_MOUSE;tr|A0A0G2JE25|A0A0G2JE25_MOUSE	12;12;12;10	1;1;1;1	1;1;1;1	>tr|A0A0G2JGP4|A0A0G2JGP4_MOUSE Isoform of P08556, GTPase NRas (Fragment) OS=Mus musculus GN=Nras PE=1 SV=1;>tr|Q9D091|Q9D091_MOUSE Isoform of P08556, GTPase NRas OS=Mus musculus GN=Nras PE=1 SV=1;>sp|P08556|RASN_MOUSE GTPase NRas OS=Mus musculus GN=Nras P	4	12	1	1	6	8	8	8	7	5	4	5	0	8	7	6	6	5	0	8	6	6	8	3	0	7	8	2	5	5	0	6	6	0	1	1	0	0	0	0	0	0	1	1
sp|P08752|GNAI2_MOUSE;tr|A0A0A6YWA9|A0A0A6YWA9_MOUSE	sp|P08752|GNAI2_MOUSE;tr|A0A0A6YWA9|A0A0A6YWA9_MOUSE	21;11	10;8	10;8	>sp|P08752|GNAI2_MOUSE Guanine nucleotide-binding protein G(i) subunit alpha-2 OS=Mus musculus GN=Gnai2 PE=1 SV=5;>tr|A0A0A6YWA9|A0A0A6YWA9_MOUSE Isoform of P08752, Guanine nucleotide-binding protein G(i) subunit alpha-2 (Fragment) OS=Mus musculus GN=Gnai2	2	21	10	10	11	15	11	13	13	15	16	17	13	15	19	13	17	16	5	15	17	16	15	14	4	13	16	8	13	10	3	11	10	7	7	7	7	7	10	10	10	7	8	10
sp|P09055|ITB1_MOUSE;sp|P09055-2|ITB1_MOUSE	sp|P09055|ITB1_MOUSE;sp|P09055-2|ITB1_MOUSE	10;8	10;8	10;8	>sp|P09055|ITB1_MOUSE Integrin beta-1 OS=Mus musculus GN=Itgb1 PE=1 SV=1;>sp|P09055-2|ITB1_MOUSE Isoform of P09055, Isoform 2 of Integrin beta-1 OS=Mus musculus GN=Itgb1	2	10	10	10	1	2	2	1	4	3	3	0	0	6	5	1	2	0	0	0	2	2	1	0	0	2	2	0	2	0	0	0	0	1	2	2	1	4	3	3	0	0	6	5
sp|P09103|PDIA1_MOUSE;tr|E9Q8G8|E9Q8G8_MOUSE	sp|P09103|PDIA1_MOUSE	26;8	26;8	26;8	>sp|P09103|PDIA1_MOUSE Protein disulfide-isomerase OS=Mus musculus GN=P4hb PE=1 SV=2	2	26	26	26	11	20	9	6	8	13	18	12	0	13	14	8	17	6	0	4	3	10	14	7	0	8	8	5	10	6	0	6	4	11	20	9	6	8	13	18	12	0	13	14
sp|P09242|PPBT_MOUSE;tr|B1AXF5|B1AXF5_MOUSE;tr|E9Q7P8|E9Q7P8_MOUSE	sp|P09242|PPBT_MOUSE;tr|B1AXF5|B1AXF5_MOUSE;tr|E9Q7P8|E9Q7P8_MOUSE	2;1;1	2;1;1	2;1;1	>sp|P09242|PPBT_MOUSE Alkaline phosphatase, tissue-nonspecific isozyme OS=Mus musculus GN=Alpl PE=1 SV=2;>tr|B1AXF5|B1AXF5_MOUSE Isoform of P09242, Alkaline phosphatase (Fragment) OS=Mus musculus GN=Alpl PE=1 SV=7;>tr|E9Q7P8|E9Q7P8_MOUSE Isoform of P09242,	3	2	2	2	0	0	0	0	0	1	0	0	0	1	1	0	0	0	0	0	0	1	0	0	0	0	0	0	0	0	0	0	0	0	0	0	0	0	1	0	0	0	1	1
sp|P09405|NUCL_MOUSE	sp|P09405|NUCL_MOUSE	16	16	16	>sp|P09405|NUCL_MOUSE Nucleolin OS=Mus musculus GN=Ncl PE=1 SV=2	1	16	16	16	8	3	4	0	0	11	8	9	9	0	1	10	2	6	0	0	0	10	1	4	9	0	0	8	2	4	5	0	0	8	3	4	0	0	11	8	9	9	0	1
sp|P09411|PGK1_MOUSE;tr|S4R2M7|S4R2M7_MOUSE;sp|P09041|PGK2_MOUSE	sp|P09411|PGK1_MOUSE;tr|S4R2M7|S4R2M7_MOUSE	33;21;6	33;21;6	33;21;6	>sp|P09411|PGK1_MOUSE Phosphoglycerate kinase 1 OS=Mus musculus GN=Pgk1 PE=1 SV=4;>tr|S4R2M7|S4R2M7_MOUSE Isoform of P09411, Phosphoglycerate kinase OS=Mus musculus GN=Pgk1 PE=1 SV=1	3	33	33	33	23	20	22	19	15	22	22	18	6	18	20	22	21	19	2	19	20	24	21	18	7	19	18	19	16	17	3	16	16	23	20	22	19	15	22	22	18	6	18	20
sp|P09470|ACE_MOUSE;tr|F6QCP8|F6QCP8_MOUSE;sp|P09470-2|ACE_MOUSE	sp|P09470|ACE_MOUSE;tr|F6QCP8|F6QCP8_MOUSE	9;6;4	9;6;4	9;6;4	>sp|P09470|ACE_MOUSE Angiotensin-converting enzyme OS=Mus musculus GN=Ace PE=1 SV=3;>tr|F6QCP8|F6QCP8_MOUSE Isoform of P09470, Angiotensin-converting enzyme (Fragment) OS=Mus musculus GN=Ace PE=1 SV=1	3	9	9	9	0	1	1	0	0	1	5	0	0	1	2	0	0	0	0	0	1	0	5	2	0	1	0	0	1	0	0	1	0	0	1	1	0	0	1	5	0	0	1	2
sp|P09528|FRIH_MOUSE	sp|P09528|FRIH_MOUSE	10	10	10	>sp|P09528|FRIH_MOUSE Ferritin heavy chain OS=Mus musculus GN=Fth1 PE=1 SV=2	1	10	10	10	6	5	6	3	6	8	7	7	1	6	5	7	7	5	0	4	5	5	6	5	0	5	5	3	4	4	0	3	5	6	5	6	3	6	8	7	7	1	6	5
tr|E9Q2Z4|E9Q2Z4_MOUSE;tr|Q5BL14|Q5BL14_MOUSE;sp|P09602|HMGN2_MOUSE;tr|J3QM43|J3QM43_MOUSE;tr|A3KGL9|A3KGL9_MOUSE;tr|B7ZCQ3|B7ZCQ3_MOUSE;tr|F6W687|F6W687_MOUSE	tr|E9Q2Z4|E9Q2Z4_MOUSE;tr|Q5BL14|Q5BL14_MOUSE;sp|P09602|HMGN2_MOUSE;tr|J3QM43|J3QM43_MOUSE;tr|A3KGL9|A3KGL9_MOUSE;tr|B7ZCQ3|B7ZCQ3_MOUSE;tr|F6W687|F6W687_MOUSE	1;1;1;1;1;1;1	1;1;1;1;1;1;1	1;1;1;1;1;1;1	>tr|E9Q2Z4|E9Q2Z4_MOUSE Protein Gm16494 OS=Mus musculus GN=Gm16494 PE=4 SV=1;>tr|Q5BL14|Q5BL14_MOUSE Isoform of P09602, High mobility group nucleosomal binding domain 2 OS=Mus musculus GN=Hmgn2 PE=1 SV=1;>sp|P09602|HMGN2_MOUSE Non-histone chromosomal prote	7	1	1	1	1	0	1	0	0	0	0	0	0	0	0	0	0	0	0	0	0	0	0	0	0	0	0	0	0	0	0	0	0	1	0	1	0	0	0	0	0	0	0	0
tr|Q4FJX9|Q4FJX9_MOUSE;sp|P09671|SODM_MOUSE	tr|Q4FJX9|Q4FJX9_MOUSE;sp|P09671|SODM_MOUSE	11;11	11;11	11;11	>tr|Q4FJX9|Q4FJX9_MOUSE Isoform of P09671, Superoxide dismutase OS=Mus musculus GN=Sod2 PE=1 SV=1;>sp|P09671|SODM_MOUSE Superoxide dismutase [Mn], mitochondrial OS=Mus musculus GN=Sod2 PE=1 SV=3	2	11	11	11	8	5	8	6	5	8	6	8	5	5	7	7	5	7	5	7	6	8	6	7	10	7	6	5	4	6	6	6	6	8	5	8	6	5	8	6	8	5	5	7
tr|A0A0A6YVR9|A0A0A6YVR9_MOUSE;sp|P09925|SURF1_MOUSE;tr|V9GXE6|V9GXE6_MOUSE;tr|A0A0A6YVY3|A0A0A6YVY3_MOUSE	tr|A0A0A6YVR9|A0A0A6YVR9_MOUSE;sp|P09925|SURF1_MOUSE;tr|V9GXE6|V9GXE6_MOUSE	4;4;3;1	4;4;3;1	4;4;3;1	>tr|A0A0A6YVR9|A0A0A6YVR9_MOUSE Isoform of P09925, Surfeit locus protein 1 (Fragment) OS=Mus musculus GN=Surf1 PE=1 SV=1;>sp|P09925|SURF1_MOUSE Surfeit locus protein 1 OS=Mus musculus GN=Surf1 PE=1 SV=3;>tr|V9GXE6|V9GXE6_MOUSE Isoform of P09925, Surfeit lo	4	4	4	4	1	0	2	2	1	1	1	3	0	1	1	1	1	0	0	1	0	0	0	1	0	0	1	0	0	1	1	0	0	1	0	2	2	1	1	1	3	0	1	1
sp|P0C028|NUD11_MOUSE;sp|P0C027|NUD10_MOUSE;tr|Q4FJR0|Q4FJR0_MOUSE;sp|Q8R2U6|NUDT4_MOUSE	sp|P0C028|NUD11_MOUSE;sp|P0C027|NUD10_MOUSE;tr|Q4FJR0|Q4FJR0_MOUSE;sp|Q8R2U6|NUDT4_MOUSE	6;6;3;3	6;6;3;3	5;5;2;2	>sp|P0C028|NUD11_MOUSE Diphosphoinositol polyphosphate phosphohydrolase 3-beta OS=Mus musculus GN=Nudt11 PE=1 SV=1;>sp|P0C027|NUD10_MOUSE Diphosphoinositol polyphosphate phosphohydrolase 3-alpha OS=Mus musculus GN=Nudt10 PE=1 SV=1;>tr|Q4FJR0|Q4FJR0_MOUSE I	4	6	6	5	0	0	0	0	1	1	1	0	0	0	0	0	2	0	0	0	1	1	1	0	0	0	2	0	0	0	0	1	0	0	0	0	0	1	1	1	0	0	0	0
tr|B1AZ39|B1AZ39_MOUSE;sp|P0C0A3|CHMP6_MOUSE;tr|B1AZ42|B1AZ42_MOUSE;tr|B1AZ41|B1AZ41_MOUSE	tr|B1AZ39|B1AZ39_MOUSE;sp|P0C0A3|CHMP6_MOUSE;tr|B1AZ42|B1AZ42_MOUSE	5;5;3;1	5;5;3;1	5;5;3;1	>tr|B1AZ39|B1AZ39_MOUSE Isoform of P0C0A3, Charged multivesicular body protein 6 OS=Mus musculus GN=Chmp6 PE=1 SV=1;>sp|P0C0A3|CHMP6_MOUSE Charged multivesicular body protein 6 OS=Mus musculus GN=Chmp6 PE=1 SV=2;>tr|B1AZ42|B1AZ42_MOUSE Isoform of P0C0A3, C	4	5	5	5	0	3	1	2	1	0	3	1	0	1	3	3	2	0	0	1	3	1	1	0	0	1	3	1	1	1	0	1	1	0	3	1	2	1	0	3	1	0	1	3
tr|B2RVP5|B2RVP5_MOUSE;sp|Q3THW5|H2AV_MOUSE;sp|P0C0S6|H2AZ_MOUSE;tr|Q8R029|Q8R029_MOUSE;tr|Q3UA95|Q3UA95_MOUSE;tr|G3UWL7|G3UWL7_MOUSE	tr|B2RVP5|B2RVP5_MOUSE;sp|Q3THW5|H2AV_MOUSE;sp|P0C0S6|H2AZ_MOUSE;tr|Q8R029|Q8R029_MOUSE;tr|Q3UA95|Q3UA95_MOUSE	6;6;6;4;3;2	4;4;4;3;2;1	4;4;4;3;2;1	>tr|B2RVP5|B2RVP5_MOUSE Isoform of Q3THW5, Histone H2A OS=Mus musculus GN=H2afv PE=1 SV=1;>sp|Q3THW5|H2AV_MOUSE Histone H2A.V OS=Mus musculus GN=H2afv PE=1 SV=3;>sp|P0C0S6|H2AZ_MOUSE Histone H2A.Z OS=Mus musculus GN=H2afz PE=1 SV=2;>tr|Q8R029|Q8R029_MOUSE	6	6	4	4	4	3	4	1	1	5	2	4	4	1	1	3	3	4	3	1	2	3	1	3	3	1	1	3	2	3	3	1	1	2	1	2	0	0	3	1	2	3	0	1
sp|P0C192|LRC4B_MOUSE;tr|D3Z2D1|D3Z2D1_MOUSE;tr|D3YZP3|D3YZP3_MOUSE;sp|Q99PH1|LRRC4_MOUSE	sp|P0C192|LRC4B_MOUSE;tr|D3Z2D1|D3Z2D1_MOUSE;tr|D3YZP3|D3YZP3_MOUSE	12;7;6;2	12;7;6;2	10;5;4;0	>sp|P0C192|LRC4B_MOUSE Leucine-rich repeat-containing protein 4B OS=Mus musculus GN=Lrrc4b PE=1 SV=1;>tr|D3Z2D1|D3Z2D1_MOUSE Isoform of P0C192, Leucine-rich repeat-containing protein 4B (Fragment) OS=Mus musculus GN=Lrrc4b PE=1 SV=1;>tr|D3YZP3|D3YZP3_MOUSE	4	12	12	10	5	3	7	2	6	0	1	1	0	0	2	2	0	2	1	5	2	0	1	4	6	5	4	1	0	0	2	1	2	5	3	7	2	6	0	1	1	0	0	2
tr|D3Z6S7|D3Z6S7_MOUSE;sp|P0C673|IGS11_MOUSE	tr|D3Z6S7|D3Z6S7_MOUSE;sp|P0C673|IGS11_MOUSE	2;2	2;2	2;2	>tr|D3Z6S7|D3Z6S7_MOUSE Isoform of P0C673, Immunoglobulin superfamily member 11 OS=Mus musculus GN=Igsf11 PE=1 SV=1;>sp|P0C673|IGS11_MOUSE Immunoglobulin superfamily member 11 OS=Mus musculus GN=Igsf11 PE=1 SV=1	2	2	2	2	0	0	0	0	0	0	0	0	0	1	1	0	0	0	0	0	0	0	0	0	0	1	0	0	0	0	0	0	0	0	0	0	0	0	0	0	0	0	1	1
tr|D3Z5R4|D3Z5R4_MOUSE;sp|P0C7L0-2|WIPF3_MOUSE;tr|E9Q2D0|E9Q2D0_MOUSE;sp|P0C7L0|WIPF3_MOUSE	tr|D3Z5R4|D3Z5R4_MOUSE;sp|P0C7L0-2|WIPF3_MOUSE;tr|E9Q2D0|E9Q2D0_MOUSE;sp|P0C7L0|WIPF3_MOUSE	8;8;8;8	8;8;8;8	8;8;8;8	>tr|D3Z5R4|D3Z5R4_MOUSE Isoform of P0C7L0, WAS/WASL-interacting protein family member 3 OS=Mus musculus GN=Wipf3 PE=1 SV=1;>sp|P0C7L0-2|WIPF3_MOUSE Isoform of P0C7L0, Isoform 2 of WAS/WASL-interacting protein family member 3 OS=Mus musculus GN=Wipf3;>tr|E9	4	8	8	8	5	6	5	3	4	0	0	0	0	0	0	0	2	1	0	0	0	5	5	2	3	1	3	3	1	2	0	2	0	5	6	5	3	4	0	0	0	0	0	0
sp|P0C7M9|CLC2L_MOUSE	sp|P0C7M9|CLC2L_MOUSE	4	4	4	>sp|P0C7M9|CLC2L_MOUSE C-type lectin domain family 2 member L OS=Mus musculus GN=Clec2l PE=1 SV=1	1	4	4	4	0	1	1	2	1	1	2	2	0	3	3	0	1	1	0	1	1	0	2	0	0	1	2	0	0	0	0	1	0	0	1	1	2	1	1	2	2	0	3	3
sp|P0C7W3|TOR2X_MOUSE;tr|H3BK73|H3BK73_MOUSE;sp|Q8R1J9|TOR2A_MOUSE	sp|P0C7W3|TOR2X_MOUSE;tr|H3BK73|H3BK73_MOUSE;sp|Q8R1J9|TOR2A_MOUSE	1;1;1	1;1;1	1;1;1	>sp|P0C7W3|TOR2X_MOUSE Isoform of Q8R1J9, Prosalusin OS=Mus musculus GN=Tor2a PE=3 SV=1;>tr|H3BK73|H3BK73_MOUSE Isoform of Q8R1J9, Prosalusin (Fragment) OS=Mus musculus GN=Tor2a PE=1 SV=1;>sp|Q8R1J9|TOR2A_MOUSE Torsin-2A OS=Mus musculus GN=Tor2a PE=1 SV=1	3	1	1	1	0	1	0	0	0	0	0	0	0	0	0	0	0	0	0	0	0	0	0	0	0	0	0	0	0	0	0	0	0	0	1	0	0	0	0	0	0	0	0	0
tr|S4R191|S4R191_MOUSE;tr|S4R1P3|S4R1P3_MOUSE;tr|S4R2T3|S4R2T3_MOUSE;sp|P0C8K7|SMIM1_MOUSE	tr|S4R191|S4R191_MOUSE;tr|S4R1P3|S4R1P3_MOUSE;tr|S4R2T3|S4R2T3_MOUSE;sp|P0C8K7|SMIM1_MOUSE	1;1;1;1	1;1;1;1	1;1;1;1	>tr|S4R191|S4R191_MOUSE Isoform of P0C8K7, Small integral membrane protein 1 (Fragment) OS=Mus musculus GN=Smim1 PE=1 SV=7;>tr|S4R1P3|S4R1P3_MOUSE Isoform of P0C8K7, Small integral membrane protein 1 (Fragment) OS=Mus musculus GN=Smim1 PE=1 SV=1;>tr|S4R2T3	4	1	1	1	0	1	0	0	0	0	1	1	0	1	1	0	0	0	0	0	0	0	0	0	0	0	0	0	0	0	0	0	0	0	1	0	0	0	0	1	1	0	1	1
sp|P0C913|OCC1_MOUSE	sp|P0C913|OCC1_MOUSE	1	1	1	>sp|P0C913|OCC1_MOUSE Overexpressed in colon carcinoma 1 protein homolog OS=Mus musculus PE=3 SV=1	1	1	1	1	0	1	0	0	1	0	0	0	0	0	0	0	0	0	0	0	0	0	0	0	0	0	0	0	0	0	0	0	0	0	1	0	0	1	0	0	0	0	0	0
sp|P0DN34|NDUB1_MOUSE	sp|P0DN34|NDUB1_MOUSE	4	4	4	>sp|P0DN34|NDUB1_MOUSE NADH dehydrogenase [ubiquinone] 1 beta subcomplex subunit 1 OS=Mus musculus GN=Ndufb1 PE=3 SV=1	1	4	4	4	1	1	2	3	1	1	2	1	0	1	2	1	1	2	0	0	0	0	0	1	1	2	2	0	0	1	1	0	0	1	1	2	3	1	1	2	1	0	1	2
tr|Q4FJV4|Q4FJV4_MOUSE;sp|P10107|ANXA1_MOUSE	tr|Q4FJV4|Q4FJV4_MOUSE;sp|P10107|ANXA1_MOUSE	4;4	4;4	4;4	>tr|Q4FJV4|Q4FJV4_MOUSE Isoform of P10107, Annexin OS=Mus musculus GN=Anxa1 PE=1 SV=1;>sp|P10107|ANXA1_MOUSE Annexin A1 OS=Mus musculus GN=Anxa1 PE=1 SV=2	2	4	4	4	0	3	0	0	0	0	0	1	1	0	0	0	2	0	0	0	0	0	0	0	0	0	0	0	0	0	0	0	0	0	3	0	0	0	0	0	1	1	0	0
tr|Q58E64|Q58E64_MOUSE;sp|P10126|EF1A1_MOUSE;tr|D3YZ68|D3YZ68_MOUSE;tr|D3Z3I8|D3Z3I8_MOUSE	tr|Q58E64|Q58E64_MOUSE;sp|P10126|EF1A1_MOUSE;tr|D3YZ68|D3YZ68_MOUSE	24;24;15;10	15;15;10;5	15;15;10;5	>tr|Q58E64|Q58E64_MOUSE Isoform of P10126, Elongation factor 1-alpha OS=Mus musculus GN=Eef1a1 PE=1 SV=1;>sp|P10126|EF1A1_MOUSE Elongation factor 1-alpha 1 OS=Mus musculus GN=Eef1a1 PE=1 SV=3;>tr|D3YZ68|D3YZ68_MOUSE Isoform of P10126, Elongation factor 1-a	4	24	15	15	12	14	11	10	12	15	14	16	19	12	16	15	16	14	16	13	13	15	15	13	16	14	16	10	11	11	12	12	11	7	7	5	4	6	7	7	8	11	5	8
sp|P10493|NID1_MOUSE	sp|P10493|NID1_MOUSE	10	10	9	>sp|P10493|NID1_MOUSE Nidogen-1 OS=Mus musculus GN=Nid1 PE=1 SV=2	1	10	10	9	1	0	0	0	0	4	0	1	0	0	0	2	0	0	0	0	0	1	0	0	7	0	0	0	0	0	1	0	0	1	0	0	0	0	4	0	1	0	0	0
sp|P10518|HEM2_MOUSE	sp|P10518|HEM2_MOUSE	6	6	6	>sp|P10518|HEM2_MOUSE Delta-aminolevulinic acid dehydratase OS=Mus musculus GN=Alad PE=1 SV=1	1	6	6	6	0	0	0	2	0	2	2	0	0	0	2	3	1	1	0	0	2	1	1	1	0	0	1	0	0	0	0	0	0	0	0	0	2	0	2	2	0	0	0	2
sp|P10605|CATB_MOUSE	sp|P10605|CATB_MOUSE	9	9	9	>sp|P10605|CATB_MOUSE Cathepsin B OS=Mus musculus GN=Ctsb PE=1 SV=2	1	9	9	9	3	3	4	1	3	5	6	4	0	4	6	7	7	8	0	6	5	3	5	3	0	2	3	2	0	3	0	3	2	3	3	4	1	3	5	6	4	0	4	6
sp|P10630|IF4A2_MOUSE;sp|P10630-2|IF4A2_MOUSE;tr|Q8BTU6|Q8BTU6_MOUSE;tr|E9Q561|E9Q561_MOUSE;tr|D6RJ60|D6RJ60_MOUSE;tr|D6RJ11|D6RJ11_MOUSE	sp|P10630|IF4A2_MOUSE;sp|P10630-2|IF4A2_MOUSE;tr|Q8BTU6|Q8BTU6_MOUSE;tr|E9Q561|E9Q561_MOUSE	23;23;21;17;3;3	23;23;21;17;3;3	12;12;10;10;1;1	>sp|P10630|IF4A2_MOUSE Eukaryotic initiation factor 4A-II OS=Mus musculus GN=Eif4a2 PE=1 SV=2;>sp|P10630-2|IF4A2_MOUSE Isoform of P10630, Isoform 2 of Eukaryotic initiation factor 4A-II OS=Mus musculus GN=Eif4a2;>tr|Q8BTU6|Q8BTU6_MOUSE Isoform of P10630, E	6	23	23	12	12	12	11	10	10	10	7	8	2	5	8	12	5	10	1	6	5	12	14	10	2	7	10	10	8	8	0	7	5	12	12	11	10	10	10	7	8	2	5	8
sp|P10637-2|TAU_MOUSE	sp|P10637-2|TAU_MOUSE	20	1	1	>sp|P10637-2|TAU_MOUSE Isoform of P10637, Isoform Tau-A of Microtubule-associated protein tau OS=Mus musculus GN=Mapt	1	20	1	1	14	15	12	11	13	14	13	14	7	11	13	14	14	13	11	13	13	9	13	7	10	13	12	8	11	8	10	11	11	1	1	0	0	1	0	0	1	0	0	1
sp|P10637-4|TAU_MOUSE;sp|P10637-3|TAU_MOUSE;tr|B1AQW4|B1AQW4_MOUSE	sp|P10637-4|TAU_MOUSE;sp|P10637-3|TAU_MOUSE	15;15;2	1;1;0	1;1;0	>sp|P10637-4|TAU_MOUSE Isoform of P10637, Isoform Tau-C of Microtubule-associated protein tau OS=Mus musculus GN=Mapt;>sp|P10637-3|TAU_MOUSE Isoform of P10637, Isoform Tau-B of Microtubule-associated protein tau OS=Mus musculus GN=Mapt	3	15	1	1	10	10	10	10	10	10	10	10	7	9	9	10	11	12	10	10	11	8	8	5	10	11	9	7	9	8	8	10	10	1	0	0	1	1	0	0	0	0	0	0
sp|P10637-5|TAU_MOUSE;tr|B1AQW2|B1AQW2_MOUSE	sp|P10637-5|TAU_MOUSE;tr|B1AQW2|B1AQW2_MOUSE	18;18	1;1	0;0	>sp|P10637-5|TAU_MOUSE Isoform of P10637, Isoform Tau-D of Microtubule-associated protein tau OS=Mus musculus GN=Mapt;>tr|B1AQW2|B1AQW2_MOUSE Isoform of P10637, Microtubule-associated protein OS=Mus musculus GN=Mapt PE=1 SV=1	2	18	1	0	12	13	13	12	12	13	13	13	8	12	12	14	14	14	12	13	14	10	12	7	11	14	13	9	12	9	11	12	12	1	1	1	1	1	1	1	1	1	1	1
sp|P10639|THIO_MOUSE	sp|P10639|THIO_MOUSE	4	4	4	>sp|P10639|THIO_MOUSE Thioredoxin OS=Mus musculus GN=Txn PE=1 SV=3	1	4	4	4	2	2	2	1	2	1	1	0	0	1	1	1	0	1	0	1	2	2	1	0	0	0	1	0	0	0	0	0	1	2	2	2	1	2	1	1	0	0	1	1
sp|P10649|GSTM1_MOUSE;tr|A2AE89|A2AE89_MOUSE;sp|P19639|GSTM4_MOUSE;tr|F6Y363|F6Y363_MOUSE;tr|D3YVP8|D3YVP8_MOUSE;tr|D3YVP9|D3YVP9_MOUSE;sp|O35660|GSTM6_MOUSE;tr|G5E8M7|G5E8M7_MOUSE	sp|P10649|GSTM1_MOUSE;tr|A2AE89|A2AE89_MOUSE	22;21;5;3;1;1;1;1	22;21;5;3;1;1;1;1	8;7;0;0;0;0;0;0	>sp|P10649|GSTM1_MOUSE Glutathione S-transferase Mu 1 OS=Mus musculus GN=Gstm1 PE=1 SV=2;>tr|A2AE89|A2AE89_MOUSE Isoform of P10649, Glutathione S-transferase Mu 1 OS=Mus musculus GN=Gstm1 PE=1 SV=2	8	22	22	8	15	16	13	13	13	15	14	15	4	14	14	13	16	16	6	13	15	16	14	12	6	12	15	12	11	8	6	11	10	15	16	13	13	13	15	14	15	4	14	14
sp|P10711|TCEA1_MOUSE;tr|E9PYD5|E9PYD5_MOUSE;sp|P10711-2|TCEA1_MOUSE	sp|P10711|TCEA1_MOUSE;tr|E9PYD5|E9PYD5_MOUSE;sp|P10711-2|TCEA1_MOUSE	5;5;4	5;5;4	5;5;4	>sp|P10711|TCEA1_MOUSE Transcription elongation factor A protein 1 OS=Mus musculus GN=Tcea1 PE=1 SV=2;>tr|E9PYD5|E9PYD5_MOUSE Isoform of P10711, Transcription elongation factor A protein 1 OS=Mus musculus GN=Tcea1 PE=1 SV=1;>sp|P10711-2|TCEA1_MOUSE Isoform	3	5	5	5	1	0	0	0	0	0	1	0	0	0	0	3	2	1	0	0	0	0	0	0	0	0	0	0	0	0	0	0	0	1	0	0	0	0	0	1	0	0	0	0
tr|Q3U1N3|Q3U1N3_MOUSE;sp|P10833|RRAS_MOUSE	tr|Q3U1N3|Q3U1N3_MOUSE;sp|P10833|RRAS_MOUSE	5;5	3;3	3;3	>tr|Q3U1N3|Q3U1N3_MOUSE Isoform of P10833, Harvey rat sarcoma oncogene, subgroup R OS=Mus musculus GN=Rras PE=1 SV=1;>sp|P10833|RRAS_MOUSE Ras-related protein R-Ras OS=Mus musculus GN=Rras PE=1 SV=1	2	5	3	3	1	3	3	4	2	0	0	2	1	2	3	0	3	1	0	3	0	1	2	1	0	2	2	0	1	0	0	1	2	1	2	2	2	1	0	0	0	0	1	1
sp|P10852|4F2_MOUSE;tr|A0A0U1RP98|A0A0U1RP98_MOUSE;tr|A0A0U1RP32|A0A0U1RP32_MOUSE;tr|A0A0U1RPG5|A0A0U1RPG5_MOUSE	sp|P10852|4F2_MOUSE;tr|A0A0U1RP98|A0A0U1RP98_MOUSE	30;18;8;7	1;1;1;1	1;1;1;1	>sp|P10852|4F2_MOUSE 4F2 cell-surface antigen heavy chain OS=Mus musculus GN=Slc3a2 PE=1 SV=1;>tr|A0A0U1RP98|A0A0U1RP98_MOUSE Isoform of P10852, 4F2 cell-surface antigen heavy chain (Fragment) OS=Mus musculus GN=Slc3a2 PE=4 SV=1	4	30	1	1	16	20	15	17	17	16	20	17	3	21	18	11	12	7	0	13	13	11	16	15	0	14	13	9	13	12	0	9	11	0	0	0	0	0	0	1	0	0	0	0
sp|P10852-2|4F2_MOUSE;tr|A0A0U1RPK4|A0A0U1RPK4_MOUSE;tr|A0A0U1RPL8|A0A0U1RPL8_MOUSE;tr|A0A0U1RPQ7|A0A0U1RPQ7_MOUSE	sp|P10852-2|4F2_MOUSE	30;12;7;2	30;12;7;2	1;0;0;0	>sp|P10852-2|4F2_MOUSE Isoform of P10852, Isoform 2 of 4F2 cell-surface antigen heavy chain OS=Mus musculus GN=Slc3a2	4	30	30	1	17	21	15	18	18	17	20	18	3	22	19	12	13	8	0	14	14	12	17	16	0	15	14	10	13	13	0	10	12	17	21	15	18	18	17	20	18	3	22	19
tr|B2RTK3|B2RTK3_MOUSE;sp|Q8CGP2|H2B1P_MOUSE;sp|Q6ZWY9|H2B1C_MOUSE;sp|Q64525|H2B2B_MOUSE;sp|Q64478|H2B1H_MOUSE;sp|Q64475|H2B1B_MOUSE;sp|P10854|H2B1M_MOUSE;sp|P10853|H2B1F_MOUSE;sp|Q8CGP2-2|H2B1P_MOUSE;tr|B2RVD5|B2RVD5_MOUSE;sp|Q8CGP1|H2B1K_MOUSE;tr|Q8CBB6|Q8CBB6_MOUSE;sp|P70696|H2B1A_MOUSE	tr|B2RTK3|B2RTK3_MOUSE;sp|Q8CGP2|H2B1P_MOUSE;sp|Q6ZWY9|H2B1C_MOUSE;sp|Q64525|H2B2B_MOUSE;sp|Q64478|H2B1H_MOUSE;sp|Q64475|H2B1B_MOUSE;sp|P10854|H2B1M_MOUSE;sp|P10853|H2B1F_MOUSE;sp|Q8CGP2-2|H2B1P_MOUSE;tr|B2RVD5|B2RVD5_MOUSE;sp|Q8CGP1|H2B1K_MOUSE;tr|Q8CBB6|Q8CBB6_MOUSE;sp|P70696|H2B1A_MOUSE	8;8;8;8;8;8;8;8;8;7;7;7;5	8;8;8;8;8;8;8;8;8;7;7;7;5	3;3;3;3;3;3;3;3;3;3;3;3;1	>tr|B2RTK3|B2RTK3_MOUSE Isoform of P10854, Histone H2B OS=Mus musculus GN=Hist1h2bm PE=1 SV=1;>sp|Q8CGP2|H2B1P_MOUSE Histone H2B type 1-P OS=Mus musculus GN=Hist1h2bp PE=1 SV=3;>sp|Q6ZWY9|H2B1C_MOUSE Histone H2B type 1-C/E/G OS=Mus musculus GN=Hist1h2bc PE	13	8	8	3	5	3	7	1	1	4	3	6	6	2	3	4	4	6	6	1	1	6	4	6	6	3	4	5	2	6	5	1	2	5	3	7	1	1	4	3	6	6	2	3
sp|P10922|H10_MOUSE	sp|P10922|H10_MOUSE	3	3	3	>sp|P10922|H10_MOUSE Histone H1.0 OS=Mus musculus GN=H1f0 PE=2 SV=4	1	3	3	3	1	0	1	0	0	2	1	3	2	0	0	1	0	2	0	0	0	2	0	1	2	0	0	2	0	2	0	0	0	1	0	1	0	0	2	1	3	2	0	0
sp|P11031|TCP4_MOUSE	sp|P11031|TCP4_MOUSE	7	7	7	>sp|P11031|TCP4_MOUSE Activated RNA polymerase II transcriptional coactivator p15 OS=Mus musculus GN=Sub1 PE=1 SV=3	1	7	7	7	2	1	6	0	0	1	0	2	1	0	0	2	0	2	1	0	0	3	0	3	3	0	0	0	0	1	2	0	0	2	1	6	0	0	1	0	2	1	0	0
sp|P11087-2|CO1A1_MOUSE;sp|P11087|CO1A1_MOUSE	sp|P11087-2|CO1A1_MOUSE;sp|P11087|CO1A1_MOUSE	2;2	2;2	2;2	>sp|P11087-2|CO1A1_MOUSE Isoform of P11087, Isoform 2 of Collagen alpha-1(I) chain OS=Mus musculus GN=Col1a1;>sp|P11087|CO1A1_MOUSE Collagen alpha-1(I) chain OS=Mus musculus GN=Col1a1 PE=1 SV=4	2	2	2	2	1	0	0	0	0	1	0	0	0	0	0	0	0	0	0	0	0	0	0	0	0	0	0	0	0	0	0	0	0	1	0	0	0	0	1	0	0	0	0	0
tr|B7ZNJ1|B7ZNJ1_MOUSE;tr|A0A087WS56|A0A087WS56_MOUSE;tr|B9EHT6|B9EHT6_MOUSE;tr|A0A087WSN6|A0A087WSN6_MOUSE;tr|Q3UHL6|Q3UHL6_MOUSE;tr|A0A087WR50|A0A087WR50_MOUSE;sp|P11276|FINC_MOUSE;tr|A0A087WS99|A0A087WS99_MOUSE;tr|Q4KL80|Q4KL80_MOUSE	tr|B7ZNJ1|B7ZNJ1_MOUSE;tr|A0A087WS56|A0A087WS56_MOUSE;tr|B9EHT6|B9EHT6_MOUSE;tr|A0A087WSN6|A0A087WSN6_MOUSE;tr|Q3UHL6|Q3UHL6_MOUSE;tr|A0A087WR50|A0A087WR50_MOUSE;sp|P11276|FINC_MOUSE	8;8;8;8;8;8;8;1;1	8;8;8;8;8;8;8;1;1	8;8;8;8;8;8;8;1;1	>tr|B7ZNJ1|B7ZNJ1_MOUSE Isoform of P11276, Fibronectin OS=Mus musculus GN=Fn1 PE=1 SV=1;>tr|A0A087WS56|A0A087WS56_MOUSE Isoform of P11276, Fibronectin OS=Mus musculus GN=Fn1 PE=1 SV=1;>tr|B9EHT6|B9EHT6_MOUSE Isoform of P11276, Fibronectin OS=Mus musculus G	9	8	8	8	0	0	0	0	0	2	0	1	5	0	0	0	0	0	0	0	0	0	0	0	0	0	0	0	0	0	0	0	0	0	0	0	0	0	2	0	1	5	0	0
sp|P11352|GPX1_MOUSE;tr|A0A0A6YY34|A0A0A6YY34_MOUSE;tr|A0A0A6YVV2|A0A0A6YVV2_MOUSE	sp|P11352|GPX1_MOUSE;tr|A0A0A6YY34|A0A0A6YY34_MOUSE;tr|A0A0A6YVV2|A0A0A6YVV2_MOUSE	10;8;8	10;8;8	10;8;8	>sp|P11352|GPX1_MOUSE Glutathione peroxidase 1 OS=Mus musculus GN=Gpx1 PE=1 SV=2;>tr|A0A0A6YY34|A0A0A6YY34_MOUSE Isoform of P11352, Glutathione peroxidase OS=Mus musculus GN=Gpx1 PE=1 SV=1;>tr|A0A0A6YVV2|A0A0A6YVV2_MOUSE Isoform of P11352, Glutathione pero	3	10	10	10	1	2	2	1	1	5	5	3	2	1	3	6	3	5	4	0	2	0	1	1	0	0	0	0	2	0	0	0	0	1	2	2	1	1	5	5	3	2	1	3
tr|Q5EBJ0|Q5EBJ0_MOUSE;sp|P11404|FABPH_MOUSE	tr|Q5EBJ0|Q5EBJ0_MOUSE;sp|P11404|FABPH_MOUSE	7;7	7;7	7;7	>tr|Q5EBJ0|Q5EBJ0_MOUSE Isoform of P11404, Fatty acid binding protein 3, muscle and heart OS=Mus musculus GN=Fabp3 PE=1 SV=1;>sp|P11404|FABPH_MOUSE Fatty acid-binding protein, heart OS=Mus musculus GN=Fabp3 PE=1 SV=5	2	7	7	7	6	3	4	4	3	4	2	4	0	4	3	5	5	5	0	5	6	6	5	4	0	4	4	2	3	4	0	3	3	6	3	4	4	3	4	2	4	0	4	3
tr|Q3TA96|Q3TA96_MOUSE;sp|P11438|LAMP1_MOUSE	tr|Q3TA96|Q3TA96_MOUSE;sp|P11438|LAMP1_MOUSE	4;4	4;4	4;4	>tr|Q3TA96|Q3TA96_MOUSE Isoform of P11438, Lysosomal membrane glycoprotein 1, isoform CRA_c OS=Mus musculus GN=Lamp1 PE=1 SV=1;>sp|P11438|LAMP1_MOUSE Lysosome-associated membrane glycoprotein 1 OS=Mus musculus GN=Lamp1 PE=1 SV=2	2	4	4	4	2	3	2	1	2	3	4	4	0	4	3	1	3	2	0	3	3	1	2	3	0	3	2	1	4	2	0	2	2	2	3	2	1	2	3	4	4	0	4	3
tr|Q71LX8|Q71LX8_MOUSE;sp|P11499|HS90B_MOUSE;tr|E9Q3D6|E9Q3D6_MOUSE;tr|E9PX27|E9PX27_MOUSE;tr|E9Q0C3|E9Q0C3_MOUSE;tr|D3Z1R1|D3Z1R1_MOUSE;tr|H3BLM8|H3BLM8_MOUSE	tr|Q71LX8|Q71LX8_MOUSE;sp|P11499|HS90B_MOUSE	51;51;13;8;7;6;1	51;51;13;8;7;6;1	31;31;9;2;6;0;0	>tr|Q71LX8|Q71LX8_MOUSE Isoform of P11499, Heat shock protein 84b OS=Mus musculus GN=Hsp90ab1 PE=1 SV=1;>sp|P11499|HS90B_MOUSE Heat shock protein HSP 90-beta OS=Mus musculus GN=Hsp90ab1 PE=1 SV=3	7	51	51	31	38	33	32	20	34	37	36	33	22	32	35	35	27	27	4	24	29	34	29	29	8	27	27	35	24	22	6	24	24	38	33	32	20	34	37	36	33	22	32	35
sp|P11531|DMD_MOUSE;tr|A2A9Z1|A2A9Z1_MOUSE;tr|A2A9Z2|A2A9Z2_MOUSE	sp|P11531|DMD_MOUSE;tr|A2A9Z1|A2A9Z1_MOUSE;tr|A2A9Z2|A2A9Z2_MOUSE	8;6;6	8;6;6	8;6;6	>sp|P11531|DMD_MOUSE Dystrophin OS=Mus musculus GN=Dmd PE=1 SV=3;>tr|A2A9Z1|A2A9Z1_MOUSE Isoform of P11531, Dystrophin OS=Mus musculus GN=Dmd PE=1 SV=1;>tr|A2A9Z2|A2A9Z2_MOUSE Isoform of P11531, Dystrophin OS=Mus musculus GN=Dmd PE=1 SV=1	3	8	8	8	1	4	0	1	0	2	2	2	1	2	1	1	3	0	0	1	4	1	4	1	0	1	2	1	1	1	0	0	0	1	4	0	1	0	2	2	2	1	2	1
sp|P11679|K2C8_MOUSE	sp|P11679|K2C8_MOUSE	13	4	3	>sp|P11679|K2C8_MOUSE Keratin, type II cytoskeletal 8 OS=Mus musculus GN=Krt8 PE=1 SV=4	1	13	4	3	3	4	2	2	5	7	5	4	4	4	4	4	4	3	4	4	3	3	3	1	8	4	4	5	3	3	5	3	3	0	0	0	0	1	0	0	0	0	0	0
sp|P11798|KCC2A_MOUSE;tr|F8WIS9|F8WIS9_MOUSE;tr|F8WHB5|F8WHB5_MOUSE;tr|F6WHR9|F6WHR9_MOUSE;sp|P11798-2|KCC2A_MOUSE;tr|D3Z7K9|D3Z7K9_MOUSE	sp|P11798|KCC2A_MOUSE;tr|F8WIS9|F8WIS9_MOUSE	33;30;10;7;7;4	25;22;10;3;7;3	22;19;10;2;7;3	>sp|P11798|KCC2A_MOUSE Calcium/calmodulin-dependent protein kinase type II subunit alpha OS=Mus musculus GN=Camk2a PE=1 SV=2;>tr|F8WIS9|F8WIS9_MOUSE Isoform of P11798, Calcium/calmodulin-dependent protein kinase type II subunit alpha OS=Mus musculus GN=Cam	6	33	25	22	22	22	22	21	23	8	14	13	20	13	14	24	26	27	27	24	24	24	24	22	27	27	26	22	24	22	28	23	26	17	17	16	15	17	3	8	7	14	8	8
4061;634062;634063;634064;634065;634066;634067;634068;634069;634070;634071;634072;634073;634074;634075;634076;634077;634078;634079;634080;634081;634082;634083;634084;634085;634086;634087;634088;634089;634090;634091;634092;634093;634094;634095;634096;634097;634098;634099;634100;634101;634102;634103;634104;634105;634106;634107;634108;634109;634110;634111;634112;634113;634114;634115;634116;634117;63…	29308;77324;134339;147397;223249;223373;237589;278104;286030;290143;291192;369914;443009;445958;481541;529440;543832;552565;612734;618222;634079;634239;657391;688056;700813;715149;715159;756277;784428;829199;962683;997499;1019700	1050;1051;1052;1053;1054;1055	129;251;307;372;377;422
tr|M0QWA7|M0QWA7_MOUSE;tr|Q542I8|Q542I8_MOUSE;sp|P11835|ITB2_MOUSE;tr|D3YYP8|D3YYP8_MOUSE;tr|D3Z1S4|D3Z1S4_MOUSE	tr|M0QWA7|M0QWA7_MOUSE;tr|Q542I8|Q542I8_MOUSE;sp|P11835|ITB2_MOUSE;tr|D3YYP8|D3YYP8_MOUSE	4;4;4;3;1	4;4;4;3;1	4;4;4;3;1	>tr|M0QWA7|M0QWA7_MOUSE Isoform of P11835, Integrin beta OS=Mus musculus GN=Itgb2 PE=1 SV=1;>tr|Q542I8|Q542I8_MOUSE Isoform of P11835, Integrin beta OS=Mus musculus GN=Itgb2 PE=1 SV=1;>sp|P11835|ITB2_MOUSE Integrin beta-2 OS=Mus musculus GN=Itgb2 PE=1 SV=2	5	4	4	4	0	1	0	0	0	0	0	0	0	0	1	0	1	0	0	0	0	0	1	0	0	1	1	0	0	0	0	0	0	0	1	0	0	0	0	0	0	0	0	1
sp|P11881-7|ITPR1_MOUSE;sp|P11881-5|ITPR1_MOUSE;sp|P11881-3|ITPR1_MOUSE;sp|P11881|ITPR1_MOUSE;sp|P11881-8|ITPR1_MOUSE;sp|P11881-6|ITPR1_MOUSE;sp|P11881-4|ITPR1_MOUSE;sp|P11881-2|ITPR1_MOUSE;tr|A0A0N4SWH7|A0A0N4SWH7_MOUSE;tr|A0A0N4SWI0|A0A0N4SWI0_MOUSE;sp|Q9Z329-2|ITPR2_MOUSE;tr|A0A0N4SVN2|A0A0N4SVN2_MOUSE;tr|A0A0N4SW22|A0A0N4SW22_MOUSE	sp|P11881-7|ITPR1_MOUSE;sp|P11881-5|ITPR1_MOUSE;sp|P11881-3|ITPR1_MOUSE;sp|P11881|ITPR1_MOUSE;sp|P11881-8|ITPR1_MOUSE;sp|P11881-6|ITPR1_MOUSE;sp|P11881-4|ITPR1_MOUSE;sp|P11881-2|ITPR1_MOUSE	63;63;63;63;62;62;62;62;10;7;6;3;2	63;63;63;63;62;62;62;62;10;7;6;3;2	54;54;54;54;53;53;53;53;10;6;0;3;2	>sp|P11881-7|ITPR1_MOUSE Isoform of P11881, Isoform 7 of Inositol 1,4,5-trisphosphate receptor type 1 OS=Mus musculus GN=Itpr1;>sp|P11881-5|ITPR1_MOUSE Isoform of P11881, Isoform 5 of Inositol 1,4,5-trisphosphate receptor type 1 OS=Mus musculus GN=Itpr1;>s	13	63	63	54	10	27	9	2	4	9	32	3	5	8	10	8	24	2	5	5	7	8	32	9	1	8	4	2	17	3	2	4	4	10	27	9	2	4	9	32	3	5	8	10
sp|P11983|TCPA_MOUSE;sp|P11983-2|TCPA_MOUSE;tr|F2Z483|F2Z483_MOUSE	sp|P11983|TCPA_MOUSE;sp|P11983-2|TCPA_MOUSE	31;27;6	31;27;6	31;27;6	>sp|P11983|TCPA_MOUSE T-complex protein 1 subunit alpha OS=Mus musculus GN=Tcp1 PE=1 SV=3;>sp|P11983-2|TCPA_MOUSE Isoform of P11983, Isoform 2 of T-complex protein 1 subunit alpha OS=Mus musculus GN=Tcp1	3	31	31	31	15	17	16	4	11	26	19	14	8	16	21	20	14	11	4	9	7	20	14	13	5	16	13	9	11	9	1	10	13	15	17	16	4	11	26	19	14	8	16	21
sp|P12023-2|A4_MOUSE;sp|P12023|A4_MOUSE;sp|P12023-3|A4_MOUSE	sp|P12023-2|A4_MOUSE;sp|P12023|A4_MOUSE;sp|P12023-3|A4_MOUSE	15;14;13	15;14;13	15;14;13	>sp|P12023-2|A4_MOUSE Isoform of P12023, Isoform APP695 of Amyloid beta A4 protein OS=Mus musculus GN=App;>sp|P12023|A4_MOUSE Amyloid beta A4 protein OS=Mus musculus GN=App PE=1 SV=3;>sp|P12023-3|A4_MOUSE Isoform of P12023, Isoform APP751 of Amyloid beta A	3	15	15	15	2	4	1	2	1	3	4	4	1	9	7	8	7	6	0	6	5	3	8	2	0	5	4	3	4	3	0	2	1	2	4	1	2	1	3	4	4	1	9	7
sp|P12382|PFKAL_MOUSE	sp|P12382|PFKAL_MOUSE	35	29	29	>sp|P12382|PFKAL_MOUSE ATP-dependent 6-phosphofructokinase, liver type OS=Mus musculus GN=Pfkl PE=1 SV=4	1	35	29	29	20	18	20	11	17	12	11	6	12	9	9	17	14	11	6	14	14	21	20	17	10	17	17	12	17	14	11	13	15	17	15	17	8	14	7	6	1	8	5	5
sp|P12657|ACM1_MOUSE	sp|P12657|ACM1_MOUSE	2	2	2	>sp|P12657|ACM1_MOUSE Muscarinic acetylcholine receptor M1 OS=Mus musculus GN=Chrm1 PE=1 SV=2	1	2	2	2	0	2	0	1	1	0	0	0	0	0	0	0	0	0	0	0	1	0	0	0	0	0	0	0	1	0	0	1	1	0	2	0	1	1	0	0	0	0	0	0
sp|P12658|CALB1_MOUSE	sp|P12658|CALB1_MOUSE	17	16	16	>sp|P12658|CALB1_MOUSE Calbindin OS=Mus musculus GN=Calb1 PE=1 SV=2	1	17	16	16	10	4	4	6	4	7	3	1	2	2	3	11	8	3	0	4	3	5	3	5	0	4	7	7	2	5	0	2	3	9	3	3	5	3	6	2	0	1	1	2
sp|P12787|COX5A_MOUSE	sp|P12787|COX5A_MOUSE	11	11	11	>sp|P12787|COX5A_MOUSE Cytochrome c oxidase subunit 5A, mitochondrial OS=Mus musculus GN=Cox5a PE=1 SV=2	1	11	11	11	6	6	10	7	9	8	8	9	2	9	9	4	4	8	1	5	3	6	3	8	8	8	4	2	2	6	7	4	4	6	6	10	7	9	8	8	9	2	9	9
sp|P12815|PDCD6_MOUSE;sp|P12815-2|PDCD6_MOUSE	sp|P12815|PDCD6_MOUSE;sp|P12815-2|PDCD6_MOUSE	9;8	9;8	9;8	>sp|P12815|PDCD6_MOUSE Programmed cell death protein 6 OS=Mus musculus GN=Pdcd6 PE=1 SV=2;>sp|P12815-2|PDCD6_MOUSE Isoform of P12815, Isoform 2 of Programmed cell death protein 6 OS=Mus musculus GN=Pdcd6	2	9	9	9	4	6	5	8	7	4	2	3	4	6	5	4	5	4	2	3	3	5	5	3	4	5	4	2	3	3	3	2	3	4	6	5	8	7	4	2	3	4	6	5
sp|P12849|KAP1_MOUSE;tr|D3Z0V6|D3Z0V6_MOUSE;tr|D3Z068|D3Z068_MOUSE;tr|D3YTM5|D3YTM5_MOUSE;tr|D3Z4A5|D3Z4A5_MOUSE;tr|D3Z406|D3Z406_MOUSE;tr|D3Z4L4|D3Z4L4_MOUSE;tr|D3Z7E4|D3Z7E4_MOUSE	sp|P12849|KAP1_MOUSE;tr|D3Z0V6|D3Z0V6_MOUSE	11;9;5;4;2;2;1;1	7;5;2;2;2;2;0;1	7;5;2;2;2;2;0;1	>sp|P12849|KAP1_MOUSE cAMP-dependent protein kinase type I-beta regulatory subunit OS=Mus musculus GN=Prkar1b PE=1 SV=2;>tr|D3Z0V6|D3Z0V6_MOUSE Isoform of P12849, cAMP-dependent protein kinase type I-beta regulatory subunit OS=Mus musculus GN=Prkar1b PE=1	8	11	7	7	4	2	3	0	3	3	3	2	1	2	2	4	2	2	2	5	3	2	4	1	0	4	3	1	0	0	0	0	1	2	1	2	0	1	1	0	1	1	1	0
sp|P12960|CNTN1_MOUSE	sp|P12960|CNTN1_MOUSE	54	54	54	>sp|P12960|CNTN1_MOUSE Contactin-1 OS=Mus musculus GN=Cntn1 PE=1 SV=1	1	54	54	54	36	39	36	30	36	35	37	35	33	34	35	32	35	27	21	33	32	30	34	28	26	37	31	24	32	31	16	37	27	36	39	36	30	36	35	37	35	33	34	35
tr|Q58ET1|Q58ET1_MOUSE;sp|P12970|RL7A_MOUSE;tr|F6VBB8|F6VBB8_MOUSE;tr|V9GX35|V9GX35_MOUSE	tr|Q58ET1|Q58ET1_MOUSE;sp|P12970|RL7A_MOUSE	19;19;9;4	19;19;9;4	19;19;9;4	>tr|Q58ET1|Q58ET1_MOUSE Isoform of P12970, 60S ribosomal protein L7a OS=Mus musculus GN=Rpl7a PE=1 SV=1;>sp|P12970|RL7A_MOUSE 60S ribosomal protein L7a OS=Mus musculus GN=Rpl7a PE=1 SV=2	4	19	19	19	5	13	5	1	1	4	12	4	7	3	1	7	13	2	7	0	0	5	13	3	7	0	4	4	10	4	5	1	1	5	13	5	1	1	4	12	4	7	3	1
sp|P13020-2|GELS_MOUSE;sp|P13020|GELS_MOUSE;tr|A0A0J9YUQ8|A0A0J9YUQ8_MOUSE;CON__Q3SX14;tr|A6PWS5|A6PWS5_MOUSE;tr|A0A0J9YV37|A0A0J9YV37_MOUSE;tr|A0A0J9YUJ8|A0A0J9YUJ8_MOUSE	sp|P13020-2|GELS_MOUSE;sp|P13020|GELS_MOUSE;tr|A0A0J9YUQ8|A0A0J9YUQ8_MOUSE	29;28;19;13;9;9;4	29;28;19;13;9;9;4	29;28;19;13;9;9;4	>sp|P13020-2|GELS_MOUSE Isoform of P13020, Isoform 2 of Gelsolin OS=Mus musculus GN=Gsn;>sp|P13020|GELS_MOUSE Gelsolin OS=Mus musculus GN=Gsn PE=1 SV=3;>tr|A0A0J9YUQ8|A0A0J9YUQ8_MOUSE Isoform of P13020, Gelsolin (Fragment) OS=Mus musculus GN=Gsn PE=1 SV=1	7	29	29	29	6	3	5	0	4	12	12	10	15	14	14	5	1	3	1	0	0	4	1	2	1	0	2	3	1	1	0	0	1	6	3	5	0	4	12	12	10	15	14	14
sp|P13541|MYH3_MOUSE	sp|P13541|MYH3_MOUSE	26	1	1	>sp|P13541|MYH3_MOUSE Myosin-3 OS=Mus musculus GN=Myh3 PE=2 SV=2	1	26	1	1	0	0	0	0	0	5	0	0	24	0	0	0	0	0	0	0	0	0	0	0	0	0	0	0	0	0	0	0	0	0	0	0	0	0	0	0	0	1	0	0
sp|P13542|MYH8_MOUSE;tr|E9Q264|E9Q264_MOUSE;sp|A2AQP0|MYH7B_MOUSE;tr|Q8BGE8|Q8BGE8_MOUSE	sp|P13542|MYH8_MOUSE	51;3;3;1	2;0;0;0	2;0;0;0	>sp|P13542|MYH8_MOUSE Myosin-8 OS=Mus musculus GN=Myh8 PE=2 SV=2	4	51	2	2	1	1	0	1	0	8	0	0	47	0	0	0	0	0	0	0	0	0	1	0	0	0	0	0	0	0	1	0	0	0	0	0	0	0	1	0	0	1	0	0
sp|P13595|NCAM1_MOUSE;sp|P13595-3|NCAM1_MOUSE;sp|P13595-4|NCAM1_MOUSE	sp|P13595|NCAM1_MOUSE;sp|P13595-3|NCAM1_MOUSE;sp|P13595-4|NCAM1_MOUSE	43;30;24	3;3;2	0;0;0	>sp|P13595|NCAM1_MOUSE Neural cell adhesion molecule 1 OS=Mus musculus GN=Ncam1 PE=1 SV=3;>sp|P13595-3|NCAM1_MOUSE Isoform of P13595, Isoform 3 of Neural cell adhesion molecule 1 OS=Mus musculus GN=Ncam1;>sp|P13595-4|NCAM1_MOUSE Isoform of P13595, Isoform	3	43	3	0	29	37	30	28	34	35	33	25	10	32	32	27	37	26	3	28	31	28	33	22	5	35	32	24	29	28	1	29	28	0	3	1	1	2	3	2	2	0	2	2
sp|P13634|CAH1_MOUSE;tr|D3YYQ4|D3YYQ4_MOUSE	sp|P13634|CAH1_MOUSE	6;2	6;2	6;2	>sp|P13634|CAH1_MOUSE Carbonic anhydrase 1 OS=Mus musculus GN=Ca1 PE=1 SV=4	2	6	6	6	1	0	0	0	0	4	3	0	0	1	0	0	0	0	0	0	0	1	0	0	0	0	0	0	0	0	0	0	0	1	0	0	0	0	4	3	0	0	1	0
sp|P13707|GPDA_MOUSE;tr|E0CXN5|E0CXN5_MOUSE	sp|P13707|GPDA_MOUSE;tr|E0CXN5|E0CXN5_MOUSE	19;18	19;18	17;16	>sp|P13707|GPDA_MOUSE Glycerol-3-phosphate dehydrogenase [NAD(+)], cytoplasmic OS=Mus musculus GN=Gpd1 PE=1 SV=3;>tr|E0CXN5|E0CXN5_MOUSE Isoform of P13707, Glycerol-3-phosphate dehydrogenase [NAD(+)] OS=Mus musculus GN=Gpd1 PE=1 SV=1	2	19	19	17	9	10	7	6	4	11	9	8	0	11	10	8	5	8	0	5	10	8	8	7	0	6	11	8	6	6	0	4	8	9	10	7	6	4	11	9	8	0	11	10
tr|Q545P0|Q545P0_MOUSE;sp|P14094|AT1B1_MOUSE;tr|A0A0A6YX05|A0A0A6YX05_MOUSE	tr|Q545P0|Q545P0_MOUSE;sp|P14094|AT1B1_MOUSE;tr|A0A0A6YX05|A0A0A6YX05_MOUSE	25;25;13	25;25;13	25;25;13	>tr|Q545P0|Q545P0_MOUSE Isoform of P14094, Sodium/potassium-transporting ATPase subunit beta OS=Mus musculus GN=Atp1b1 PE=1 SV=1;>sp|P14094|AT1B1_MOUSE Sodium/potassium-transporting ATPase subunit beta-1 OS=Mus musculus GN=Atp1b1 PE=1 SV=1;>tr|A0A0A6YX05|A	3	25	25	25	14	15	14	14	14	9	15	13	9	17	15	15	16	13	4	15	13	14	15	12	4	18	16	12	14	12	4	15	14	14	15	14	14	14	9	15	13	9	17	15
sp|P14106|C1QB_MOUSE	sp|P14106|C1QB_MOUSE	6	6	6	>sp|P14106|C1QB_MOUSE Complement C1q subcomponent subunit B OS=Mus musculus GN=C1qb PE=1 SV=2	1	6	6	6	2	2	3	1	0	2	2	1	5	1	1	2	4	1	2	2	2	2	2	1	3	1	2	1	3	1	3	0	1	2	2	3	1	0	2	2	1	5	1	1
sp|P14115|RL27A_MOUSE	sp|P14115|RL27A_MOUSE	6	6	6	>sp|P14115|RL27A_MOUSE 60S ribosomal protein L27a OS=Mus musculus GN=Rpl27a PE=1 SV=5	1	6	6	6	1	4	1	0	1	2	4	1	2	2	1	1	2	1	3	0	2	2	2	0	2	1	2	1	1	1	3	1	0	1	4	1	0	1	2	4	1	2	2	1
tr|A4FUS1|A4FUS1_MOUSE;sp|P14131|RS16_MOUSE	tr|A4FUS1|A4FUS1_MOUSE;sp|P14131|RS16_MOUSE	10;10	10;10	10;10	>tr|A4FUS1|A4FUS1_MOUSE Isoform of P14131, 40S ribosomal protein S16 OS=Mus musculus GN=Rps16 PE=1 SV=1;>sp|P14131|RS16_MOUSE 40S ribosomal protein S16 OS=Mus musculus GN=Rps16 PE=1 SV=4	2	10	10	10	7	8	3	3	4	7	6	5	6	5	4	3	7	3	3	1	3	5	6	5	5	1	1	5	8	3	7	2	1	7	8	3	3	4	7	6	5	6	5	4
tr|Q5M9N8|Q5M9N8_MOUSE;sp|P14148|RL7_MOUSE;tr|F6XI62|F6XI62_MOUSE	tr|Q5M9N8|Q5M9N8_MOUSE;sp|P14148|RL7_MOUSE;tr|F6XI62|F6XI62_MOUSE	27;27;22	27;27;22	26;26;21	>tr|Q5M9N8|Q5M9N8_MOUSE Isoform of P14148, 60S ribosomal protein L7 OS=Mus musculus GN=Rpl7 PE=1 SV=1;>sp|P14148|RL7_MOUSE 60S ribosomal protein L7 OS=Mus musculus GN=Rpl7 PE=1 SV=2;>tr|F6XI62|F6XI62_MOUSE Isoform of P14148, 60S ribosomal protein L7 (Fragm	3	27	27	26	9	22	11	6	6	8	9	6	8	4	4	8	15	7	9	0	4	8	13	5	10	4	4	6	10	5	7	1	5	9	22	11	6	6	8	9	6	8	4	4
sp|P14152|MDHC_MOUSE;tr|B1ATQ3|B1ATQ3_MOUSE	sp|P14152|MDHC_MOUSE	18;4	18;4	18;4	>sp|P14152|MDHC_MOUSE Malate dehydrogenase, cytoplasmic OS=Mus musculus GN=Mdh1 PE=1 SV=3	2	18	18	18	11	11	9	9	10	14	12	12	4	10	11	16	14	13	0	13	14	10	12	11	3	10	14	11	10	9	3	9	7	11	11	9	9	10	14	12	12	4	10	11
sp|P14206|RSSA_MOUSE	sp|P14206|RSSA_MOUSE	16	16	16	>sp|P14206|RSSA_MOUSE 40S ribosomal protein SA OS=Mus musculus GN=Rpsa PE=1 SV=4	1	16	16	16	8	14	10	5	6	9	11	8	10	5	5	11	12	5	8	2	8	7	11	5	11	3	6	4	9	5	7	4	5	8	14	10	5	6	9	11	8	10	5	5
tr|B2MWM9|B2MWM9_MOUSE;sp|P14211|CALR_MOUSE	tr|B2MWM9|B2MWM9_MOUSE;sp|P14211|CALR_MOUSE	22;22	22;22	22;22	>tr|B2MWM9|B2MWM9_MOUSE Isoform of P14211, Calreticulin OS=Mus musculus GN=Calr PE=1 SV=1;>sp|P14211|CALR_MOUSE Calreticulin OS=Mus musculus GN=Calr PE=1 SV=1	2	22	22	22	14	16	13	8	12	14	14	10	1	11	10	12	18	11	0	8	9	12	15	10	0	9	7	2	8	6	0	4	6	14	16	13	8	12	14	14	10	1	11	10
tr|Q3UR55|Q3UR55_MOUSE;sp|P14231|AT1B2_MOUSE;tr|I7HIF3|I7HIF3_MOUSE	tr|Q3UR55|Q3UR55_MOUSE;sp|P14231|AT1B2_MOUSE	14;14;4	14;14;4	14;14;4	>tr|Q3UR55|Q3UR55_MOUSE Isoform of P14231, Sodium/potassium-transporting ATPase subunit beta OS=Mus musculus GN=Atp1b2 PE=1 SV=1;>sp|P14231|AT1B2_MOUSE Sodium/potassium-transporting ATPase subunit beta-2 OS=Mus musculus GN=Atp1b2 PE=1 SV=2	3	14	14	14	7	9	5	8	7	8	11	11	4	13	13	8	11	9	1	8	6	7	9	7	1	7	7	5	5	6	1	8	8	7	9	5	8	7	8	11	11	4	13	13
sp|P14576|SRP54_MOUSE;tr|E9PXC0|E9PXC0_MOUSE	sp|P14576|SRP54_MOUSE;tr|E9PXC0|E9PXC0_MOUSE	4;2	4;2	4;2	>sp|P14576|SRP54_MOUSE Signal recognition particle 54 kDa protein OS=Mus musculus GN=Srp54 PE=1 SV=2;>tr|E9PXC0|E9PXC0_MOUSE Isoform of P14576, Protein Srp54b OS=Mus musculus GN=Srp54b PE=1 SV=1	2	4	4	4	1	3	1	0	0	0	1	0	0	0	0	0	0	0	0	0	0	0	1	1	0	0	0	0	0	0	0	0	0	1	3	1	0	0	0	1	0	0	0	0
sp|P14602-2|HSPB1_MOUSE;sp|P14602|HSPB1_MOUSE;sp|P14602-3|HSPB1_MOUSE;tr|D3YZ06|D3YZ06_MOUSE	sp|P14602-2|HSPB1_MOUSE;sp|P14602|HSPB1_MOUSE;sp|P14602-3|HSPB1_MOUSE;tr|D3YZ06|D3YZ06_MOUSE	7;7;6;4	7;7;6;4	7;7;6;4	>sp|P14602-2|HSPB1_MOUSE Isoform of P14602, Isoform B of Heat shock protein beta-1 OS=Mus musculus GN=Hspb1;>sp|P14602|HSPB1_MOUSE Heat shock protein beta-1 OS=Mus musculus GN=Hspb1 PE=1 SV=3;>sp|P14602-3|HSPB1_MOUSE Isoform of P14602, Isoform C of Heat sh	4	7	7	7	0	0	0	0	0	2	0	2	6	0	1	0	0	0	0	0	0	1	0	0	0	0	0	0	0	0	0	0	0	0	0	0	0	0	2	0	2	6	0	1
sp|P14685|PSMD3_MOUSE;tr|F7B7L8|F7B7L8_MOUSE	sp|P14685|PSMD3_MOUSE	25;11	25;11	25;11	>sp|P14685|PSMD3_MOUSE 26S proteasome non-ATPase regulatory subunit 3 OS=Mus musculus GN=Psmd3 PE=1 SV=3	2	25	25	25	12	10	4	1	6	8	9	3	1	4	6	7	4	2	0	1	1	7	6	3	0	3	5	3	3	4	0	1	2	12	10	4	1	6	8	9	3	1	4	6
sp|P14733|LMNB1_MOUSE	sp|P14733|LMNB1_MOUSE	42	40	38	>sp|P14733|LMNB1_MOUSE Lamin-B1 OS=Mus musculus GN=Lmnb1 PE=1 SV=3	1	42	40	38	12	5	8	4	4	8	13	13	32	10	14	10	6	7	3	4	5	12	4	6	31	10	9	4	3	4	30	2	4	12	5	8	4	4	8	13	13	30	10	14
sp|P14824|ANXA6_MOUSE	sp|P14824|ANXA6_MOUSE	51	51	4	>sp|P14824|ANXA6_MOUSE Annexin A6 OS=Mus musculus GN=Anxa6 PE=1 SV=3	1	51	51	4	29	31	28	22	26	35	39	36	25	37	39	20	33	15	19	18	22	20	29	21	11	23	31	20	26	18	6	26	22	29	31	28	22	26	35	39	36	25	37	39
tr|Q5M8R8|Q5M8R8_MOUSE;sp|P14869|RLA0_MOUSE;tr|E9Q070|E9Q070_MOUSE;tr|D3YVM5|D3YVM5_MOUSE;tr|S4R1N1|S4R1N1_MOUSE	tr|Q5M8R8|Q5M8R8_MOUSE;sp|P14869|RLA0_MOUSE;tr|E9Q070|E9Q070_MOUSE;tr|D3YVM5|D3YVM5_MOUSE;tr|S4R1N1|S4R1N1_MOUSE	16;16;14;11;11	16;16;14;11;11	16;16;14;11;11	>tr|Q5M8R8|Q5M8R8_MOUSE Isoform of P14869, 60S acidic ribosomal protein P0 OS=Mus musculus GN=Rplp0 PE=1 SV=1;>sp|P14869|RLA0_MOUSE 60S acidic ribosomal protein P0 OS=Mus musculus GN=Rplp0 PE=1 SV=3;>tr|E9Q070|E9Q070_MOUSE 60S acidic ribosomal protein P0 O	5	16	16	16	9	12	10	7	5	8	11	5	8	5	7	7	10	7	9	6	6	6	10	6	8	3	8	2	7	4	6	1	3	9	12	10	7	5	8	11	5	8	5	7
sp|P14873|MAP1B_MOUSE	sp|P14873|MAP1B_MOUSE	103	101	101	>sp|P14873|MAP1B_MOUSE Microtubule-associated protein 1B OS=Mus musculus GN=Map1b PE=1 SV=2	1	103	101	101	67	63	72	38	53	49	43	48	51	32	44	37	27	35	26	26	30	46	37	42	60	42	40	25	19	33	40	18	16	66	62	71	37	52	49	42	47	49	31	43
sp|P15105|GLNA_MOUSE;tr|D3YVK1|D3YVK1_MOUSE;tr|D3Z121|D3Z121_MOUSE	sp|P15105|GLNA_MOUSE	25;9;6	25;9;6	25;9;6	>sp|P15105|GLNA_MOUSE Glutamine synthetase OS=Mus musculus GN=Glul PE=1 SV=6	3	25	25	25	13	17	14	15	14	17	19	18	19	18	20	19	21	18	18	17	18	18	20	15	21	18	15	12	15	12	14	14	14	13	17	14	15	14	17	19	18	19	18	20
tr|D3YYT0|D3YYT0_MOUSE;sp|P15116|CADH2_MOUSE;sp|P39038|CADH4_MOUSE	tr|D3YYT0|D3YYT0_MOUSE;sp|P15116|CADH2_MOUSE	18;18;2	18;18;2	18;18;2	>tr|D3YYT0|D3YYT0_MOUSE Isoform of P15116, Cadherin-2 OS=Mus musculus GN=Cdh2 PE=1 SV=1;>sp|P15116|CADH2_MOUSE Cadherin-2 OS=Mus musculus GN=Cdh2 PE=1 SV=2	3	18	18	18	8	11	10	8	9	2	9	8	8	8	6	6	7	3	12	7	7	4	5	7	9	7	8	1	4	2	6	5	4	8	11	10	8	9	2	9	8	8	8	6
sp|P15208|INSR_MOUSE	sp|P15208|INSR_MOUSE	4	4	4	>sp|P15208|INSR_MOUSE Insulin receptor OS=Mus musculus GN=Insr PE=1 SV=2	1	4	4	4	0	0	0	0	0	1	0	0	0	1	0	1	0	0	0	0	0	0	0	0	0	1	0	0	0	0	0	0	0	0	0	0	0	0	1	0	0	0	1	0
sp|P15209-3|NTRK2_MOUSE;sp|P15209|NTRK2_MOUSE;sp|P15209-4|NTRK2_MOUSE;sp|P15209-2|NTRK2_MOUSE	sp|P15209-3|NTRK2_MOUSE;sp|P15209|NTRK2_MOUSE;sp|P15209-4|NTRK2_MOUSE	17;17;16;7	17;17;16;7	12;12;11;7	>sp|P15209-3|NTRK2_MOUSE Isoform of P15209, Isoform L1 of BDNF/NT-3 growth factors receptor OS=Mus musculus GN=Ntrk2;>sp|P15209|NTRK2_MOUSE BDNF/NT-3 growth factors receptor OS=Mus musculus GN=Ntrk2 PE=1 SV=1;>sp|P15209-4|NTRK2_MOUSE Isoform of P15209, Iso	4	17	17	12	2	5	5	4	5	3	4	3	0	6	5	3	13	4	0	5	7	0	6	4	1	6	6	0	5	1	0	6	4	2	5	5	4	5	3	4	3	0	6	5
sp|P15327|PMGE_MOUSE;tr|D3Z223|D3Z223_MOUSE;tr|D3YUE8|D3YUE8_MOUSE;tr|D3YYH3|D3YYH3_MOUSE	sp|P15327|PMGE_MOUSE;tr|D3Z223|D3Z223_MOUSE	5;3;2;1	5;3;2;1	5;3;2;1	>sp|P15327|PMGE_MOUSE Bisphosphoglycerate mutase OS=Mus musculus GN=Bpgm PE=1 SV=2;>tr|D3Z223|D3Z223_MOUSE Isoform of P15327, Bisphosphoglycerate mutase (Fragment) OS=Mus musculus GN=Bpgm PE=1 SV=1	4	5	5	5	2	1	0	0	0	3	1	0	0	0	0	2	1	0	0	0	0	1	0	0	0	0	0	1	0	0	0	0	0	2	1	0	0	0	3	1	0	0	0	0
sp|P15379-2|CD44_MOUSE;tr|Q3U8S1|Q3U8S1_MOUSE;tr|A2APM5|A2APM5_MOUSE;sp|P15379-3|CD44_MOUSE;tr|A2APM3|A2APM3_MOUSE;sp|P15379-6|CD44_MOUSE;tr|A2APM4|A2APM4_MOUSE;sp|P15379-11|CD44_MOUSE;sp|P15379-5|CD44_MOUSE;tr|E9QKM8|E9QKM8_MOUSE;tr|Q80X37|Q80X37_MOUSE;sp|P15379-12|CD44_MOUSE;sp|P15379-13|CD44_MOUSE;sp|P15379-10|CD44_MOUSE;sp|P15379-9|CD44_MOUSE;sp|P15379-4|CD44_MOUSE;tr|A2APM1|A2APM1_MOUSE;sp|P…	sp|P15379-2|CD44_MOUSE;tr|Q3U8S1|Q3U8S1_MOUSE;tr|A2APM5|A2APM5_MOUSE;sp|P15379-3|CD44_MOUSE;tr|A2APM3|A2APM3_MOUSE;sp|P15379-6|CD44_MOUSE;tr|A2APM4|A2APM4_MOUSE;sp|P15379-11|CD44_MOUSE;sp|P15379-5|CD44_MOUSE;tr|E9QKM8|E9QKM8_MOUSE;tr|Q80X37|Q80X37_MOUSE;sp|P15379-12|CD44_MOUSE;sp|P15379-13|CD44_MOUSE;sp|P15379-10|CD44_MOUSE;sp|P15379-9|CD44_MOUSE;sp|P15379-4|CD44_MOUSE;tr|A2APM1|A2APM1_MOUSE;sp|P…	1;1;1;1;1;1;1;1;1;1;1;1;1;1;1;1;1;1;1;1;1	1;1;1;1;1;1;1;1;1;1;1;1;1;1;1;1;1;1;1;1;1	1;1;1;1;1;1;1;1;1;1;1;1;1;1;1;1;1;1;1;1;1	>sp|P15379-2|CD44_MOUSE Isoform of P15379, Isoform 13 of CD44 antigen OS=Mus musculus GN=Cd44;>tr|Q3U8S1|Q3U8S1_MOUSE Isoform of P15379, CD44 antigen OS=Mus musculus GN=Cd44 PE=1 SV=1;>tr|A2APM5|A2APM5_MOUSE Isoform of P15379, CD44 antigen OS=Mus musculus	21	1	1	1	0	0	0	0	1	0	1	0	0	1	1	0	0	0	0	0	0	0	0	0	0	1	1	1	0	0	0	0	0	0	0	0	0	1	0	1	0	0	1	1
tr|Q5NC81|Q5NC81_MOUSE;sp|P15532|NDKA_MOUSE;tr|Q5NC80|Q5NC80_MOUSE	tr|Q5NC81|Q5NC81_MOUSE;sp|P15532|NDKA_MOUSE;tr|Q5NC80|Q5NC80_MOUSE	16;16;13	4;4;1	4;4;1	>tr|Q5NC81|Q5NC81_MOUSE Isoform of P15532, Nucleoside diphosphate kinase OS=Mus musculus GN=Nme1 PE=1 SV=1;>sp|P15532|NDKA_MOUSE Nucleoside diphosphate kinase A OS=Mus musculus GN=Nme1 PE=1 SV=1;>tr|Q5NC80|Q5NC80_MOUSE Isoform of P15532, Nucleoside diphosp	3	16	4	4	11	10	11	10	12	12	7	10	5	7	7	9	11	7	0	4	9	8	8	7	2	9	9	8	7	6	0	3	6	1	3	2	1	2	4	2	2	2	2	2
sp|P15626|GSTM2_MOUSE;tr|D3YX76|D3YX76_MOUSE	sp|P15626|GSTM2_MOUSE;tr|D3YX76|D3YX76_MOUSE	8;7	1;1	1;1	>sp|P15626|GSTM2_MOUSE Glutathione S-transferase Mu 2 OS=Mus musculus GN=Gstm2 PE=1 SV=2;>tr|D3YX76|D3YX76_MOUSE Isoform of P15626, Glutathione S-transferase Mu 2 OS=Mus musculus GN=Gstm2 PE=1 SV=1	2	8	1	1	5	5	5	3	3	3	3	2	0	4	3	3	3	3	2	2	3	4	3	3	1	3	4	4	3	3	3	3	3	0	0	0	0	0	0	0	0	0	0	0
tr|Q5SZA3|Q5SZA3_MOUSE;sp|P15864|H12_MOUSE	tr|Q5SZA3|Q5SZA3_MOUSE;sp|P15864|H12_MOUSE	8;8	8;8	2;2	>tr|Q5SZA3|Q5SZA3_MOUSE Isoform of P15864, Histone H1.2 OS=Mus musculus GN=Hist1h1c PE=1 SV=1;>sp|P15864|H12_MOUSE Histone H1.2 OS=Mus musculus GN=Hist1h1c PE=1 SV=2	2	8	8	2	4	2	5	0	0	4	3	6	6	1	0	4	2	7	3	0	0	5	2	3	5	0	1	3	1	3	4	0	0	4	2	5	0	0	4	3	6	6	1	0
sp|P16015|CAH3_MOUSE	sp|P16015|CAH3_MOUSE	4	4	4	>sp|P16015|CAH3_MOUSE Carbonic anhydrase 3 OS=Mus musculus GN=Ca3 PE=1 SV=3	1	4	4	4	0	0	0	0	0	4	0	0	0	0	1	0	0	0	0	0	0	0	0	0	0	0	0	0	0	0	0	0	0	0	0	0	0	0	4	0	0	0	0	1
sp|P16045|LEG1_MOUSE	sp|P16045|LEG1_MOUSE	3	3	3	>sp|P16045|LEG1_MOUSE Galectin-1 OS=Mus musculus GN=Lgals1 PE=1 SV=3	1	3	3	3	1	0	0	0	0	1	1	0	0	1	0	2	0	1	0	1	0	1	0	0	0	0	0	0	0	0	0	0	0	1	0	0	0	0	1	1	0	0	1	0
sp|P16054|KPCE_MOUSE;tr|Q8C944|Q8C944_MOUSE;tr|D3YWQ8|D3YWQ8_MOUSE;sp|P23298|KPCL_MOUSE	sp|P16054|KPCE_MOUSE	26;2;2;2	26;2;2;2	26;2;2;2	>sp|P16054|KPCE_MOUSE Protein kinase C epsilon type OS=Mus musculus GN=Prkce PE=1 SV=1	4	26	26	26	14	4	8	4	6	1	1	1	1	1	0	11	8	7	2	5	9	10	7	6	0	7	10	7	5	4	0	4	6	14	4	8	4	6	1	1	1	1	1	0
sp|P16125|LDHB_MOUSE;tr|D3Z7F0|D3Z7F0_MOUSE;tr|A0A0N4SVV8|A0A0N4SVV8_MOUSE	sp|P16125|LDHB_MOUSE;tr|D3Z7F0|D3Z7F0_MOUSE	28;16;8	26;14;6	26;14;6	>sp|P16125|LDHB_MOUSE L-lactate dehydrogenase B chain OS=Mus musculus GN=Ldhb PE=1 SV=2;>tr|D3Z7F0|D3Z7F0_MOUSE Isoform of P16125, L-lactate dehydrogenase (Fragment) OS=Mus musculus GN=Ldhb PE=1 SV=1	3	28	26	26	17	15	15	15	12	24	21	21	3	19	21	23	19	19	2	17	18	21	17	14	0	14	18	18	15	11	2	11	15	15	13	13	13	10	22	19	19	2	17	19
tr|A2AUM6|A2AUM6_MOUSE;sp|P16254|SRP14_MOUSE	tr|A2AUM6|A2AUM6_MOUSE;sp|P16254|SRP14_MOUSE	1;1	1;1	1;1	>tr|A2AUM6|A2AUM6_MOUSE Isoform of P16254, Signal recognition particle 14 kDa protein OS=Mus musculus GN=Srp14 PE=1 SV=1;>sp|P16254|SRP14_MOUSE Signal recognition particle 14 kDa protein OS=Mus musculus GN=Srp14 PE=1 SV=1	2	1	1	1	0	1	0	0	0	0	1	0	1	0	0	0	1	0	0	0	0	1	0	1	1	0	0	0	0	0	0	0	0	0	1	0	0	0	0	1	0	1	0	0
sp|P16283|B3A3_MOUSE;sp|P16283-2|B3A3_MOUSE;sp|P16283-3|B3A3_MOUSE;tr|F8WHM3|F8WHM3_MOUSE;tr|F6Q7T0|F6Q7T0_MOUSE;tr|D3Z5A2|D3Z5A2_MOUSE;REV__tr|F6VRL7|F6VRL7_MOUSE;REV__sp|Q3UHQ6-2|DOP2_MOUSE;REV__sp|Q3UHQ6|DOP2_MOUSE	sp|P16283|B3A3_MOUSE	9;4;4;4;2;2;1;1;1	9;4;4;4;2;2;1;1;1	7;2;2;2;0;0;0;0;0	>sp|P16283|B3A3_MOUSE Anion exchange protein 3 OS=Mus musculus GN=Slc4a3 PE=1 SV=2	9	9	9	7	1	1	0	0	1	2	3	1	0	5	1	0	0	0	0	1	2	0	0	1	0	2	1	0	1	0	0	0	0	1	1	0	0	1	2	3	1	0	5	1
sp|P16330|CN37_MOUSE;sp|P16330-2|CN37_MOUSE	sp|P16330|CN37_MOUSE;sp|P16330-2|CN37_MOUSE	41;38	41;38	41;38	>sp|P16330|CN37_MOUSE 2,3-cyclic-nucleotide 3-phosphodiesterase OS=Mus musculus GN=Cnp PE=1 SV=3;>sp|P16330-2|CN37_MOUSE Isoform of P16330, Isoform CNPI of 2,3-cyclic-nucleotide 3-phosphodiesterase OS=Mus musculus GN=Cnp	2	41	41	41	33	30	29	28	25	33	29	32	28	31	31	27	27	30	22	23	26	25	24	23	22	24	23	23	22	22	19	22	20	33	30	29	28	25	33	29	32	28	31	31
5387;975388;975389;975390;975391;975392;975393;975394;975395;975396;975397;975398;975399;975400;975401;975402;975403;975404;975405;975406;975407;975408;975409;975410;975411;975412;975413;975414;975415;975416;975417;975418;975419;975420;975421;975422;975423;975424;975425;975426;975427;975428;975429;975430;975431;975432;975433;975434;975435;975436;975437;975438;975439;975440;975441;975442;975443;97…	2359;2561;12230;12267;33079;36977;39779;115033;115100;199490;199497;199508;199558;220166;308999;318170;337128;357193;357328;459693;476870;497082;497377;501812;507765;585917;635555;649626;686819;686946;704478;705950;756593;756685;761640;789959;839888;840146;975629;975655;1018241	1217;1218;1219;1220	1;80;136;380
sp|P16332|MUTA_MOUSE	sp|P16332|MUTA_MOUSE	11	11	11	>sp|P16332|MUTA_MOUSE Methylmalonyl-CoA mutase, mitochondrial OS=Mus musculus GN=Mut PE=1 SV=2	1	11	11	11	1	0	5	0	1	4	1	4	0	0	0	2	0	1	0	0	0	2	0	0	0	0	0	2	0	1	0	0	0	1	0	5	0	1	4	1	4	0	0	0
sp|P16388|KCNA1_MOUSE;sp|Q61762-3|KCNA5_MOUSE;sp|Q61762|KCNA5_MOUSE;tr|B2RQA1|B2RQA1_MOUSE;sp|Q61762-2|KCNA5_MOUSE;sp|P59053-2|KCNG3_MOUSE;sp|P59053|KCNG3_MOUSE	sp|P16388|KCNA1_MOUSE	15;4;4;2;1;1;1	7;1;1;0;1;0;0	7;1;1;0;1;0;0	>sp|P16388|KCNA1_MOUSE Potassium voltage-gated channel subfamily A member 1 OS=Mus musculus GN=Kcna1 PE=1 SV=1	7	15	7	7	7	10	4	6	9	9	9	11	5	9	9	3	8	3	2	6	6	3	7	3	0	5	6	2	2	4	1	8	5	2	3	1	2	2	4	4	5	2	4	5
sp|P16390|KCNA3_MOUSE	sp|P16390|KCNA3_MOUSE	10	2	2	>sp|P16390|KCNA3_MOUSE Potassium voltage-gated channel subfamily A member 3 OS=Mus musculus GN=Kcna3 PE=1 SV=3	1	10	2	2	5	7	3	4	7	5	5	6	3	5	5	3	4	3	2	5	4	2	4	3	0	5	4	2	2	2	1	6	2	0	0	0	0	0	0	0	0	0	0	1
tr|Q3UJ34|Q3UJ34_MOUSE;sp|P16460|ASSY_MOUSE;tr|J3QNG0|J3QNG0_MOUSE	tr|Q3UJ34|Q3UJ34_MOUSE;sp|P16460|ASSY_MOUSE;tr|J3QNG0|J3QNG0_MOUSE	19;19;15	19;19;15	19;19;15	>tr|Q3UJ34|Q3UJ34_MOUSE Isoform of P16460, Argininosuccinate synthase OS=Mus musculus GN=Ass1 PE=1 SV=1;>sp|P16460|ASSY_MOUSE Argininosuccinate synthase OS=Mus musculus GN=Ass1 PE=1 SV=1;>tr|J3QNG0|J3QNG0_MOUSE MCG15755 OS=Mus musculus GN=Gm5424 PE=3 SV=1	3	19	19	19	6	10	5	6	3	5	6	7	9	4	2	8	3	5	12	5	5	8	8	5	8	8	5	2	3	2	6	3	3	6	10	5	6	3	5	6	7	9	4	2
tr|A1L347|A1L347_MOUSE;sp|P16627|HS71L_MOUSE	tr|A1L347|A1L347_MOUSE;sp|P16627|HS71L_MOUSE	14;14	2;2	2;2	>tr|A1L347|A1L347_MOUSE Isoform of P16627, Heat shock 70 kDa protein 1-like OS=Mus musculus GN=Hspa1l PE=1 SV=1;>sp|P16627|HS71L_MOUSE Heat shock 70 kDa protein 1-like OS=Mus musculus GN=Hspa1l PE=1 SV=4	2	14	2	2	8	6	8	6	7	4	5	6	3	6	6	5	3	4	4	6	5	8	8	6	5	6	9	5	6	6	3	6	4	0	0	0	0	0	1	0	0	0	0	1
tr|Q544R6|Q544R6_MOUSE;sp|P16675|PPGB_MOUSE;tr|G3X8T3|G3X8T3_MOUSE	tr|Q544R6|Q544R6_MOUSE;sp|P16675|PPGB_MOUSE;tr|G3X8T3|G3X8T3_MOUSE	3;3;3	3;3;3	3;3;3	>tr|Q544R6|Q544R6_MOUSE Isoform of P16675, Carboxypeptidase OS=Mus musculus GN=Ctsa PE=1 SV=1;>sp|P16675|PPGB_MOUSE Lysosomal protective protein OS=Mus musculus GN=Ctsa PE=1 SV=1;>tr|G3X8T3|G3X8T3_MOUSE Isoform of P16675, Carboxypeptidase OS=Mus musculus G	3	3	3	3	1	0	0	0	0	1	0	0	0	0	0	1	0	0	0	0	0	1	0	0	0	0	0	0	0	0	0	0	0	1	0	0	0	0	1	0	0	0	0	0
tr|D2KHZ9|D2KHZ9_MOUSE;sp|P16858|G3P_MOUSE;tr|A0A0A0MQF6|A0A0A0MQF6_MOUSE;tr|S4R257|S4R257_MOUSE;tr|D3YYI5|D3YYI5_MOUSE;tr|S4R1N5|S4R1N5_MOUSE;tr|V9GXA7|V9GXA7_MOUSE;tr|V9GXK0|V9GXK0_MOUSE;REV__tr|E9QQ30|E9QQ30_MOUSE;REV__sp|Q9Z2B5|E2AK3_MOUSE	tr|D2KHZ9|D2KHZ9_MOUSE;sp|P16858|G3P_MOUSE;tr|A0A0A0MQF6|A0A0A0MQF6_MOUSE;tr|S4R257|S4R257_MOUSE;tr|D3YYI5|D3YYI5_MOUSE	25;25;25;21;15;2;2;2;1;1	25;25;25;21;15;2;2;2;1;1	3;3;3;3;2;0;1;0;0;0	>tr|D2KHZ9|D2KHZ9_MOUSE Isoform of P16858, Glyceraldehyde-3-phosphate dehydrogenase OS=Mus musculus GN=GAPDH PE=1 SV=1;>sp|P16858|G3P_MOUSE Glyceraldehyde-3-phosphate dehydrogenase OS=Mus musculus GN=Gapdh PE=1 SV=2;>tr|A0A0A0MQF6|A0A0A0MQF6_MOUSE Isoform	10	25	25	3	21	22	20	19	17	20	17	15	12	18	17	21	18	17	16	17	18	20	18	17	15	18	16	15	16	17	13	15	16	21	22	20	19	17	20	17	15	12	18	17
86614;986615;986616;986617;986618;986619;986620;986621;986622;986623;986624;986625;986626;986627;986628;986629;986630;986631;986632;986633;986634;986635;986636;986637;986638;986639;986640;986641;986642;986643;986644;986645;986646;986647;986648;986649;986650;986651;986652;986653;986654;986655;986656;986657;986658;986659;986660;986661;986662;986663;986664;986665;986666;986667;986668;986669;986670;9…	21392;288881;314278;452826;507238;541963;594159;603613;603758;702727;702746;710740;764346;937267;952187;956476;957905;957908;959692;986508;986752;1005061;1005211;1016266;1025369	1233;1234;1235;1236;1237;1238;1239;1240;1241	41;44;103;128;131;173;229;326;329
sp|P17047-3|LAMP2_MOUSE;sp|P17047|LAMP2_MOUSE;sp|P17047-2|LAMP2_MOUSE	sp|P17047-3|LAMP2_MOUSE;sp|P17047|LAMP2_MOUSE;sp|P17047-2|LAMP2_MOUSE	5;5;5	5;5;5	5;5;5	>sp|P17047-3|LAMP2_MOUSE Isoform of P17047, Isoform LAMP-2C of Lysosome-associated membrane glycoprotein 2 OS=Mus musculus GN=Lamp2;>sp|P17047|LAMP2_MOUSE Lysosome-associated membrane glycoprotein 2 OS=Mus musculus GN=Lamp2 PE=1 SV=2;>sp|P17047-2|LAMP2_MOU	3	5	5	5	0	1	1	0	1	1	4	3	0	5	2	2	2	1	0	2	3	1	2	1	0	2	3	0	1	1	0	2	2	0	1	1	0	1	1	4	3	0	5	2
sp|P17095|HMGA1_MOUSE	sp|P17095|HMGA1_MOUSE	2	2	2	>sp|P17095|HMGA1_MOUSE High mobility group protein HMG-I/HMG-Y OS=Mus musculus GN=Hmga1 PE=1 SV=4	1	2	2	2	0	0	1	0	0	0	0	1	0	0	0	0	1	1	0	0	0	1	0	0	0	0	0	0	0	0	0	0	0	0	0	1	0	0	0	0	1	0	0	0
sp|P17156|HSP72_MOUSE	sp|P17156|HSP72_MOUSE	31	18	16	>sp|P17156|HSP72_MOUSE Heat shock-related 70 kDa protein 2 OS=Mus musculus GN=Hspa2 PE=1 SV=2	1	31	18	16	19	20	15	10	19	11	12	9	11	12	13	13	14	12	9	11	12	18	18	17	13	19	18	14	12	12	10	13	10	11	12	7	2	11	1	2	0	1	1	2
tr|Q5FW97|Q5FW97_MOUSE;sp|P17182|ENOA_MOUSE;tr|Q6PHC1|Q6PHC1_MOUSE;tr|B0QZL1|B0QZL1_MOUSE;tr|B1ARR7|B1ARR7_MOUSE;tr|B1ARR6|B1ARR6_MOUSE;tr|A0A0N4SUW8|A0A0N4SUW8_MOUSE	tr|Q5FW97|Q5FW97_MOUSE;sp|P17182|ENOA_MOUSE;tr|Q6PHC1|Q6PHC1_MOUSE	36;36;28;15;12;4;1	36;36;28;15;12;4;1	29;29;23;11;10;2;0	>tr|Q5FW97|Q5FW97_MOUSE Isoform of P17182, Alpha-enolase OS=Mus musculus GN=EG433182 PE=1 SV=1;>sp|P17182|ENOA_MOUSE Alpha-enolase OS=Mus musculus GN=Eno1 PE=1 SV=3;>tr|Q6PHC1|Q6PHC1_MOUSE Isoform of P17182, Alpha-enolase OS=Mus musculus GN=Eno1 PE=1 SV=1	7	36	36	29	27	25	25	22	20	26	23	22	13	20	22	23	20	20	4	20	20	24	22	17	12	21	23	24	20	20	6	20	23	27	25	25	22	20	26	23	22	13	20	22
tr|Q545V3|Q545V3_MOUSE;sp|P17183|ENOG_MOUSE;tr|A0A0N4SUX5|A0A0N4SUX5_MOUSE;tr|D3Z6E4|D3Z6E4_MOUSE;tr|D3Z2S4|D3Z2S4_MOUSE;tr|D3YVD3|D3YVD3_MOUSE;tr|A0A0N4SUI6|A0A0N4SUI6_MOUSE;tr|Q5SX61|Q5SX61_MOUSE	tr|Q545V3|Q545V3_MOUSE;sp|P17183|ENOG_MOUSE;tr|A0A0N4SUX5|A0A0N4SUX5_MOUSE;tr|D3Z6E4|D3Z6E4_MOUSE	27;27;24;21;10;7;4;2	22;22;19;17;7;5;2;1	19;19;16;14;6;4;1;0	>tr|Q545V3|Q545V3_MOUSE Isoform of P17183, Enolase 2, gamma neuronal, isoform CRA_a OS=Mus musculus GN=Eno2 PE=1 SV=1;>sp|P17183|ENOG_MOUSE Gamma-enolase OS=Mus musculus GN=Eno2 PE=1 SV=2;>tr|A0A0N4SUX5|A0A0N4SUX5_MOUSE Isoform of P17183, Gamma-enolase OS=	8	27	22	19	19	17	18	17	18	24	21	20	8	18	18	20	17	18	4	16	20	20	19	18	4	17	19	19	13	14	2	19	18	16	15	15	15	15	19	17	15	4	14	14
sp|P17225|PTBP1_MOUSE;tr|Q8BGJ5|Q8BGJ5_MOUSE;tr|Q922I7|Q922I7_MOUSE;tr|E9QMW9|E9QMW9_MOUSE;tr|Q8CB58|Q8CB58_MOUSE;tr|F7DCW4|F7DCW4_MOUSE;tr|F7C521|F7C521_MOUSE;tr|G3UY95|G3UY95_MOUSE	sp|P17225|PTBP1_MOUSE;tr|Q8BGJ5|Q8BGJ5_MOUSE;tr|Q922I7|Q922I7_MOUSE;tr|E9QMW9|E9QMW9_MOUSE;tr|Q8CB58|Q8CB58_MOUSE	5;5;5;4;4;2;1;1	4;4;4;3;3;2;1;0	2;2;2;1;2;1;0;0	>sp|P17225|PTBP1_MOUSE Polypyrimidine tract-binding protein 1 OS=Mus musculus GN=Ptbp1 PE=1 SV=2;>tr|Q8BGJ5|Q8BGJ5_MOUSE Isoform of P17225, MCG13402, isoform CRA_a OS=Mus musculus GN=Ptbp1 PE=1 SV=1;>tr|Q922I7|Q922I7_MOUSE Isoform of P17225, MCG13402, isof	8	5	4	2	3	4	2	0	0	1	1	2	1	0	0	1	1	0	0	0	0	1	3	1	2	0	0	1	1	0	2	0	0	3	4	2	0	0	1	1	2	1	0	0
sp|P17426-2|AP2A1_MOUSE;sp|P17426|AP2A1_MOUSE	sp|P17426-2|AP2A1_MOUSE;sp|P17426|AP2A1_MOUSE	55;55	55;55	42;42	>sp|P17426-2|AP2A1_MOUSE Isoform of P17426, Isoform B of AP-2 complex subunit alpha-1 OS=Mus musculus GN=Ap2a1;>sp|P17426|AP2A1_MOUSE AP-2 complex subunit alpha-1 OS=Mus musculus GN=Ap2a1 PE=1 SV=1	2	55	55	42	26	28	28	22	31	34	35	34	22	37	37	38	35	37	18	32	35	33	35	31	21	38	37	29	29	31	15	35	29	26	28	28	22	31	34	35	34	22	37	37
sp|P17427|AP2A2_MOUSE;tr|A0A0J9YUA7|A0A0J9YUA7_MOUSE	sp|P17427|AP2A2_MOUSE	53;5	40;1	40;1	>sp|P17427|AP2A2_MOUSE AP-2 complex subunit alpha-2 OS=Mus musculus GN=Ap2a2 PE=1 SV=2	2	53	40	40	27	30	33	25	31	25	35	29	15	31	31	37	35	38	16	37	37	38	34	34	24	37	41	32	34	38	16	41	37	22	23	25	21	24	18	25	20	11	23	22
sp|P17439|GLCM_MOUSE;tr|A0A0G2JDK2|A0A0G2JDK2_MOUSE	sp|P17439|GLCM_MOUSE;tr|A0A0G2JDK2|A0A0G2JDK2_MOUSE	4;3	4;3	4;3	>sp|P17439|GLCM_MOUSE Glucosylceramidase OS=Mus musculus GN=Gba PE=1 SV=1;>tr|A0A0G2JDK2|A0A0G2JDK2_MOUSE Isoform of P17439, Glucosylceramidase OS=Mus musculus GN=Gba PE=1 SV=1	2	4	4	4	0	0	0	0	0	0	1	0	1	2	1	0	0	0	0	0	0	0	0	0	0	0	0	0	0	0	0	0	0	0	0	0	0	0	0	1	0	1	2	1
sp|P17563|SBP1_MOUSE	sp|P17563|SBP1_MOUSE	12	12	1	>sp|P17563|SBP1_MOUSE Selenium-binding protein 1 OS=Mus musculus GN=Selenbp1 PE=1 SV=2	1	12	12	1	5	0	1	0	0	5	2	0	0	0	0	4	0	2	0	1	0	5	0	1	0	1	1	3	1	0	0	0	0	5	0	1	0	0	5	2	0	0	0	0
sp|P17710-3|HXK1_MOUSE;tr|G3UVV4|G3UVV4_MOUSE;sp|P17710-4|HXK1_MOUSE;sp|P17710|HXK1_MOUSE;sp|P17710-2|HXK1_MOUSE;tr|D3YYR4|D3YYR4_MOUSE;tr|D3Z365|D3Z365_MOUSE;tr|D3Z105|D3Z105_MOUSE;tr|E9Q5B5|E9Q5B5_MOUSE;sp|O08528|HXK2_MOUSE;tr|B4YB29|B4YB29_MOUSE;tr|F6QD41|F6QD41_MOUSE;tr|E9Q9M6|E9Q9M6_MOUSE	sp|P17710-3|HXK1_MOUSE;tr|G3UVV4|G3UVV4_MOUSE;sp|P17710-4|HXK1_MOUSE;sp|P17710|HXK1_MOUSE;sp|P17710-2|HXK1_MOUSE	62;59;59;59;55;13;12;4;4;4;3;2;1	62;59;59;59;55;13;12;4;4;4;3;2;1	56;53;53;53;49;12;11;4;2;2;3;2;0	>sp|P17710-3|HXK1_MOUSE Isoform of P17710, Isoform HK1 of Hexokinase-1 OS=Mus musculus GN=Hk1;>tr|G3UVV4|G3UVV4_MOUSE Isoform of P17710, Hexokinase OS=Mus musculus GN=Hk1 PE=1 SV=1;>sp|P17710-4|HXK1_MOUSE Isoform of P17710, Isoform HK1-SC of Hexokinase-1 O	13	62	62	56	40	32	48	37	44	47	39	41	8	42	41	39	33	41	43	38	40	41	28	39	52	39	39	40	19	41	50	40	33	40	32	48	37	44	47	39	41	8	42	41
02;768903;768904;768905;768906;768907;768908;768909;768910;768911;768912;768913;768914;778725;778726;778727;778728;778729;778730;778731;792831;792832;792833;792834;792835;792836;792837;792838;792839;792840;792841;792842;792843;792844;792845;792846;792847;792848;792849;792850;792851;792852;792853;792854;792855;792856;792857;792858;792859;792860;792861;792862;792863;792864;792865;792866;792867;7928…	6168;40646;72390;76101;100373;164652;221998;261584;263000;263033;280033;280131;288196;288404;294915;318080;318098;319006;336056;361541;386505;386557;388148;423342;445091;471640;485669;528301;531960;571795;581736;582807;605936;618368;618454;627249;627515;627621;627648;628826;632766;632890;636463;649860;665950;665971;710214;724196;743097;750334;759014;768866;778727;792834;793145;816025;846202;84888…	1284;1285;1286;1287;1288;1289;1290;1291;1292;1293;1294;1295;1296;1297;1298;1299;1300;1301	1;29;63;107;138;255;296;300;302;455;485;495;497;511;596;744;748;838
tr|Q5SVY2|Q5SVY2_MOUSE;sp|P17742|PPIA_MOUSE;tr|F8VPN3|F8VPN3_MOUSE;tr|V9GXC1|V9GXC1_MOUSE;tr|V9GX31|V9GX31_MOUSE	tr|Q5SVY2|Q5SVY2_MOUSE;sp|P17742|PPIA_MOUSE	12;12;4;2;2	12;12;4;2;2	12;12;4;2;2	>tr|Q5SVY2|Q5SVY2_MOUSE Isoform of P17742, Peptidyl-prolyl cis-trans isomerase OS=Mus musculus GN=Ppia PE=1 SV=1;>sp|P17742|PPIA_MOUSE Peptidyl-prolyl cis-trans isomerase A OS=Mus musculus GN=Ppia PE=1 SV=2	5	12	12	12	11	12	10	9	9	11	10	9	2	10	12	9	10	11	2	7	9	10	8	10	8	10	9	10	11	7	6	9	11	11	12	10	9	9	11	10	9	2	10	12
sp|P17751|TPIS_MOUSE;tr|H7BXC3|H7BXC3_MOUSE	sp|P17751|TPIS_MOUSE;tr|H7BXC3|H7BXC3_MOUSE	15;10	15;10	15;10	>sp|P17751|TPIS_MOUSE Triosephosphate isomerase OS=Mus musculus GN=Tpi1 PE=1 SV=4;>tr|H7BXC3|H7BXC3_MOUSE Isoform of P17751, Triosephosphate isomerase OS=Mus musculus GN=Tpi1 PE=1 SV=1	2	15	15	15	9	12	9	8	9	12	13	12	8	11	12	13	12	12	6	12	12	14	13	10	5	10	13	10	11	9	3	12	11	9	12	9	8	9	12	13	12	8	11	12
sp|P17809|GTR1_MOUSE	sp|P17809|GTR1_MOUSE	7	7	7	>sp|P17809|GTR1_MOUSE Solute carrier family 2, facilitated glucose transporter member 1 OS=Mus musculus GN=Slc2a1 PE=1 SV=4	1	7	7	7	3	4	3	3	3	4	1	3	2	4	6	2	3	2	2	3	3	3	2	3	1	2	4	3	2	1	1	2	2	3	4	3	3	3	4	1	3	2	4	6
tr|Q3TU85|Q3TU85_MOUSE;sp|Q61696|HS71A_MOUSE;sp|P17879|HS71B_MOUSE	tr|Q3TU85|Q3TU85_MOUSE;sp|Q61696|HS71A_MOUSE;sp|P17879|HS71B_MOUSE	21;21;21	16;16;16	10;10;10	>tr|Q3TU85|Q3TU85_MOUSE Isoform of P17879, Heat shock 70 kDa protein 1A OS=Mus musculus GN=Hspa1b PE=1 SV=1;>sp|Q61696|HS71A_MOUSE Heat shock 70 kDa protein 1A OS=Mus musculus GN=Hspa1a PE=1 SV=2;>sp|P17879|HS71B_MOUSE Heat shock 70 kDa protein 1B OS=Mus m	3	21	16	10	11	11	12	8	8	7	7	9	4	9	9	7	4	7	4	6	5	12	11	8	7	8	14	7	8	6	3	6	6	8	8	9	5	5	4	3	6	1	5	5
tr|A0A077S9N1|A0A077S9N1_MOUSE;sp|P17897|LYZ1_MOUSE;tr|A0A077S2U6|A0A077S2U6_MOUSE;sp|P08905|LYZ2_MOUSE	tr|A0A077S9N1|A0A077S9N1_MOUSE;sp|P17897|LYZ1_MOUSE;tr|A0A077S2U6|A0A077S2U6_MOUSE;sp|P08905|LYZ2_MOUSE	2;2;1;1	2;2;1;1	2;2;1;1	>tr|A0A077S9N1|A0A077S9N1_MOUSE Isoform of P17897, Lysozyme C-1 OS=Mus musculus GN=Lyz1 PE=1 SV=1;>sp|P17897|LYZ1_MOUSE Lysozyme C-1 OS=Mus musculus GN=Lyz1 PE=1 SV=1;>tr|A0A077S2U6|A0A077S2U6_MOUSE Isoform of P08905, Lysozyme C-2 OS=Mus musculus GN=Lyz2 P	4	2	2	2	0	0	0	0	1	0	0	0	0	1	0	0	0	2	0	0	0	0	0	1	0	0	0	0	0	0	0	0	0	0	0	0	0	1	0	0	0	0	1	0
tr|Q3UCD9|Q3UCD9_MOUSE;sp|P18242|CATD_MOUSE;tr|F6Y6L6|F6Y6L6_MOUSE;tr|F8WIR1|F8WIR1_MOUSE	tr|Q3UCD9|Q3UCD9_MOUSE;sp|P18242|CATD_MOUSE;tr|F6Y6L6|F6Y6L6_MOUSE;tr|F8WIR1|F8WIR1_MOUSE	12;12;10;7	12;12;10;7	12;12;10;7	>tr|Q3UCD9|Q3UCD9_MOUSE Isoform of P18242, Cathepsin D OS=Mus musculus GN=Ctsd PE=1 SV=1;>sp|P18242|CATD_MOUSE Cathepsin D OS=Mus musculus GN=Ctsd PE=1 SV=1;>tr|F6Y6L6|F6Y6L6_MOUSE Isoform of P18242, Cathepsin D (Fragment) OS=Mus musculus GN=Ctsd PE=1 SV=1	4	12	12	12	3	4	4	4	5	7	5	3	2	4	9	8	1	7	0	1	2	5	2	3	0	4	4	3	0	2	0	1	3	3	4	4	4	5	7	5	3	2	4	9
tr|Q2TAY4|Q2TAY4_MOUSE;sp|P18293|ANPRA_MOUSE	tr|Q2TAY4|Q2TAY4_MOUSE;sp|P18293|ANPRA_MOUSE	1;1	1;1	1;1	>tr|Q2TAY4|Q2TAY4_MOUSE Isoform of P18293, Guanylate cyclase OS=Mus musculus GN=Npr1 PE=1 SV=1;>sp|P18293|ANPRA_MOUSE Atrial natriuretic peptide receptor 1 OS=Mus musculus GN=Npr1 PE=1 SV=2	2	1	1	1	0	0	0	0	0	1	0	0	0	0	0	0	0	0	0	0	0	0	0	0	0	0	0	0	0	0	0	0	0	0	0	0	0	0	1	0	0	0	0	0
tr|K3W4Q8|K3W4Q8_MOUSE;sp|P18572-2|BASI_MOUSE;sp|P18572|BASI_MOUSE;tr|J3QP71|J3QP71_MOUSE	tr|K3W4Q8|K3W4Q8_MOUSE;sp|P18572-2|BASI_MOUSE;sp|P18572|BASI_MOUSE;tr|J3QP71|J3QP71_MOUSE	9;9;9;7	9;9;9;7	9;9;9;7	>tr|K3W4Q8|K3W4Q8_MOUSE Isoform of P18572, Basigin OS=Mus musculus GN=Bsg PE=1 SV=1;>sp|P18572-2|BASI_MOUSE Isoform of P18572, Isoform 2 of Basigin OS=Mus musculus GN=Bsg;>sp|P18572|BASI_MOUSE Basigin OS=Mus musculus GN=Bsg PE=1 SV=2;>tr|J3QP71|J3QP71_MOUS	4	9	9	9	6	7	7	6	6	4	5	5	0	8	7	7	8	6	0	6	5	4	6	6	0	8	9	4	5	4	0	4	5	6	7	7	6	6	4	5	5	0	8	7
sp|P18581|CTR2_MOUSE;sp|P18581-2|CTR2_MOUSE;tr|E9QJY0|E9QJY0_MOUSE	sp|P18581|CTR2_MOUSE;sp|P18581-2|CTR2_MOUSE;tr|E9QJY0|E9QJY0_MOUSE	7;7;7	7;7;7	7;7;7	>sp|P18581|CTR2_MOUSE Cationic amino acid transporter 2 OS=Mus musculus GN=Slc7a2 PE=1 SV=3;>sp|P18581-2|CTR2_MOUSE Isoform of P18581, Isoform 2 of Cationic amino acid transporter 2 OS=Mus musculus GN=Slc7a2;>tr|E9QJY0|E9QJY0_MOUSE Isoform of P18581, Catio	3	7	7	7	0	0	0	0	0	0	1	0	0	5	3	0	1	0	0	0	0	0	1	0	0	1	0	0	0	0	0	0	1	0	0	0	0	0	0	1	0	0	5	3
tr|G3UZI3|G3UZI3_MOUSE;tr|E9PWV3|E9PWV3_MOUSE;sp|P18653|KS6A1_MOUSE;tr|Q505N6|Q505N6_MOUSE;tr|F6RQA2|F6RQA2_MOUSE;tr|F6Q8A4|F6Q8A4_MOUSE;tr|B1AXP0|B1AXP0_MOUSE;tr|B1AXN9|B1AXN9_MOUSE;sp|P18654|KS6A3_MOUSE;sp|Q9WUT3|KS6A2_MOUSE	tr|G3UZI3|G3UZI3_MOUSE;tr|E9PWV3|E9PWV3_MOUSE;sp|P18653|KS6A1_MOUSE;tr|Q505N6|Q505N6_MOUSE;tr|F6RQA2|F6RQA2_MOUSE;tr|F6Q8A4|F6Q8A4_MOUSE;tr|B1AXP0|B1AXP0_MOUSE;tr|B1AXN9|B1AXN9_MOUSE;sp|P18654|KS6A3_MOUSE	4;4;4;4;4;4;2;2;2;1	3;3;3;3;3;3;1;1;1;1	3;3;3;3;3;3;1;1;1;1	>tr|G3UZI3|G3UZI3_MOUSE Isoform of P18653, Ribosomal protein S6 kinase alpha-1 OS=Mus musculus GN=Rps6ka1 PE=1 SV=1;>tr|E9PWV3|E9PWV3_MOUSE Isoform of P18653, Ribosomal protein S6 kinase OS=Mus musculus GN=Rps6ka1 PE=1 SV=1;>sp|P18653|KS6A1_MOUSE Ribosomal	10	4	3	3	0	0	0	0	0	0	1	0	2	1	1	0	0	1	1	0	0	0	1	0	0	0	0	0	0	0	0	0	0	0	0	0	0	0	0	1	0	1	1	1
sp|P18760|COF1_MOUSE;tr|F8WGL3|F8WGL3_MOUSE	sp|P18760|COF1_MOUSE;tr|F8WGL3|F8WGL3_MOUSE	18;17	18;17	17;16	>sp|P18760|COF1_MOUSE Cofilin-1 OS=Mus musculus GN=Cfl1 PE=1 SV=3;>tr|F8WGL3|F8WGL3_MOUSE Isoform of P18760, Cofilin-1 OS=Mus musculus GN=Cfl1 PE=1 SV=1	2	18	18	17	11	9	10	9	9	12	11	12	9	12	15	12	14	14	12	13	13	14	12	13	7	12	13	10	10	10	5	9	10	11	9	10	9	9	12	11	12	9	12	15
tr|A2AI91|A2AI91_MOUSE;tr|A2AI89|A2AI89_MOUSE;tr|A2AI88|A2AI88_MOUSE;sp|P18826-2|KPB1_MOUSE;tr|A2AI87|A2AI87_MOUSE;sp|P18826|KPB1_MOUSE	tr|A2AI91|A2AI91_MOUSE;tr|A2AI89|A2AI89_MOUSE;tr|A2AI88|A2AI88_MOUSE;sp|P18826-2|KPB1_MOUSE;tr|A2AI87|A2AI87_MOUSE;sp|P18826|KPB1_MOUSE	4;4;4;4;4;4	4;4;4;4;4;4	4;4;4;4;4;4	>tr|A2AI91|A2AI91_MOUSE Isoform of P18826, Phosphorylase b kinase regulatory subunit alpha, skeletal muscle isoform OS=Mus musculus GN=Phka1 PE=1 SV=1;>tr|A2AI89|A2AI89_MOUSE Isoform of P18826, Phosphorylase b kinase regulatory subunit alpha, skeletal musc	6	4	4	4	0	0	0	0	0	2	0	1	3	1	0	0	0	0	0	0	0	0	0	0	0	0	0	0	0	0	0	0	0	0	0	0	0	0	2	0	1	3	1	0
sp|P18872|GNAO_MOUSE;tr|D3Z2M7|D3Z2M7_MOUSE;tr|F7BLT7|F7BLT7_MOUSE;tr|F6WC15|F6WC15_MOUSE;tr|F6W1B2|F6W1B2_MOUSE;tr|S4R196|S4R196_MOUSE	sp|P18872|GNAO_MOUSE;tr|D3Z2M7|D3Z2M7_MOUSE	26;15;9;6;4;1	26;15;9;6;4;1	7;0;0;6;4;1	>sp|P18872|GNAO_MOUSE Guanine nucleotide-binding protein G(o) subunit alpha OS=Mus musculus GN=Gnao1 PE=1 SV=3;>tr|D3Z2M7|D3Z2M7_MOUSE Isoform of P18872, Guanine nucleotide-binding protein G(o) subunit alpha (Fragment) OS=Mus musculus GN=Gnao1 PE=1 SV=1	6	26	26	7	15	19	14	18	16	18	20	17	11	20	19	17	21	20	15	22	24	19	22	18	11	24	24	14	18	16	6	19	18	15	19	14	18	16	18	20	17	11	20	19
sp|P18872-2|GNAO_MOUSE	sp|P18872-2|GNAO_MOUSE	25	6	3	>sp|P18872-2|GNAO_MOUSE Isoform of P18872, Isoform Alpha-2 of Guanine nucleotide-binding protein G(o) subunit alpha OS=Mus musculus GN=Gnao1	1	25	6	3	14	17	13	15	14	16	18	19	11	18	20	17	20	19	14	18	23	17	18	15	9	20	21	13	17	16	7	17	16	0	1	0	0	0	3	3	5	2	3	5
tr|A0A0R4J203|A0A0R4J203_MOUSE;sp|P18894|OXDA_MOUSE;tr|A0A0G2JFX0|A0A0G2JFX0_MOUSE;tr|Q91WH3|Q91WH3_MOUSE	tr|A0A0R4J203|A0A0R4J203_MOUSE;sp|P18894|OXDA_MOUSE;tr|A0A0G2JFX0|A0A0G2JFX0_MOUSE;tr|Q91WH3|Q91WH3_MOUSE	3;3;2;2	3;3;2;2	3;3;2;2	>tr|A0A0R4J203|A0A0R4J203_MOUSE Isoform of P18894, D-amino-acid oxidase OS=Mus musculus GN=Dao PE=1 SV=1;>sp|P18894|OXDA_MOUSE D-amino-acid oxidase OS=Mus musculus GN=Dao PE=1 SV=3;>tr|A0A0G2JFX0|A0A0G2JFX0_MOUSE Isoform of P18894, D-amino-acid oxidase (Fr	4	3	3	3	0	0	0	0	0	2	0	0	0	1	1	0	0	0	0	0	0	0	0	0	0	0	0	0	0	0	0	0	0	0	0	0	0	0	2	0	0	0	1	1
sp|P19096|FAS_MOUSE;tr|A0A0U1RNJ1|A0A0U1RNJ1_MOUSE;tr|E9PVP1|E9PVP1_MOUSE;tr|A0A0G2JG52|A0A0G2JG52_MOUSE	sp|P19096|FAS_MOUSE;tr|A0A0U1RNJ1|A0A0U1RNJ1_MOUSE	91;90;1;1	91;90;1;1	91;90;1;1	>sp|P19096|FAS_MOUSE Fatty acid synthase OS=Mus musculus GN=Fasn PE=1 SV=2;>tr|A0A0U1RNJ1|A0A0U1RNJ1_MOUSE Isoform of P19096, Fatty acid synthase OS=Mus musculus GN=Fasn PE=4 SV=1	4	91	91	91	45	35	38	12	31	53	46	35	18	46	44	31	20	22	3	21	25	35	27	22	1	20	28	23	21	20	0	18	18	45	35	38	12	31	53	46	35	18	46	44
sp|P19157|GSTP1_MOUSE;sp|P46425|GSTP2_MOUSE	sp|P19157|GSTP1_MOUSE;sp|P46425|GSTP2_MOUSE	11;7	11;7	10;6	>sp|P19157|GSTP1_MOUSE Glutathione S-transferase P 1 OS=Mus musculus GN=Gstp1 PE=1 SV=2;>sp|P46425|GSTP2_MOUSE Glutathione S-transferase P 2 OS=Mus musculus GN=Gstp2 PE=1 SV=2	2	11	11	10	6	5	5	5	4	6	5	5	0	6	6	8	6	6	1	4	6	7	6	6	1	3	7	4	6	5	1	4	7	6	5	5	5	4	6	5	5	0	6	6
sp|P19246|NFH_MOUSE	sp|P19246|NFH_MOUSE	46	41	41	>sp|P19246|NFH_MOUSE Neurofilament heavy polypeptide OS=Mus musculus GN=Nefh PE=1 SV=3	1	46	41	41	9	2	13	2	6	36	24	35	37	9	19	5	1	12	18	3	5	9	3	12	26	2	6	5	1	8	22	3	1	7	1	10	0	4	31	21	31	33	7	17
tr|Q5M9M0|Q5M9M0_MOUSE;sp|P19253|RL13A_MOUSE;REV__tr|A2A8E7|A2A8E7_MOUSE;REV__sp|P52825|CPT2_MOUSE	tr|Q5M9M0|Q5M9M0_MOUSE;sp|P19253|RL13A_MOUSE	10;10;1;1	10;10;1;1	10;10;1;1	>tr|Q5M9M0|Q5M9M0_MOUSE Isoform of P19253, 60S ribosomal protein L13a OS=Mus musculus GN=Rpl13a PE=1 SV=1;>sp|P19253|RL13A_MOUSE 60S ribosomal protein L13a OS=Mus musculus GN=Rpl13a PE=1 SV=4	4	10	10	10	7	9	6	2	2	3	6	6	7	2	6	5	7	3	5	2	4	3	9	3	7	1	5	4	6	4	3	0	3	7	9	6	2	2	3	6	6	7	2	6
tr|A0A0J9YVC7|A0A0J9YVC7_MOUSE;tr|D3YWI4|D3YWI4_MOUSE;tr|E9Q1I6|E9Q1I6_MOUSE;tr|F8WHT5|F8WHT5_MOUSE;sp|P19258|MPV17_MOUSE;tr|G3UVW1|G3UVW1_MOUSE	tr|A0A0J9YVC7|A0A0J9YVC7_MOUSE;tr|D3YWI4|D3YWI4_MOUSE;tr|E9Q1I6|E9Q1I6_MOUSE;tr|F8WHT5|F8WHT5_MOUSE;sp|P19258|MPV17_MOUSE;tr|G3UVW1|G3UVW1_MOUSE	1;1;1;1;1;1	1;1;1;1;1;1	1;1;1;1;1;1	>tr|A0A0J9YVC7|A0A0J9YVC7_MOUSE Isoform of P19258, Protein Mpv17 (Fragment) OS=Mus musculus GN=Mpv17 PE=1 SV=1;>tr|D3YWI4|D3YWI4_MOUSE Isoform of P19258, Protein Mpv17 OS=Mus musculus GN=Mpv17 PE=1 SV=1;>tr|E9Q1I6|E9Q1I6_MOUSE Isoform of P19258, Protein Mp	6	1	1	1	1	0	0	1	0	0	0	0	0	0	0	0	0	0	0	0	0	0	0	0	1	0	0	0	0	0	1	0	0	1	0	0	1	0	0	0	0	0	0	0
sp|P19324|SERPH_MOUSE	sp|P19324|SERPH_MOUSE	7	7	7	>sp|P19324|SERPH_MOUSE Serpin H1 OS=Mus musculus GN=Serpinh1 PE=1 SV=3	1	7	7	7	1	3	1	1	0	1	1	1	3	1	1	1	0	0	0	0	0	0	4	0	2	0	0	1	0	0	1	1	0	1	3	1	1	0	1	1	1	3	1	1
sp|P19536|COX5B_MOUSE;tr|Q9D881|Q9D881_MOUSE;tr|F7C106|F7C106_MOUSE;tr|A0A0A6YVR0|A0A0A6YVR0_MOUSE	sp|P19536|COX5B_MOUSE;tr|Q9D881|Q9D881_MOUSE	8;8;1;1	8;8;1;1	8;8;1;1	>sp|P19536|COX5B_MOUSE Cytochrome c oxidase subunit 5B, mitochondrial OS=Mus musculus GN=Cox5b PE=1 SV=1;>tr|Q9D881|Q9D881_MOUSE Isoform of P19536, Cytochrome c oxidase subunit 5B, mitochondrial OS=Mus musculus GN=Cox5b PE=1 SV=1	4	8	8	8	4	5	6	5	5	3	3	6	1	3	4	2	1	4	1	4	3	2	1	4	3	2	2	3	0	1	5	1	2	4	5	6	5	5	3	3	6	1	3	4
tr|A2RSV8|A2RSV8_MOUSE;sp|P19783|COX41_MOUSE;tr|M0QWX7|M0QWX7_MOUSE;tr|D6RG40|D6RG40_MOUSE	tr|A2RSV8|A2RSV8_MOUSE;sp|P19783|COX41_MOUSE	12;12;5;1	12;12;5;1	12;12;5;1	>tr|A2RSV8|A2RSV8_MOUSE Isoform of P19783, Cytochrome c oxidase subunit 4 isoform 1, mitochondrial OS=Mus musculus GN=Cox4i1 PE=1 SV=1;>sp|P19783|COX41_MOUSE Cytochrome c oxidase subunit 4 isoform 1, mitochondrial OS=Mus musculus GN=Cox4i1 PE=1 SV=2	4	12	12	12	6	7	8	10	11	7	8	8	3	7	8	8	7	7	3	8	9	5	5	9	7	9	6	6	4	7	9	7	6	6	7	8	10	11	7	8	8	3	7	8
sp|P20029|GRP78_MOUSE	sp|P20029|GRP78_MOUSE	42	40	40	>sp|P20029|GRP78_MOUSE 78 kDa glucose-regulated protein OS=Mus musculus GN=Hspa5 PE=1 SV=3	1	42	40	40	27	32	25	17	27	26	30	27	12	22	20	23	27	21	3	21	17	27	25	21	8	21	22	21	26	18	6	19	17	25	30	23	15	25	24	28	25	10	20	18
tr|Q3TXR9|Q3TXR9_MOUSE;sp|P20060|HEXB_MOUSE	tr|Q3TXR9|Q3TXR9_MOUSE;sp|P20060|HEXB_MOUSE	16;16	16;16	16;16	>tr|Q3TXR9|Q3TXR9_MOUSE Isoform of P20060, Beta-hexosaminidase OS=Mus musculus GN=Hexb PE=1 SV=1;>sp|P20060|HEXB_MOUSE Beta-hexosaminidase subunit beta OS=Mus musculus GN=Hexb PE=1 SV=2	2	16	16	16	0	4	1	0	2	0	0	0	5	0	1	3	4	1	7	2	2	5	4	2	4	1	1	0	2	2	2	0	0	0	4	1	0	2	0	0	0	5	0	1
sp|P20065-2|TYB4_MOUSE	sp|P20065-2|TYB4_MOUSE	1	1	1	>sp|P20065-2|TYB4_MOUSE Isoform of P20065, Isoform Short of Thymosin beta-4 OS=Mus musculus GN=Tmsb4x	1	1	1	1	0	0	0	0	0	0	0	0	0	0	0	0	0	0	0	0	1	0	0	0	0	0	0	0	0	0	0	0	0	0	0	0	0	0	0	0	0	0	0	0
sp|P20108|PRDX3_MOUSE	sp|P20108|PRDX3_MOUSE	8	8	8	>sp|P20108|PRDX3_MOUSE Thioredoxin-dependent peroxide reductase, mitochondrial OS=Mus musculus GN=Prdx3 PE=1 SV=1	1	8	8	8	6	2	5	4	4	6	7	5	1	4	5	6	0	6	0	4	3	5	0	5	2	5	4	3	0	4	1	3	5	6	2	5	4	4	6	7	5	1	4	5
tr|Q5FWJ3|Q5FWJ3_MOUSE;sp|P20152|VIME_MOUSE;tr|A0A0A6YWC8|A0A0A6YWC8_MOUSE;tr|A2AKJ2|A2AKJ2_MOUSE;tr|Q3V1K9|Q3V1K9_MOUSE;sp|P31001|DESM_MOUSE	tr|Q5FWJ3|Q5FWJ3_MOUSE;sp|P20152|VIME_MOUSE;tr|A0A0A6YWC8|A0A0A6YWC8_MOUSE	37;37;35;8;5;5	34;34;32;7;3;3	30;30;28;7;1;1	>tr|Q5FWJ3|Q5FWJ3_MOUSE Isoform of P20152, Vimentin OS=Mus musculus GN=Vim PE=1 SV=1;>sp|P20152|VIME_MOUSE Vimentin OS=Mus musculus GN=Vim PE=1 SV=3;>tr|A0A0A6YWC8|A0A0A6YWC8_MOUSE Isoform of P20152, Vimentin OS=Mus musculus GN=Vim PE=1 SV=1	6	37	34	30	17	1	15	1	2	23	2	20	18	2	3	13	2	14	2	1	4	14	0	8	29	1	2	9	1	10	25	1	1	16	0	14	0	1	21	1	19	16	1	2
tr|A0A0R4J088|A0A0R4J088_MOUSE;sp|P20352|TF_MOUSE;tr|A0A0G2JGS5|A0A0G2JGS5_MOUSE	tr|A0A0R4J088|A0A0R4J088_MOUSE;sp|P20352|TF_MOUSE	8;8;3	8;8;3	8;8;3	>tr|A0A0R4J088|A0A0R4J088_MOUSE Isoform of P20352, Tissue factor OS=Mus musculus GN=F3 PE=1 SV=1;>sp|P20352|TF_MOUSE Tissue factor OS=Mus musculus GN=F3 PE=1 SV=2	3	8	8	8	0	2	0	2	0	0	3	0	0	3	1	0	2	0	0	0	1	0	1	0	1	2	3	0	1	1	0	1	1	0	2	0	2	0	0	3	0	0	3	1
sp|P20357|MTAP2_MOUSE;tr|G3UZK9|G3UZK9_MOUSE;tr|G3UZE9|G3UZE9_MOUSE;tr|Q80X35|Q80X35_MOUSE;tr|Q80ZL4|Q80ZL4_MOUSE;tr|F7ALC8|F7ALC8_MOUSE;tr|E9Q8Y2|E9Q8Y2_MOUSE;tr|G3UXY3|G3UXY3_MOUSE	sp|P20357|MTAP2_MOUSE	118;54;38;24;24;22;6;1	118;54;38;24;24;22;6;1	89;54;32;0;0;19;0;0	>sp|P20357|MTAP2_MOUSE Microtubule-associated protein 2 OS=Mus musculus GN=Map2 PE=1 SV=2	8	118	118	89	81	88	74	44	61	50	58	43	25	26	33	49	63	44	43	45	49	66	74	53	39	55	47	55	67	46	29	39	44	81	88	74	44	61	50	58	43	25	26	33
sp|P20917|MAG_MOUSE;tr|A0A087WPR1|A0A087WPR1_MOUSE;tr|Q3ZB60|Q3ZB60_MOUSE;tr|A0A087WRD6|A0A087WRD6_MOUSE	sp|P20917|MAG_MOUSE;tr|A0A087WPR1|A0A087WPR1_MOUSE;tr|Q3ZB60|Q3ZB60_MOUSE	16;16;13;4	16;16;13;4	3;3;2;0	>sp|P20917|MAG_MOUSE Myelin-associated glycoprotein OS=Mus musculus GN=Mag PE=1 SV=2;>tr|A0A087WPR1|A0A087WPR1_MOUSE Isoform of P20917, Myelin-associated glycoprotein OS=Mus musculus GN=Mag PE=1 SV=1;>tr|Q3ZB60|Q3ZB60_MOUSE Isoform of P20917, Mag protein (	4	16	16	3	11	6	11	7	9	16	14	16	12	15	15	11	10	11	0	5	8	10	6	12	4	9	11	6	4	11	1	5	9	11	6	11	7	9	16	14	16	12	15	15
sp|P20917-2|MAG_MOUSE	sp|P20917-2|MAG_MOUSE	14	1	1	>sp|P20917-2|MAG_MOUSE Isoform of P20917, Isoform S-MAG of Myelin-associated glycoprotein OS=Mus musculus GN=Mag	1	14	1	1	10	6	9	7	9	14	13	14	11	14	14	9	9	9	0	5	7	10	6	11	4	8	10	5	4	10	1	5	8	0	0	0	0	0	1	1	1	0	1	1
sp|P20918|PLMN_MOUSE	sp|P20918|PLMN_MOUSE	7	7	7	>sp|P20918|PLMN_MOUSE Plasminogen OS=Mus musculus GN=Plg PE=1 SV=3	1	7	7	7	0	0	0	0	0	3	1	0	2	1	0	0	0	0	0	0	0	0	0	0	0	0	0	0	0	0	0	0	0	0	0	0	0	0	3	1	0	2	1	0
sp|P20934|EVI2A_MOUSE	sp|P20934|EVI2A_MOUSE	1	1	1	>sp|P20934|EVI2A_MOUSE Protein EVI2A OS=Mus musculus GN=Evi2a PE=1 SV=2	1	1	1	1	0	1	0	0	0	0	1	0	0	1	1	0	0	0	0	0	0	0	0	0	0	0	0	0	0	0	0	0	0	0	1	0	0	0	0	1	0	0	1	1
tr|A0A0R4J1P2|A0A0R4J1P2_MOUSE;sp|P21107|TPM3_MOUSE	tr|A0A0R4J1P2|A0A0R4J1P2_MOUSE;sp|P21107|TPM3_MOUSE	16;16	1;1	0;0	>tr|A0A0R4J1P2|A0A0R4J1P2_MOUSE Isoform of P21107, Tropomyosin alpha-3 chain OS=Mus musculus GN=Tpm3 PE=1 SV=1;>sp|P21107|TPM3_MOUSE Tropomyosin alpha-3 chain OS=Mus musculus GN=Tpm3 PE=1 SV=3	2	16	1	0	8	6	8	5	7	4	3	2	6	3	2	7	2	5	3	3	6	7	2	3	3	3	7	5	0	1	2	3	2	0	0	0	0	0	0	0	0	0	1	0
sp|P21107-2|TPM3_MOUSE;tr|D3Z2H9|D3Z2H9_MOUSE	sp|P21107-2|TPM3_MOUSE;tr|D3Z2H9|D3Z2H9_MOUSE	22;18	2;2	0;0	>sp|P21107-2|TPM3_MOUSE Isoform of P21107, Isoform 2 of Tropomyosin alpha-3 chain OS=Mus musculus GN=Tpm3;>tr|D3Z2H9|D3Z2H9_MOUSE Protein Tpm3-rs7 OS=Mus musculus GN=Tpm3-rs7 PE=3 SV=1	2	22	2	0	15	10	13	7	11	7	5	5	6	2	5	11	4	10	7	4	7	10	4	6	3	4	7	10	0	3	5	3	4	2	2	2	0	1	1	0	0	1	1	0
tr|Q3UK94|Q3UK94_MOUSE;sp|P21126|UBL4A_MOUSE;tr|F8WHM4|F8WHM4_MOUSE	tr|Q3UK94|Q3UK94_MOUSE;sp|P21126|UBL4A_MOUSE	5;5;1	5;5;1	5;5;1	>tr|Q3UK94|Q3UK94_MOUSE Isoform of P21126, Ubiquitin-like 4, isoform CRA_b OS=Mus musculus GN=Ubl4a PE=1 SV=1;>sp|P21126|UBL4A_MOUSE Ubiquitin-like protein 4A OS=Mus musculus GN=Ubl4a PE=1 SV=1	3	5	5	5	0	0	0	1	1	0	0	0	1	1	0	1	1	1	0	0	0	1	1	0	0	0	1	0	0	0	0	0	1	0	0	0	1	1	0	0	0	1	1	0
tr|Q3UPA1|Q3UPA1_MOUSE;sp|P21278|GNA11_MOUSE	tr|Q3UPA1|Q3UPA1_MOUSE;sp|P21278|GNA11_MOUSE	21;21	12;12	10;10	>tr|Q3UPA1|Q3UPA1_MOUSE Isoform of P21278, Guanine nucleotide binding protein, alpha 11 OS=Mus musculus GN=Gna11 PE=1 SV=1;>sp|P21278|GNA11_MOUSE Guanine nucleotide-binding protein subunit alpha-11 OS=Mus musculus GN=Gna11 PE=1 SV=1	2	21	12	10	15	17	16	15	11	9	13	9	3	13	11	10	15	5	2	11	14	11	11	11	2	17	16	8	12	10	0	13	14	9	10	10	8	7	6	7	5	0	8	5
tr|Q3UHH5|Q3UHH5_MOUSE;sp|P21279|GNAQ_MOUSE;sp|A2AUC9|KLH41_MOUSE;REV__sp|Q60611|SATB1_MOUSE;REV__tr|E9PVB7|E9PVB7_MOUSE	tr|Q3UHH5|Q3UHH5_MOUSE;sp|P21279|GNAQ_MOUSE	26;26;1;1;1	26;26;1;1;1	15;15;0;0;0	>tr|Q3UHH5|Q3UHH5_MOUSE Isoform of P21279, Guanine nucleotide-binding protein G(q) subunit alpha OS=Mus musculus GN=Gnaq PE=1 SV=1;>sp|P21279|GNAQ_MOUSE Guanine nucleotide-binding protein G(q) subunit alpha OS=Mus musculus GN=Gnaq PE=1 SV=4	5	26	26	15	13	15	12	13	10	10	16	12	6	15	15	13	16	10	2	14	12	15	16	12	2	18	15	9	14	13	1	14	15	13	15	12	13	10	10	16	12	6	15	15
sp|P21447|MDR1A_MOUSE;tr|B2RUR3|B2RUR3_MOUSE;sp|P06795|MDR1B_MOUSE;tr|A0A0G2JF49|A0A0G2JF49_MOUSE	sp|P21447|MDR1A_MOUSE;tr|B2RUR3|B2RUR3_MOUSE;sp|P06795|MDR1B_MOUSE	5;4;4;1	5;4;4;1	5;4;4;1	>sp|P21447|MDR1A_MOUSE Multidrug resistance protein 1A OS=Mus musculus GN=Abcb1a PE=1 SV=3;>tr|B2RUR3|B2RUR3_MOUSE Isoform of P06795, ATP-binding cassette, sub-family B (MDR/TAP), member 1B OS=Mus musculus GN=Abcb1b PE=1 SV=1;>sp|P06795|MDR1B_MOUSE Multidr	4	5	5	5	3	2	0	0	0	1	2	2	1	5	2	0	1	0	0	0	1	1	1	0	1	0	1	1	1	0	0	0	0	3	2	0	0	0	1	2	2	1	5	2
sp|P21460|CYTC_MOUSE;tr|A2APX3|A2APX3_MOUSE	sp|P21460|CYTC_MOUSE;tr|A2APX3|A2APX3_MOUSE	7;5	7;5	7;5	>sp|P21460|CYTC_MOUSE Cystatin-C OS=Mus musculus GN=Cst3 PE=1 SV=2;>tr|A2APX3|A2APX3_MOUSE Isoform of P21460, Cystatin (Fragment) OS=Mus musculus GN=Cst3 PE=1 SV=1	2	7	7	7	2	3	3	1	2	1	3	2	0	3	3	3	4	3	0	2	2	3	3	2	2	3	4	2	3	2	0	2	2	2	3	3	1	2	1	3	2	0	3	3
sp|P21550|ENOB_MOUSE;tr|J3QPZ9|J3QPZ9_MOUSE;tr|Q5SX59|Q5SX59_MOUSE;tr|Q5SX60|Q5SX60_MOUSE	sp|P21550|ENOB_MOUSE	12;5;5;3	3;2;1;1	3;2;1;1	>sp|P21550|ENOB_MOUSE Beta-enolase OS=Mus musculus GN=Eno3 PE=1 SV=3	4	12	3	3	4	3	3	3	3	11	7	7	3	5	7	7	6	6	2	5	5	7	6	5	3	4	7	7	3	4	1	5	5	0	0	0	0	0	3	1	0	0	0	0
sp|P21614|VTDB_MOUSE;tr|A0A0G2JGM6|A0A0G2JGM6_MOUSE	sp|P21614|VTDB_MOUSE	7;1	7;1	7;1	>sp|P21614|VTDB_MOUSE Vitamin D-binding protein OS=Mus musculus GN=Gc PE=1 SV=2	2	7	7	7	1	0	0	0	0	6	2	2	0	1	1	1	0	0	0	0	0	1	0	0	0	0	0	0	0	0	0	0	0	1	0	0	0	0	6	2	2	0	1	1
sp|P21619|LMNB2_MOUSE;tr|A0A0R4J0Q5|A0A0R4J0Q5_MOUSE;sp|P21619-2|LMNB2_MOUSE	sp|P21619|LMNB2_MOUSE;tr|A0A0R4J0Q5|A0A0R4J0Q5_MOUSE;sp|P21619-2|LMNB2_MOUSE	38;37;23	34;33;19	34;33;19	>sp|P21619|LMNB2_MOUSE Lamin-B2 OS=Mus musculus GN=Lmnb2 PE=1 SV=2;>tr|A0A0R4J0Q5|A0A0R4J0Q5_MOUSE Isoform of P21619, Lamin-B2 OS=Mus musculus GN=Lmnb2 PE=1 SV=1;>sp|P21619-2|LMNB2_MOUSE Isoform of P21619, Isoform B3 of Lamin-B2 OS=Mus musculus GN=Lmnb2	3	38	34	34	5	2	7	1	3	7	4	5	30	4	3	6	3	3	1	1	3	9	1	4	30	2	3	2	0	1	23	1	0	5	2	7	1	3	7	4	5	27	4	3
tr|Q547J8|Q547J8_MOUSE;sp|P21661|NEC2_MOUSE	tr|Q547J8|Q547J8_MOUSE;sp|P21661|NEC2_MOUSE	4;4	4;4	4;4	>tr|Q547J8|Q547J8_MOUSE Isoform of P21661, Kex2-like protein OS=Mus musculus GN=Pcsk2 PE=1 SV=1;>sp|P21661|NEC2_MOUSE Neuroendocrine convertase 2 OS=Mus musculus GN=Pcsk2 PE=1 SV=1	2	4	4	4	0	2	0	0	1	0	0	0	0	0	0	0	1	0	0	1	1	1	1	0	0	0	0	0	1	0	0	0	0	0	2	0	0	1	0	0	0	0	0	0
sp|P21836|ACES_MOUSE;tr|A0A0G2JDM6|A0A0G2JDM6_MOUSE	sp|P21836|ACES_MOUSE;tr|A0A0G2JDM6|A0A0G2JDM6_MOUSE	5;4	5;4	5;4	>sp|P21836|ACES_MOUSE Acetylcholinesterase OS=Mus musculus GN=Ache PE=1 SV=1;>tr|A0A0G2JDM6|A0A0G2JDM6_MOUSE Isoform of P21836, Carboxylic ester hydrolase OS=Mus musculus GN=Ache PE=1 SV=1	2	5	5	5	0	2	1	0	2	1	0	0	0	0	1	0	0	1	0	1	0	1	1	1	0	0	1	0	0	0	0	0	0	0	2	1	0	2	1	0	0	0	0	1
sp|P21981|TGM2_MOUSE;tr|G3UXE8|G3UXE8_MOUSE	sp|P21981|TGM2_MOUSE	3;1	3;1	3;1	>sp|P21981|TGM2_MOUSE Protein-glutamine gamma-glutamyltransferase 2 OS=Mus musculus GN=Tgm2 PE=1 SV=4	2	3	3	3	1	0	0	0	0	2	0	0	0	0	0	1	0	0	0	0	0	1	0	0	0	0	0	0	0	0	0	0	0	1	0	0	0	0	2	0	0	0	0	0
sp|P21995|EMB_MOUSE	sp|P21995|EMB_MOUSE	5	5	5	>sp|P21995|EMB_MOUSE Embigin OS=Mus musculus GN=Emb PE=1 SV=2	1	5	5	5	0	1	0	1	1	1	4	2	0	4	4	1	2	1	0	1	1	1	2	1	0	2	1	0	0	0	0	0	0	0	1	0	1	1	1	4	2	0	4	4
sp|P22315|HEMH_MOUSE;tr|Q544X6|Q544X6_MOUSE	sp|P22315|HEMH_MOUSE;tr|Q544X6|Q544X6_MOUSE	17;17	17;17	17;17	>sp|P22315|HEMH_MOUSE Ferrochelatase, mitochondrial OS=Mus musculus GN=Fech PE=1 SV=2;>tr|Q544X6|Q544X6_MOUSE Isoform of P22315, Ferrochelatase OS=Mus musculus GN=Fech PE=1 SV=1	2	17	17	17	6	2	7	4	2	2	0	5	6	0	1	3	3	6	5	2	1	2	0	3	8	3	3	1	1	4	7	2	1	6	2	7	4	2	2	0	5	6	0	1
sp|P22599|A1AT2_MOUSE	sp|P22599|A1AT2_MOUSE	13	4	4	>sp|P22599|A1AT2_MOUSE Alpha-1-antitrypsin 1-2 OS=Mus musculus GN=Serpina1b PE=1 SV=2	1	13	4	4	5	4	1	0	0	13	10	9	0	8	9	2	0	0	0	0	0	5	2	1	0	0	1	1	1	1	0	0	0	0	0	0	0	0	4	2	2	0	0	1
sp|P22723-2|GBRG2_MOUSE;sp|P22723|GBRG2_MOUSE;tr|Q8C7N0|Q8C7N0_MOUSE	sp|P22723-2|GBRG2_MOUSE;sp|P22723|GBRG2_MOUSE;tr|Q8C7N0|Q8C7N0_MOUSE	9;9;8	9;9;8	7;7;6	>sp|P22723-2|GBRG2_MOUSE Isoform of P22723, Isoform 2S of Gamma-aminobutyric acid receptor subunit gamma-2 OS=Mus musculus GN=Gabrg2;>sp|P22723|GBRG2_MOUSE Gamma-aminobutyric acid receptor subunit gamma-2 OS=Mus musculus GN=Gabrg2 PE=1 SV=3;>tr|Q8C7N0|Q8C7	3	9	9	7	5	6	5	5	3	2	1	3	5	4	2	3	5	2	3	1	3	1	2	2	2	4	6	1	4	3	2	3	2	5	6	5	5	3	2	1	3	5	4	2
tr|A3KPD0|A3KPD0_MOUSE;sp|Q8CGP6|H2A1H_MOUSE;tr|B2RVF0|B2RVF0_MOUSE;tr|A2AB79|A2AB79_MOUSE;sp|Q8CGP5|H2A1F_MOUSE;sp|Q8BFU2|H2A3_MOUSE;sp|P22752|H2A1_MOUSE;tr|A0A0N4SV66|A0A0N4SV66_MOUSE;sp|Q8R1M2|H2AJ_MOUSE;sp|Q8CGP7|H2A1K_MOUSE;tr|Q8CGP4|Q8CGP4_MOUSE	tr|A3KPD0|A3KPD0_MOUSE;sp|Q8CGP6|H2A1H_MOUSE;tr|B2RVF0|B2RVF0_MOUSE;tr|A2AB79|A2AB79_MOUSE;sp|Q8CGP5|H2A1F_MOUSE;sp|Q8BFU2|H2A3_MOUSE;sp|P22752|H2A1_MOUSE;tr|A0A0N4SV66|A0A0N4SV66_MOUSE;sp|Q8R1M2|H2AJ_MOUSE;sp|Q8CGP7|H2A1K_MOUSE;tr|Q8CGP4|Q8CGP4_MOUSE	7;7;7;7;7;7;7;6;6;6;5	2;2;2;2;2;2;2;2;2;2;1	1;1;1;1;1;1;1;1;1;1;1	>tr|A3KPD0|A3KPD0_MOUSE Isoform of Q8CGP6, Histone H2A OS=Mus musculus GN=Hist1h2ah PE=2 SV=1;>sp|Q8CGP6|H2A1H_MOUSE Histone H2A type 1-H OS=Mus musculus GN=Hist1h2ah PE=1 SV=3;>tr|B2RVF0|B2RVF0_MOUSE Isoform of P22752, Histone H2A OS=Mus musculus GN=Hist1	11	7	2	1	4	3	4	2	2	6	3	5	2	3	2	3	3	3	3	2	3	4	3	4	2	3	3	3	3	3	3	2	1	1	0	1	0	0	1	1	1	0	1	1
sp|P22892|AP1G1_MOUSE;tr|Q8CBB7|Q8CBB7_MOUSE	sp|P22892|AP1G1_MOUSE;tr|Q8CBB7|Q8CBB7_MOUSE	20;20	20;20	20;20	>sp|P22892|AP1G1_MOUSE AP-1 complex subunit gamma-1 OS=Mus musculus GN=Ap1g1 PE=1 SV=3;>tr|Q8CBB7|Q8CBB7_MOUSE Isoform of P22892, AP-1 complex subunit gamma-1 OS=Mus musculus GN=Ap1g1 PE=1 SV=1	2	20	20	20	5	7	4	2	6	12	7	3	2	3	8	4	6	2	0	4	5	8	10	7	0	3	4	4	3	3	0	2	5	5	7	4	2	6	12	7	3	2	3	8
sp|P22907-2|HEM3_MOUSE;sp|P22907|HEM3_MOUSE	sp|P22907-2|HEM3_MOUSE;sp|P22907|HEM3_MOUSE	1;1	1;1	1;1	>sp|P22907-2|HEM3_MOUSE Isoform of P22907, Isoform 2 of Porphobilinogen deaminase OS=Mus musculus GN=Hmbs;>sp|P22907|HEM3_MOUSE Porphobilinogen deaminase OS=Mus musculus GN=Hmbs PE=1 SV=2	2	1	1	1	1	0	0	0	0	0	0	0	0	0	0	0	0	0	0	0	0	1	0	0	0	0	0	0	0	0	0	0	0	1	0	0	0	0	0	0	0	0	0	0
sp|P23116|EIF3A_MOUSE	sp|P23116|EIF3A_MOUSE	27	27	27	>sp|P23116|EIF3A_MOUSE Eukaryotic translation initiation factor 3 subunit A OS=Mus musculus GN=Eif3a PE=1 SV=5	1	27	27	27	9	9	4	0	1	7	8	4	4	2	4	9	4	1	0	0	1	10	8	6	3	0	1	4	3	2	1	1	1	9	9	4	0	1	7	8	4	4	2	4
tr|Q9DCC5|Q9DCC5_MOUSE;sp|P23198|CBX3_MOUSE;tr|D3Z1A9|D3Z1A9_MOUSE;tr|D3Z313|D3Z313_MOUSE	tr|Q9DCC5|Q9DCC5_MOUSE;sp|P23198|CBX3_MOUSE;tr|D3Z1A9|D3Z1A9_MOUSE;tr|D3Z313|D3Z313_MOUSE	5;5;3;3	5;5;3;3	4;4;3;3	>tr|Q9DCC5|Q9DCC5_MOUSE Isoform of P23198, Cbx3 protein OS=Mus musculus GN=Cbx3 PE=1 SV=1;>sp|P23198|CBX3_MOUSE Chromobox protein homolog 3 OS=Mus musculus GN=Cbx3 PE=1 SV=2;>tr|D3Z1A9|D3Z1A9_MOUSE Isoform of P23198, Chromobox protein homolog 3 OS=Mus musc	4	5	5	4	3	0	0	0	0	1	0	0	0	0	0	2	0	0	0	0	0	2	0	0	1	0	0	0	0	0	0	0	0	3	0	0	0	0	1	0	0	0	0	0
sp|P23242|CXA1_MOUSE	sp|P23242|CXA1_MOUSE	20	20	20	>sp|P23242|CXA1_MOUSE Gap junction alpha-1 protein OS=Mus musculus GN=Gja1 PE=1 SV=2	1	20	20	20	6	10	8	10	9	8	10	11	13	14	12	4	7	5	9	6	9	5	7	6	8	9	9	1	3	4	5	3	5	6	10	8	10	9	8	10	11	13	14	12
tr|Q543K9|Q543K9_MOUSE;sp|P23492|PNPH_MOUSE;tr|Q9D8C9|Q9D8C9_MOUSE	tr|Q543K9|Q543K9_MOUSE;sp|P23492|PNPH_MOUSE	8;8;3	8;8;3	8;8;3	>tr|Q543K9|Q543K9_MOUSE Isoform of P23492, Purine nucleoside phosphorylase OS=Mus musculus GN=Pnp PE=1 SV=1;>sp|P23492|PNPH_MOUSE Purine nucleoside phosphorylase OS=Mus musculus GN=Pnp PE=1 SV=2	3	8	8	8	3	4	3	1	1	6	4	2	0	2	1	2	2	2	0	0	0	4	2	2	0	1	1	2	2	1	0	1	1	3	4	3	1	1	6	4	2	0	2	1
sp|P23506|PIMT_MOUSE;sp|P23506-2|PIMT_MOUSE;tr|F7D432|F7D432_MOUSE;tr|E9PWE0|E9PWE0_MOUSE;tr|E0CYV0|E0CYV0_MOUSE;tr|F6V9F1|F6V9F1_MOUSE;tr|F6TXE3|F6TXE3_MOUSE	sp|P23506|PIMT_MOUSE;sp|P23506-2|PIMT_MOUSE;tr|F7D432|F7D432_MOUSE;tr|E9PWE0|E9PWE0_MOUSE;tr|E0CYV0|E0CYV0_MOUSE	13;13;13;13;13;6;3	13;13;13;13;13;6;3	13;13;13;13;13;6;3	>sp|P23506|PIMT_MOUSE Protein-L-isoaspartate(D-aspartate) O-methyltransferase OS=Mus musculus GN=Pcmt1 PE=1 SV=3;>sp|P23506-2|PIMT_MOUSE Isoform of P23506, Isoform 2 of Protein-L-isoaspartate(D-aspartate) O-methyltransferase OS=Mus musculus GN=Pcmt1;>tr|F7	7	13	13	13	8	8	8	6	6	9	4	4	0	3	8	8	6	5	0	3	5	7	4	3	2	5	8	2	2	3	2	2	2	8	8	8	6	6	9	4	4	0	3	8
tr|Q5HZI6|Q5HZI6_MOUSE;sp|P23591|FCL_MOUSE	tr|Q5HZI6|Q5HZI6_MOUSE;sp|P23591|FCL_MOUSE	3;3	3;3	3;3	>tr|Q5HZI6|Q5HZI6_MOUSE Isoform of P23591, GDP-L-fucose synthase OS=Mus musculus GN=Tsta3 PE=1 SV=1;>sp|P23591|FCL_MOUSE GDP-L-fucose synthase OS=Mus musculus GN=Tsta3 PE=1 SV=3	2	3	3	3	2	0	0	1	0	0	0	0	0	0	0	2	0	1	0	0	0	0	0	0	0	0	0	0	0	0	0	0	0	2	0	0	1	0	0	0	0	0	0	0
sp|P23818|GRIA1_MOUSE;tr|F6YNQ1|F6YNQ1_MOUSE	sp|P23818|GRIA1_MOUSE;tr|F6YNQ1|F6YNQ1_MOUSE	35;34	1;1	1;1	>sp|P23818|GRIA1_MOUSE Glutamate receptor 1 OS=Mus musculus GN=Gria1 PE=1 SV=1;>tr|F6YNQ1|F6YNQ1_MOUSE Isoform of P23818, Glutamate receptor 1 OS=Mus musculus GN=Gria1 PE=1 SV=1	2	35	1	1	17	23	18	14	19	0	2	1	7	2	2	3	4	7	24	6	5	10	17	16	19	20	13	9	14	9	14	17	12	1	1	0	0	0	0	0	0	0	0	0
sp|P23819-4|GRIA2_MOUSE;sp|P23819|GRIA2_MOUSE;sp|P23819-3|GRIA2_MOUSE;tr|E9QKC0|E9QKC0_MOUSE	sp|P23819-4|GRIA2_MOUSE;sp|P23819|GRIA2_MOUSE;sp|P23819-3|GRIA2_MOUSE;tr|E9QKC0|E9QKC0_MOUSE	53;50;50;49	53;50;50;49	1;1;1;0	>sp|P23819-4|GRIA2_MOUSE Isoform of P23819, Isoform 4 of Glutamate receptor 2 OS=Mus musculus GN=Gria2;>sp|P23819|GRIA2_MOUSE Glutamate receptor 2 OS=Mus musculus GN=Gria2 PE=1 SV=3;>sp|P23819-3|GRIA2_MOUSE Isoform of P23819, Isoform 3 of Glutamate recepto	4	53	53	1	29	39	32	24	35	5	7	9	27	10	9	18	18	24	43	22	23	26	35	25	38	31	28	19	27	21	28	25	21	29	39	32	24	35	5	7	9	27	10	9
tr|Q52L78|Q52L78_MOUSE;sp|P23927|CRYAB_MOUSE	tr|Q52L78|Q52L78_MOUSE;sp|P23927|CRYAB_MOUSE	12;12	12;12	12;12	>tr|Q52L78|Q52L78_MOUSE Isoform of P23927, Alpha-crystallin B chain OS=Mus musculus GN=Cryab PE=1 SV=1;>sp|P23927|CRYAB_MOUSE Alpha-crystallin B chain OS=Mus musculus GN=Cryab PE=1 SV=2	2	12	12	12	1	5	3	0	6	4	8	5	7	5	6	3	1	2	4	2	5	5	3	2	4	3	2	0	0	1	1	0	1	1	5	3	0	6	4	8	5	7	5	6
sp|P23953|EST1C_MOUSE;tr|D3Z5G7|D3Z5G7_MOUSE;tr|F6XTA4|F6XTA4_MOUSE;tr|E9PYP1|E9PYP1_MOUSE;tr|Q3UW56|Q3UW56_MOUSE;sp|Q8VCC2|EST1_MOUSE	sp|P23953|EST1C_MOUSE	11;3;2;1;1;1	11;3;2;1;1;1	9;2;2;0;0;0	>sp|P23953|EST1C_MOUSE Carboxylesterase 1C OS=Mus musculus GN=Ces1c PE=1 SV=4	6	11	11	9	4	0	0	0	0	6	2	2	0	3	2	1	0	0	0	0	0	4	0	1	0	0	0	0	0	0	0	0	0	4	0	0	0	0	6	2	2	0	3	2
sp|P24270|CATA_MOUSE;tr|A2AL20|A2AL20_MOUSE	sp|P24270|CATA_MOUSE;tr|A2AL20|A2AL20_MOUSE	18;9	18;9	18;9	>sp|P24270|CATA_MOUSE Catalase OS=Mus musculus GN=Cat PE=1 SV=4;>tr|A2AL20|A2AL20_MOUSE Isoform of P24270, Catalase OS=Mus musculus GN=Cat PE=1 SV=1	2	18	18	18	4	4	3	3	2	9	6	7	0	8	5	2	2	2	0	0	3	1	3	1	1	0	4	0	0	0	0	1	1	4	4	3	3	2	9	6	7	0	8	5
tr|Q3TJN1|Q3TJN1_MOUSE;sp|P24288|BCAT1_MOUSE;tr|Q8CBC8|Q8CBC8_MOUSE;tr|E9Q4K3|E9Q4K3_MOUSE;tr|B2KFA8|B2KFA8_MOUSE;tr|B2KFA9|B2KFA9_MOUSE;tr|A0A0N4SV61|A0A0N4SV61_MOUSE;tr|F6YUH3|F6YUH3_MOUSE	tr|Q3TJN1|Q3TJN1_MOUSE;sp|P24288|BCAT1_MOUSE;tr|Q8CBC8|Q8CBC8_MOUSE;tr|E9Q4K3|E9Q4K3_MOUSE;tr|B2KFA8|B2KFA8_MOUSE	10;10;10;8;5;3;2;1	10;10;10;8;5;3;2;1	10;10;10;8;5;3;2;1	>tr|Q3TJN1|Q3TJN1_MOUSE Isoform of P24288, Branched-chain-amino-acid aminotransferase OS=Mus musculus GN=Bcat1 PE=1 SV=1;>sp|P24288|BCAT1_MOUSE Branched-chain-amino-acid aminotransferase, cytosolic OS=Mus musculus GN=Bcat1 PE=1 SV=2;>tr|Q8CBC8|Q8CBC8_MOUSE	8	10	10	10	7	3	3	6	4	8	4	5	1	5	5	3	1	3	0	0	4	4	0	5	0	3	4	3	0	2	0	2	1	7	3	3	6	4	8	4	5	1	5	5
tr|Q9DCY1|Q9DCY1_MOUSE;sp|P24369|PPIB_MOUSE	tr|Q9DCY1|Q9DCY1_MOUSE;sp|P24369|PPIB_MOUSE	14;14	14;14	14;14	>tr|Q9DCY1|Q9DCY1_MOUSE Isoform of P24369, Peptidyl-prolyl cis-trans isomerase OS=Mus musculus GN=Ppib PE=1 SV=1;>sp|P24369|PPIB_MOUSE Peptidyl-prolyl cis-trans isomerase B OS=Mus musculus GN=Ppib PE=1 SV=2	2	14	14	14	6	10	9	9	8	6	4	4	1	6	4	2	8	3	1	1	2	4	8	4	6	4	6	5	8	4	5	5	4	6	10	9	9	8	6	4	4	1	6	4
sp|P24472|GSTA4_MOUSE;sp|P30115|GSTA3_MOUSE;tr|F6SC55|F6SC55_MOUSE;sp|P13745|GSTA1_MOUSE;tr|A0A087WQI6|A0A087WQI6_MOUSE	sp|P24472|GSTA4_MOUSE	12;3;2;2;1	12;3;2;2;1	12;3;2;2;1	>sp|P24472|GSTA4_MOUSE Glutathione S-transferase A4 OS=Mus musculus GN=Gsta4 PE=1 SV=3	5	12	12	12	3	6	3	2	4	7	3	3	1	4	5	4	2	3	0	3	2	5	4	4	0	3	6	4	2	3	0	0	3	3	6	3	2	4	7	3	3	1	4	5
sp|P24527|LKHA4_MOUSE	sp|P24527|LKHA4_MOUSE	21	21	21	>sp|P24527|LKHA4_MOUSE Leukotriene A-4 hydrolase OS=Mus musculus GN=Lta4h PE=1 SV=4	1	21	21	21	12	3	4	1	1	13	5	3	0	3	4	8	3	4	0	0	4	9	2	1	0	1	1	7	1	0	0	0	2	12	3	4	1	1	13	5	3	0	3	4
sp|P24529|TY3H_MOUSE;tr|Q3UTB3|Q3UTB3_MOUSE;tr|D3Z0B1|D3Z0B1_MOUSE;tr|E9Q9G5|E9Q9G5_MOUSE	sp|P24529|TY3H_MOUSE;tr|Q3UTB3|Q3UTB3_MOUSE	7;5;3;3	7;5;3;3	7;5;3;3	>sp|P24529|TY3H_MOUSE Tyrosine 3-monooxygenase OS=Mus musculus GN=Th PE=1 SV=3;>tr|Q3UTB3|Q3UTB3_MOUSE Isoform of P24529, Tyrosine 3-monooxygenase OS=Mus musculus GN=Th PE=1 SV=1	4	7	7	7	0	0	0	0	0	0	0	0	0	0	0	4	3	2	0	1	2	0	0	0	0	0	0	0	0	0	0	0	0	0	0	0	0	0	0	0	0	0	0	0
tr|A0A0A6YY72|A0A0A6YY72_MOUSE;tr|Q3UAT9|Q3UAT9_MOUSE;sp|P24547|IMDH2_MOUSE;tr|A0A0A6YXS4|A0A0A6YXS4_MOUSE	tr|A0A0A6YY72|A0A0A6YY72_MOUSE;tr|Q3UAT9|Q3UAT9_MOUSE;sp|P24547|IMDH2_MOUSE	3;3;3;1	3;3;3;1	3;3;3;1	>tr|A0A0A6YY72|A0A0A6YY72_MOUSE Isoform of P24547, Inosine-5-monophosphate dehydrogenase 2 (Fragment) OS=Mus musculus GN=Impdh2 PE=1 SV=1;>tr|Q3UAT9|Q3UAT9_MOUSE Isoform of P24547, Inosine-5-monophosphate dehydrogenase OS=Mus musculus GN=Impdh2 PE=1 SV=1	4	3	3	3	1	1	0	0	0	1	1	1	0	0	0	0	0	0	0	0	0	0	0	0	0	1	0	0	0	0	0	0	0	1	1	0	0	0	1	1	1	0	0	0
sp|P24549|AL1A1_MOUSE;tr|G3UWP3|G3UWP3_MOUSE;tr|Q3UIA4|Q3UIA4_MOUSE;sp|Q9JHW9|AL1A3_MOUSE	sp|P24549|AL1A1_MOUSE	22;1;1;1	21;0;0;0	15;0;0;0	>sp|P24549|AL1A1_MOUSE Retinal dehydrogenase 1 OS=Mus musculus GN=Aldh1a1 PE=1 SV=5	4	22	21	15	3	5	1	0	2	16	12	5	0	10	10	8	5	2	0	4	5	7	3	1	0	0	2	3	3	1	0	0	2	3	5	1	0	2	16	12	5	0	10	10
sp|P24638|PPAL_MOUSE;tr|B7ZCF5|B7ZCF5_MOUSE;tr|B7ZCF4|B7ZCF4_MOUSE	sp|P24638|PPAL_MOUSE;tr|B7ZCF5|B7ZCF5_MOUSE	5;3;1	5;3;1	5;3;1	>sp|P24638|PPAL_MOUSE Lysosomal acid phosphatase OS=Mus musculus GN=Acp2 PE=1 SV=2;>tr|B7ZCF5|B7ZCF5_MOUSE Isoform of P24638, Lysosomal acid phosphatase (Fragment) OS=Mus musculus GN=Acp2 PE=1 SV=1	3	5	5	5	0	1	0	1	0	0	0	0	0	1	0	0	1	0	0	1	1	1	1	0	0	0	0	0	1	0	0	0	0	0	1	0	1	0	0	0	0	0	1	0
tr|Q3UKQ5|Q3UKQ5_MOUSE;sp|P24668|MPRD_MOUSE	tr|Q3UKQ5|Q3UKQ5_MOUSE;sp|P24668|MPRD_MOUSE	6;6	6;6	6;6	>tr|Q3UKQ5|Q3UKQ5_MOUSE Isoform of P24668, Cation-dependent mannose-6-phosphate receptor OS=Mus musculus GN=M6pr PE=1 SV=1;>sp|P24668|MPRD_MOUSE Cation-dependent mannose-6-phosphate receptor OS=Mus musculus GN=M6pr PE=1 SV=1	2	6	6	6	2	5	1	3	4	2	2	1	0	2	1	2	2	0	0	1	0	1	5	2	0	1	3	1	5	0	0	1	2	2	5	1	3	4	2	2	1	0	2	1
tr|Q58EU3|Q58EU3_MOUSE;sp|P25444|RS2_MOUSE;tr|D3YVC1|D3YVC1_MOUSE;tr|D3YWJ3|D3YWJ3_MOUSE;tr|E9Q1N8|E9Q1N8_MOUSE;tr|F6YTZ4|F6YTZ4_MOUSE;tr|J3QMG5|J3QMG5_MOUSE;tr|D3Z536|D3Z536_MOUSE	tr|Q58EU3|Q58EU3_MOUSE;sp|P25444|RS2_MOUSE;tr|D3YVC1|D3YVC1_MOUSE;tr|D3YWJ3|D3YWJ3_MOUSE;tr|E9Q1N8|E9Q1N8_MOUSE;tr|F6YTZ4|F6YTZ4_MOUSE;tr|J3QMG5|J3QMG5_MOUSE	15;15;14;14;11;11;11;6	15;15;14;14;11;11;11;6	15;15;14;14;11;11;11;6	>tr|Q58EU3|Q58EU3_MOUSE Isoform of P25444, 40S ribosomal protein S2 OS=Mus musculus GN=Rps2 PE=1 SV=1;>sp|P25444|RS2_MOUSE 40S ribosomal protein S2 OS=Mus musculus GN=Rps2 PE=1 SV=3;>tr|D3YVC1|D3YVC1_MOUSE Isoform of P25444, 40S ribosomal protein S2 (Fragm	8	15	15	15	4	7	5	1	4	6	9	4	9	2	3	6	5	5	7	2	3	8	11	4	10	3	6	2	7	4	4	0	2	4	7	5	1	4	6	9	4	9	2	3
sp|P26039|TLN1_MOUSE;tr|A2AIM2|A2AIM2_MOUSE;tr|F6S1V7|F6S1V7_MOUSE;tr|F6SX70|F6SX70_MOUSE	sp|P26039|TLN1_MOUSE	39;5;2;2	32;3;2;2	32;3;2;2	>sp|P26039|TLN1_MOUSE Talin-1 OS=Mus musculus GN=Tln1 PE=1 SV=2	4	39	32	32	12	6	7	1	3	20	14	10	2	9	13	6	4	5	0	2	3	3	4	6	8	3	2	5	1	4	3	2	2	7	5	5	0	1	15	13	6	1	9	12
tr|Q4KML7|Q4KML7_MOUSE;sp|P26040|EZRI_MOUSE	tr|Q4KML7|Q4KML7_MOUSE;sp|P26040|EZRI_MOUSE	25;25	16;16	16;16	>tr|Q4KML7|Q4KML7_MOUSE Isoform of P26040, Ezrin OS=Mus musculus GN=Ezr PE=1 SV=1;>sp|P26040|EZRI_MOUSE Ezrin OS=Mus musculus GN=Ezr PE=1 SV=3	2	25	16	16	12	14	13	4	11	8	9	6	1	6	6	8	11	11	0	7	4	9	6	7	6	7	7	7	9	5	5	4	7	7	8	8	1	7	2	2	1	1	2	2
sp|P26041|MOES_MOUSE	sp|P26041|MOES_MOUSE	27	27	17	>sp|P26041|MOES_MOUSE Moesin OS=Mus musculus GN=Msn PE=1 SV=3	1	27	27	17	7	9	7	3	5	16	19	16	0	9	7	6	6	5	0	3	2	5	5	6	6	3	4	5	6	4	3	4	3	7	9	7	3	5	16	19	16	0	9	7
sp|P26043|RADI_MOUSE;tr|Q7TSG6|Q7TSG6_MOUSE	sp|P26043|RADI_MOUSE;tr|Q7TSG6|Q7TSG6_MOUSE	26;17	16;8	16;8	>sp|P26043|RADI_MOUSE Radixin OS=Mus musculus GN=Rdx PE=1 SV=3;>tr|Q7TSG6|Q7TSG6_MOUSE Isoform of P26043, Radixin OS=Mus musculus GN=Rdx PE=1 SV=1	2	26	16	16	11	12	9	4	6	15	18	13	0	10	11	7	8	8	0	3	5	5	4	6	6	4	7	8	7	6	3	4	4	6	6	4	1	2	8	10	7	0	5	6
tr|Q544G1|Q544G1_MOUSE;sp|P26048|GBRA2_MOUSE	tr|Q544G1|Q544G1_MOUSE;sp|P26048|GBRA2_MOUSE	4;4	2;2	2;2	>tr|Q544G1|Q544G1_MOUSE Isoform of P26048, Gamma-aminobutyric acid (GABA-A) receptor, subunit alpha 2 OS=Mus musculus GN=Gabra2 PE=1 SV=1;>sp|P26048|GBRA2_MOUSE Gamma-aminobutyric acid receptor subunit alpha-2 OS=Mus musculus GN=Gabra2 PE=1 SV=1	2	4	2	2	1	3	2	1	2	0	0	0	1	1	0	0	0	1	1	2	1	0	2	0	1	2	1	0	1	0	0	1	0	0	2	1	0	1	0	0	0	0	1	0
sp|P26049|GBRA3_MOUSE;tr|B1AVY2|B1AVY2_MOUSE;tr|A0A0H2UKB5|A0A0H2UKB5_MOUSE;tr|A0A0G2JGP5|A0A0G2JGP5_MOUSE;tr|E9Q2L8|E9Q2L8_MOUSE	sp|P26049|GBRA3_MOUSE;tr|B1AVY2|B1AVY2_MOUSE	8;8;1;1;1	6;6;0;0;0	6;6;0;0;0	>sp|P26049|GBRA3_MOUSE Gamma-aminobutyric acid receptor subunit alpha-3 OS=Mus musculus GN=Gabra3 PE=1 SV=1;>tr|B1AVY2|B1AVY2_MOUSE Isoform of P26049, Gamma-aminobutyric acid receptor subunit alpha-3 OS=Mus musculus GN=Gabra3 PE=1 SV=1	5	8	6	6	2	2	1	3	2	1	0	0	4	1	2	1	0	2	1	1	3	1	3	0	1	2	2	0	1	0	0	2	0	1	1	0	2	1	1	0	0	3	1	2
tr|Q545R0|Q545R0_MOUSE;sp|P26231|CTNA1_MOUSE	tr|Q545R0|Q545R0_MOUSE;sp|P26231|CTNA1_MOUSE	27;27	19;19	19;19	>tr|Q545R0|Q545R0_MOUSE Isoform of P26231, Catenin (Cadherin associated protein), alpha 1 OS=Mus musculus GN=Ctnna1 PE=1 SV=1;>sp|P26231|CTNA1_MOUSE Catenin alpha-1 OS=Mus musculus GN=Ctnna1 PE=1 SV=1	2	27	19	19	5	3	5	5	7	4	8	8	10	16	13	7	7	8	7	10	7	8	8	6	8	4	6	5	5	5	6	4	6	1	1	2	2	3	1	3	4	5	9	8
tr|A0A087WP98|A0A087WP98_MOUSE;tr|A0A087WPN6|A0A087WPN6_MOUSE;tr|Q0VGU2|Q0VGU2_MOUSE;sp|P26350|PTMA_MOUSE;tr|A0A087WQN2|A0A087WQN2_MOUSE	tr|A0A087WP98|A0A087WP98_MOUSE;tr|A0A087WPN6|A0A087WPN6_MOUSE;tr|Q0VGU2|Q0VGU2_MOUSE;sp|P26350|PTMA_MOUSE;tr|A0A087WQN2|A0A087WQN2_MOUSE	1;1;1;1;1	1;1;1;1;1	1;1;1;1;1	>tr|A0A087WP98|A0A087WP98_MOUSE Isoform of P26350, Prothymosin alpha OS=Mus musculus GN=Ptma PE=1 SV=1;>tr|A0A087WPN6|A0A087WPN6_MOUSE Isoform of P26350, Prothymosin alpha OS=Mus musculus GN=Ptma PE=1 SV=1;>tr|Q0VGU2|Q0VGU2_MOUSE Isoform of P26350, Prothym	5	1	1	1	1	1	1	0	0	0	0	0	0	0	0	0	0	0	0	0	0	0	0	0	0	0	0	0	0	0	0	0	0	1	1	1	0	0	0	0	0	0	0	0
tr|Q3KQM4|Q3KQM4_MOUSE;sp|P26369|U2AF2_MOUSE	tr|Q3KQM4|Q3KQM4_MOUSE;sp|P26369|U2AF2_MOUSE	6;6	6;6	6;6	>tr|Q3KQM4|Q3KQM4_MOUSE Isoform of P26369, Splicing factor U2AF 65 kDa subunit OS=Mus musculus GN=U2af2 PE=1 SV=1;>sp|P26369|U2AF2_MOUSE Splicing factor U2AF 65 kDa subunit OS=Mus musculus GN=U2af2 PE=1 SV=3	2	6	6	6	4	2	1	0	0	3	0	1	0	0	0	4	2	0	0	0	0	1	2	1	1	0	0	2	1	2	2	0	0	4	2	1	0	0	3	0	1	0	0	0
sp|P26443|DHE3_MOUSE;tr|F7CFA5|F7CFA5_MOUSE;sp|Q9D9C6|CC182_MOUSE	sp|P26443|DHE3_MOUSE	34;8;1	34;8;1	34;8;1	>sp|P26443|DHE3_MOUSE Glutamate dehydrogenase 1, mitochondrial OS=Mus musculus GN=Glud1 PE=1 SV=1	3	34	34	34	24	26	26	12	22	32	25	25	20	22	21	20	18	23	15	14	13	23	24	24	19	16	20	18	19	22	21	15	15	24	26	26	12	22	32	25	25	20	22	21
tr|A1L3B8|A1L3B8_MOUSE;sp|P26516|PSMD7_MOUSE	tr|A1L3B8|A1L3B8_MOUSE;sp|P26516|PSMD7_MOUSE	10;10	10;10	10;10	>tr|A1L3B8|A1L3B8_MOUSE Isoform of P26516, 26S proteasome non-ATPase regulatory subunit 7 OS=Mus musculus GN=Psmd7 PE=1 SV=1;>sp|P26516|PSMD7_MOUSE 26S proteasome non-ATPase regulatory subunit 7 OS=Mus musculus GN=Psmd7 PE=1 SV=2	2	10	10	10	4	3	4	2	1	4	3	2	3	2	3	4	0	2	0	0	1	7	4	4	0	1	1	1	1	0	0	1	0	4	3	4	2	1	4	3	2	3	2	3
sp|P26638|SYSC_MOUSE;tr|Q8C483|Q8C483_MOUSE;tr|A2AFS0|A2AFS0_MOUSE;tr|A2AFS1|A2AFS1_MOUSE	sp|P26638|SYSC_MOUSE;tr|Q8C483|Q8C483_MOUSE;tr|A2AFS0|A2AFS0_MOUSE	19;19;13;7	19;19;13;7	19;19;13;7	>sp|P26638|SYSC_MOUSE Serine--tRNA ligase, cytoplasmic OS=Mus musculus GN=Sars PE=1 SV=3;>tr|Q8C483|Q8C483_MOUSE Isoform of P26638, Serine--tRNA ligase, cytoplasmic OS=Mus musculus GN=Sars PE=1 SV=1;>tr|A2AFS0|A2AFS0_MOUSE Isoform of P26638, Serine--tRNA l	4	19	19	19	11	9	8	1	9	10	11	4	0	6	12	9	5	5	0	4	5	14	4	7	0	3	4	2	3	4	0	2	2	11	9	8	1	9	10	11	4	0	6	12
sp|P26645|MARCS_MOUSE	sp|P26645|MARCS_MOUSE	17	17	17	>sp|P26645|MARCS_MOUSE Myristoylated alanine-rich C-kinase substrate OS=Mus musculus GN=Marcks PE=1 SV=2	1	17	17	17	8	9	7	7	10	12	10	11	0	11	10	6	10	8	0	10	7	9	9	4	0	10	10	7	7	6	0	6	7	8	9	7	7	10	12	10	11	0	11	10
sp|P26883|FKB1A_MOUSE;tr|F6X9I3|F6X9I3_MOUSE	sp|P26883|FKB1A_MOUSE	5;1	5;1	5;1	>sp|P26883|FKB1A_MOUSE Peptidyl-prolyl cis-trans isomerase FKBP1A OS=Mus musculus GN=Fkbp1a PE=1 SV=2	2	5	5	5	2	2	2	2	2	3	2	2	0	1	2	4	5	4	0	4	3	5	2	2	2	2	5	2	2	2	0	3	1	2	2	2	2	2	3	2	2	0	1	2
sp|P27048|RSMB_MOUSE;tr|Q3UN87|Q3UN87_MOUSE;sp|P63163|RSMN_MOUSE;tr|A0A0G2JGN4|A0A0G2JGN4_MOUSE	sp|P27048|RSMB_MOUSE;tr|Q3UN87|Q3UN87_MOUSE;sp|P63163|RSMN_MOUSE;tr|A0A0G2JGN4|A0A0G2JGN4_MOUSE	5;5;5;4	5;5;5;4	5;5;5;4	>sp|P27048|RSMB_MOUSE Small nuclear ribonucleoprotein-associated protein B OS=Mus musculus GN=Snrpb PE=1 SV=1;>tr|Q3UN87|Q3UN87_MOUSE Isoform of P63163, Small nuclear ribonucleoprotein-associated protein OS=Mus musculus GN=Snrpn PE=2 SV=1;>sp|P63163|RSMN_M	4	5	5	5	1	2	2	0	0	2	1	1	2	0	0	4	1	2	0	0	0	2	2	2	1	0	0	1	2	0	0	0	0	1	2	2	0	0	2	1	1	2	0	0
tr|A2RT05|A2RT05_MOUSE;sp|P27545|CERS1_MOUSE	tr|A2RT05|A2RT05_MOUSE;sp|P27545|CERS1_MOUSE	2;2	2;2	2;2	>tr|A2RT05|A2RT05_MOUSE Isoform of P20863, Ceramide synthase 1 OS=Mus musculus GN=Lass1 PE=2 SV=1;>sp|P27545|CERS1_MOUSE Ceramide synthase 1 OS=Mus musculus GN=Cers1 PE=1 SV=1	2	2	2	2	0	1	0	0	0	0	1	0	0	0	0	0	0	0	0	0	0	0	0	0	0	0	0	0	0	0	0	0	0	0	1	0	0	0	0	1	0	0	0	0
tr|A0A0B4J1M9|A0A0B4J1M9_MOUSE;sp|P27546-2|MAP4_MOUSE;tr|A0A0B4J1F2|A0A0B4J1F2_MOUSE;sp|P27546|MAP4_MOUSE;sp|P27546-3|MAP4_MOUSE;tr|A0A0G2JFH2|A0A0G2JFH2_MOUSE;tr|A0A0G2JFK3|A0A0G2JFK3_MOUSE;tr|A0A0G2JDY5|A0A0G2JDY5_MOUSE;tr|A0A0G2JFT4|A0A0G2JFT4_MOUSE;tr|Q78TF3|Q78TF3_MOUSE;tr|A0A0G2JDU1|A0A0G2JDU1_MOUSE	tr|A0A0B4J1M9|A0A0B4J1M9_MOUSE;sp|P27546-2|MAP4_MOUSE;tr|A0A0B4J1F2|A0A0B4J1F2_MOUSE;sp|P27546|MAP4_MOUSE;sp|P27546-3|MAP4_MOUSE	38;38;37;37;36;15;7;6;6;3;1	22;22;22;22;20;3;0;0;0;3;0	22;22;22;22;20;3;0;0;0;3;0	>tr|A0A0B4J1M9|A0A0B4J1M9_MOUSE Isoform of P27546, Microtubule-associated protein OS=Mus musculus GN=Map4 PE=1 SV=2;>sp|P27546-2|MAP4_MOUSE Isoform of P27546, Isoform 2 of Microtubule-associated protein 4 OS=Mus musculus GN=Map4;>tr|A0A0B4J1F2|A0A0B4J1F2_M	11	38	22	22	10	11	10	3	8	15	22	15	3	21	15	5	9	3	0	5	6	5	11	3	4	10	6	4	5	4	4	4	4	4	4	3	0	3	9	14	8	0	14	10
sp|P27601|GNA13_MOUSE;tr|Q9D034|Q9D034_MOUSE	sp|P27601|GNA13_MOUSE	24;10	23;10	23;10	>sp|P27601|GNA13_MOUSE Guanine nucleotide-binding protein subunit alpha-13 OS=Mus musculus GN=Gna13 PE=1 SV=1	2	24	23	23	5	12	5	8	8	7	12	6	2	12	9	6	13	8	0	7	8	3	10	8	0	7	9	3	7	2	0	7	6	5	12	5	8	8	7	12	6	2	12	9
sp|P27612|PLAP_MOUSE;tr|F7D1R5|F7D1R5_MOUSE	sp|P27612|PLAP_MOUSE	7;1	7;1	7;1	>sp|P27612|PLAP_MOUSE Phospholipase A-2-activating protein OS=Mus musculus GN=Plaa PE=1 SV=4	2	7	7	7	3	2	1	0	0	3	1	0	0	0	0	4	1	1	0	0	0	1	1	0	0	0	0	0	0	0	0	0	0	3	2	1	0	0	3	1	0	0	0	0
sp|P27659|RL3_MOUSE;tr|A0A087WQK0|A0A087WQK0_MOUSE;tr|A0A087WNS0|A0A087WNS0_MOUSE;tr|Q9CQ09|Q9CQ09_MOUSE;tr|E9PWZ3|E9PWZ3_MOUSE	sp|P27659|RL3_MOUSE	16;5;4;1;1	16;5;4;1;1	16;5;4;1;1	>sp|P27659|RL3_MOUSE 60S ribosomal protein L3 OS=Mus musculus GN=Rpl3 PE=1 SV=3	5	16	16	16	5	9	5	0	0	1	9	2	5	1	2	4	11	4	4	0	2	3	10	3	7	1	2	1	8	0	6	0	1	5	9	5	0	0	1	9	2	5	1	2
sp|P27661|H2AX_MOUSE	sp|P27661|H2AX_MOUSE	5	1	0	>sp|P27661|H2AX_MOUSE Histone H2AX OS=Mus musculus GN=H2afx PE=1 SV=2	1	5	1	0	3	3	3	1	1	5	3	4	2	2	1	3	2	3	2	1	3	4	3	4	2	2	2	3	2	2	3	1	1	1	1	1	0	0	1	1	1	1	0	0
tr|B2RS27|B2RS27_MOUSE;sp|P27671|RGRF1_MOUSE;tr|A0A087WS68|A0A087WS68_MOUSE;tr|Q9QZR7|Q9QZR7_MOUSE	tr|B2RS27|B2RS27_MOUSE;sp|P27671|RGRF1_MOUSE	20;20;1;1	19;19;1;1	19;19;1;1	>tr|B2RS27|B2RS27_MOUSE Isoform of P27671, RAS protein-specific guanine nucleotide-releasing factor 1 OS=Mus musculus GN=Rasgrf1 PE=1 SV=1;>sp|P27671|RGRF1_MOUSE Ras-specific guanine nucleotide-releasing factor 1 OS=Mus musculus GN=Rasgrf1 PE=1 SV=2	4	20	19	19	3	6	5	1	0	3	3	2	9	2	0	1	1	0	3	0	1	0	0	1	3	2	0	1	2	1	0	0	0	3	6	5	1	0	3	2	2	9	2	0
sp|P27773|PDIA3_MOUSE	sp|P27773|PDIA3_MOUSE	35	35	30	>sp|P27773|PDIA3_MOUSE Protein disulfide-isomerase A3 OS=Mus musculus GN=Pdia3 PE=1 SV=2	1	35	35	30	20	30	21	19	22	20	24	13	2	17	17	18	25	15	0	14	15	16	21	15	0	14	15	13	22	16	0	11	14	20	30	21	19	22	20	24	13	2	17	17
sp|P28028|BRAF_MOUSE;tr|F6SZ47|F6SZ47_MOUSE;sp|P28028-2|BRAF_MOUSE	sp|P28028|BRAF_MOUSE;tr|F6SZ47|F6SZ47_MOUSE;sp|P28028-2|BRAF_MOUSE	12;10;7	12;10;7	7;5;3	>sp|P28028|BRAF_MOUSE Serine/threonine-protein kinase B-raf OS=Mus musculus GN=Braf PE=1 SV=3;>tr|F6SZ47|F6SZ47_MOUSE Isoform of P28028, Serine/threonine-protein kinase B-raf (Fragment) OS=Mus musculus GN=Braf PE=1 SV=1;>sp|P28028-2|BRAF_MOUSE Isoform of P	3	12	12	7	4	2	2	2	4	1	0	1	1	0	2	2	0	0	1	0	0	2	1	1	0	0	1	2	0	1	0	0	1	4	2	2	2	4	1	0	1	1	0	2
sp|P28230|CXB1_MOUSE	sp|P28230|CXB1_MOUSE	2	2	2	>sp|P28230|CXB1_MOUSE Gap junction beta-1 protein OS=Mus musculus GN=Gjb1 PE=1 SV=3	1	2	2	2	0	0	0	0	0	0	0	1	0	1	1	0	0	0	0	0	0	0	0	0	0	0	0	0	0	0	0	0	0	0	0	0	0	0	0	0	1	0	1	1
sp|P28271|ACOC_MOUSE	sp|P28271|ACOC_MOUSE	22	22	21	>sp|P28271|ACOC_MOUSE Cytoplasmic aconitate hydratase OS=Mus musculus GN=Aco1 PE=1 SV=3	1	22	22	21	7	3	2	0	4	11	5	4	0	5	5	5	4	0	0	1	3	7	6	2	0	2	4	3	3	0	0	1	0	7	3	2	0	4	11	5	4	0	5	5
tr|Q544Z7|Q544Z7_MOUSE;sp|P28352|APEX1_MOUSE;tr|F6QA74|F6QA74_MOUSE;tr|D3Z124|D3Z124_MOUSE	tr|Q544Z7|Q544Z7_MOUSE;sp|P28352|APEX1_MOUSE;tr|F6QA74|F6QA74_MOUSE;tr|D3Z124|D3Z124_MOUSE	7;7;6;4	7;7;6;4	7;7;6;4	>tr|Q544Z7|Q544Z7_MOUSE Isoform of P28352, DNA-(apurinic or apyrimidinic site) lyase OS=Mus musculus GN=Apex1 PE=1 SV=1;>sp|P28352|APEX1_MOUSE DNA-(apurinic or apyrimidinic site) lyase OS=Mus musculus GN=Apex1 PE=1 SV=2;>tr|F6QA74|F6QA74_MOUSE Isoform of P	4	7	7	7	3	1	1	0	0	0	1	1	0	0	0	3	3	3	1	1	0	3	2	1	1	0	0	1	1	0	0	0	0	3	1	1	0	0	0	1	1	0	0	0
tr|Q6P5I3|Q6P5I3_MOUSE;sp|P28474|ADHX_MOUSE;tr|Q9D748|Q9D748_MOUSE;sp|Q64437|ADH7_MOUSE;tr|A0A0G2JGS3|A0A0G2JGS3_MOUSE	tr|Q6P5I3|Q6P5I3_MOUSE;sp|P28474|ADHX_MOUSE	12;12;2;2;1	12;12;2;2;1	12;12;2;2;1	>tr|Q6P5I3|Q6P5I3_MOUSE Isoform of P28474, S-(hydroxymethyl)glutathione dehydrogenase OS=Mus musculus GN=Adh5 PE=1 SV=2;>sp|P28474|ADHX_MOUSE Alcohol dehydrogenase class-3 OS=Mus musculus GN=Adh5 PE=1 SV=3	5	12	12	12	4	2	1	3	3	5	5	4	0	3	4	9	7	6	0	4	6	5	2	3	0	4	2	2	1	2	0	0	0	4	2	1	3	3	5	5	4	0	3	4
sp|P28571-1|SC6A9_MOUSE;sp|P28571-2|SC6A9_MOUSE;sp|P28571|SC6A9_MOUSE;tr|E9Q517|E9Q517_MOUSE;tr|E9Q3V0|E9Q3V0_MOUSE;tr|E9QA02|E9QA02_MOUSE;tr|E9Q3Z2|E9Q3Z2_MOUSE;tr|E9PWC4|E9PWC4_MOUSE	sp|P28571-1|SC6A9_MOUSE;sp|P28571-2|SC6A9_MOUSE;sp|P28571|SC6A9_MOUSE;tr|E9Q517|E9Q517_MOUSE;tr|E9Q3V0|E9Q3V0_MOUSE	7;6;6;5;5;3;3;1	7;6;6;5;5;3;3;1	7;6;6;5;5;3;3;1	>sp|P28571-1|SC6A9_MOUSE Isoform of P28571, Isoform GlyT-1A of Sodium- and chloride-dependent glycine transporter 1 OS=Mus musculus GN=Slc6a9;>sp|P28571-2|SC6A9_MOUSE Isoform of P28571, Isoform GlyT-1B of Sodium- and chloride-dependent glycine transporter	8	7	7	7	1	2	0	0	2	5	6	6	0	6	5	1	0	1	0	1	0	0	1	1	0	0	1	1	0	0	0	1	0	1	2	0	0	2	5	6	6	0	6	5
sp|P28650|PURA1_MOUSE;tr|J3QN31|J3QN31_MOUSE;sp|P28650-2|PURA1_MOUSE	sp|P28650|PURA1_MOUSE;tr|J3QN31|J3QN31_MOUSE;sp|P28650-2|PURA1_MOUSE	17;16;16	17;16;16	15;14;14	>sp|P28650|PURA1_MOUSE Adenylosuccinate synthetase isozyme 1 OS=Mus musculus GN=Adssl1 PE=1 SV=2;>tr|J3QN31|J3QN31_MOUSE Isoform of P28650, Adenylosuccinate synthetase isozyme 1 OS=Mus musculus GN=Adssl1 PE=1 SV=1;>sp|P28650-2|PURA1_MOUSE Isoform of P28650	3	17	17	15	3	5	1	1	0	7	12	6	4	6	4	5	5	3	0	0	1	1	4	0	1	1	0	1	1	0	1	1	0	3	5	1	1	0	7	12	6	4	6	4
sp|P28651|CAH8_MOUSE	sp|P28651|CAH8_MOUSE	2	2	2	>sp|P28651|CAH8_MOUSE Carbonic anhydrase-related protein OS=Mus musculus GN=Ca8 PE=1 SV=5	1	2	2	2	0	0	0	0	0	2	0	0	1	0	0	0	0	0	0	0	0	0	0	0	0	0	0	0	0	0	0	0	0	0	0	0	0	0	2	0	0	1	0	0
sp|P28652|KCC2B_MOUSE;tr|Q5SVI0|Q5SVI0_MOUSE;tr|Q5SVI2|Q5SVI2_MOUSE;tr|Q5SVI3|Q5SVI3_MOUSE;tr|Q5SVI9|Q5SVI9_MOUSE	sp|P28652|KCC2B_MOUSE;tr|Q5SVI0|Q5SVI0_MOUSE;tr|Q5SVI2|Q5SVI2_MOUSE;tr|Q5SVI3|Q5SVI3_MOUSE;tr|Q5SVI9|Q5SVI9_MOUSE	34;33;33;32;31	1;1;1;1;1	1;1;1;1;1	>sp|P28652|KCC2B_MOUSE Calcium/calmodulin-dependent protein kinase type II subunit beta OS=Mus musculus GN=Camk2b PE=1 SV=2;>tr|Q5SVI0|Q5SVI0_MOUSE Isoform of P28652, Calcium/calmodulin-dependent protein kinase type II subunit beta OS=Mus musculus GN=Camk2	5	34	1	1	18	17	18	18	19	13	18	18	23	19	19	24	21	24	27	20	18	23	24	21	26	26	24	16	17	20	23	18	19	1	1	1	0	1	0	0	0	0	0	0
sp|P28656|NP1L1_MOUSE;tr|E9PW66|E9PW66_MOUSE	sp|P28656|NP1L1_MOUSE;tr|E9PW66|E9PW66_MOUSE	8;8	7;7	7;7	>sp|P28656|NP1L1_MOUSE Nucleosome assembly protein 1-like 1 OS=Mus musculus GN=Nap1l1 PE=1 SV=2;>tr|E9PW66|E9PW66_MOUSE Isoform of P28656, Nucleosome assembly protein 1-like 1 OS=Mus musculus GN=Nap1l1 PE=1 SV=1	2	8	7	7	4	5	4	3	4	3	2	2	4	1	2	2	3	4	5	4	3	4	2	1	1	1	1	2	1	1	0	1	0	3	4	3	2	3	2	2	1	3	1	2
sp|P28658|ATX10_MOUSE	sp|P28658|ATX10_MOUSE	11	11	11	>sp|P28658|ATX10_MOUSE Ataxin-10 OS=Mus musculus GN=Atxn10 PE=1 SV=2	1	11	11	11	4	3	3	1	3	4	6	4	4	3	4	5	1	0	0	0	1	5	2	4	0	3	4	2	0	2	0	1	1	4	3	3	1	3	4	6	4	4	3	4
sp|P28659-2|CELF1_MOUSE;sp|P28659-3|CELF1_MOUSE;sp|P28659|CELF1_MOUSE;tr|A0A0R4J0T5|A0A0R4J0T5_MOUSE;sp|P28659-4|CELF1_MOUSE	sp|P28659-2|CELF1_MOUSE;sp|P28659-3|CELF1_MOUSE;sp|P28659|CELF1_MOUSE;tr|A0A0R4J0T5|A0A0R4J0T5_MOUSE;sp|P28659-4|CELF1_MOUSE	5;5;5;5;5	4;4;4;4;4	4;4;4;4;4	>sp|P28659-2|CELF1_MOUSE Isoform of P28659, Isoform 2 of CUGBP Elav-like family member 1 OS=Mus musculus GN=Celf1;>sp|P28659-3|CELF1_MOUSE Isoform of P28659, Isoform 3 of CUGBP Elav-like family member 1 OS=Mus musculus GN=Celf1;>sp|P28659|CELF1_MOUSE CUGBP	5	5	4	4	0	2	0	0	0	0	0	0	0	0	0	1	2	0	0	0	0	0	3	1	0	0	0	1	3	1	1	1	0	0	2	0	0	0	0	0	0	0	0	0
sp|P28660|NCKP1_MOUSE;tr|A2AS98|A2AS98_MOUSE;sp|P28660-2|NCKP1_MOUSE;tr|Q8K1X4|Q8K1X4_MOUSE	sp|P28660|NCKP1_MOUSE;tr|A2AS98|A2AS98_MOUSE;sp|P28660-2|NCKP1_MOUSE	48;48;46;3	48;48;46;3	48;48;46;3	>sp|P28660|NCKP1_MOUSE Nck-associated protein 1 OS=Mus musculus GN=Nckap1 PE=1 SV=2;>tr|A2AS98|A2AS98_MOUSE Isoform of P28660, Nck-associated protein 1 OS=Mus musculus GN=Nckap1 PE=1 SV=1;>sp|P28660-2|NCKP1_MOUSE Isoform of P28660, Isoform 2 of Nck-associa	4	48	48	48	23	24	28	14	26	13	18	12	13	15	12	20	21	18	13	22	23	26	34	31	22	28	27	17	21	24	15	14	22	23	24	28	14	26	13	18	12	13	15	12
sp|P28661-2|SEPT4_MOUSE;sp|P28661|SEPT4_MOUSE;sp|P28661-3|SEPT4_MOUSE;sp|P28661-4|SEPT4_MOUSE;sp|P28661-5|SEPT4_MOUSE;tr|Q5ND09|Q5ND09_MOUSE;sp|P28661-6|SEPT4_MOUSE;tr|Q5ND18|Q5ND18_MOUSE;tr|Q5ND13|Q5ND13_MOUSE	sp|P28661-2|SEPT4_MOUSE;sp|P28661|SEPT4_MOUSE;sp|P28661-3|SEPT4_MOUSE;sp|P28661-4|SEPT4_MOUSE;sp|P28661-5|SEPT4_MOUSE;tr|Q5ND09|Q5ND09_MOUSE;sp|P28661-6|SEPT4_MOUSE;tr|Q5ND18|Q5ND18_MOUSE	17;17;16;13;12;10;9;9;8	14;14;13;10;9;8;7;7;6	14;14;13;10;9;8;7;7;6	>sp|P28661-2|SEPT4_MOUSE Isoform of P28661, Isoform 2 of Septin-4 OS=Mus musculus GN=Sept4;>sp|P28661|SEPT4_MOUSE Septin-4 OS=Mus musculus GN=Sept4 PE=1 SV=1;>sp|P28661-3|SEPT4_MOUSE Isoform of P28661, Isoform 3 of Septin-4 OS=Mus musculus GN=Sept4;>sp|P28	9	17	14	14	2	4	4	3	3	4	8	9	6	8	4	5	4	4	0	4	4	1	2	1	0	2	1	0	1	2	1	1	1	2	3	3	3	1	4	8	9	6	8	4
sp|P28663|SNAB_MOUSE;tr|D6RHL2|D6RHL2_MOUSE	sp|P28663|SNAB_MOUSE	25;8	25;8	22;8	>sp|P28663|SNAB_MOUSE Beta-soluble NSF attachment protein OS=Mus musculus GN=Napb PE=1 SV=2	2	25	25	22	18	20	18	19	12	16	19	14	10	17	17	20	21	17	6	16	19	18	20	17	0	16	18	11	16	12	4	14	17	18	20	18	19	12	16	19	14	10	17	17
sp|P28665|MUG1_MOUSE;sp|P28666|MUG2_MOUSE	sp|P28665|MUG1_MOUSE	22;7	22;7	20;6	>sp|P28665|MUG1_MOUSE Murinoglobulin-1 OS=Mus musculus GN=Mug1 PE=1 SV=3	2	22	22	20	1	0	0	0	0	19	7	4	0	2	4	1	0	0	0	0	0	0	0	0	0	0	0	0	0	0	0	0	0	1	0	0	0	0	19	7	4	0	2	4
sp|P28667|MRP_MOUSE	sp|P28667|MRP_MOUSE	2	2	2	>sp|P28667|MRP_MOUSE MARCKS-related protein OS=Mus musculus GN=Marcksl1 PE=1 SV=2	1	2	2	2	2	2	2	1	1	1	0	2	0	1	1	1	2	0	0	0	0	0	1	0	0	1	1	0	0	1	0	1	0	2	2	2	1	1	1	0	2	0	1	1
sp|P28738|KIF5C_MOUSE;tr|A2ARD4|A2ARD4_MOUSE	sp|P28738|KIF5C_MOUSE	43;9	43;9	26;7	>sp|P28738|KIF5C_MOUSE Kinesin heavy chain isoform 5C OS=Mus musculus GN=Kif5c PE=1 SV=3	2	43	43	26	14	11	19	9	17	16	9	14	11	10	12	9	6	12	3	16	10	16	17	10	4	11	13	12	8	6	0	11	13	14	11	19	9	17	16	9	14	11	10	12
sp|P28740-1|KIF2A_MOUSE;tr|E0CZ72|E0CZ72_MOUSE	sp|P28740-1|KIF2A_MOUSE;tr|E0CZ72|E0CZ72_MOUSE	29;29	29;29	2;2	>sp|P28740-1|KIF2A_MOUSE Isoform of P28740, Isoform 1 of Kinesin-like protein KIF2A OS=Mus musculus GN=Kif2a;>tr|E0CZ72|E0CZ72_MOUSE Isoform of P28740, Kinesin-like protein OS=Mus musculus GN=Kif2a PE=1 SV=1	2	29	29	2	9	7	10	2	7	10	8	10	10	3	7	8	7	6	7	7	10	7	5	5	17	4	8	6	3	6	10	5	3	9	7	10	2	7	10	8	10	10	3	7
sp|P28740-2|KIF2A_MOUSE;sp|P28740|KIF2A_MOUSE;tr|F8VQ42|F8VQ42_MOUSE;tr|Q9D481|Q9D481_MOUSE;tr|F6SUU5|F6SUU5_MOUSE;tr|A2RSC8|A2RSC8_MOUSE;sp|Q8C0N1|KIF2B_MOUSE;tr|F6RLL5|F6RLL5_MOUSE;tr|Q3TTL2|Q3TTL2_MOUSE;sp|Q922S8|KIF2C_MOUSE	sp|P28740-2|KIF2A_MOUSE;sp|P28740|KIF2A_MOUSE;tr|F8VQ42|F8VQ42_MOUSE	28;27;26;9;6;2;2;1;1;1	1;0;0;0;0;0;0;0;0;0	1;0;0;0;0;0;0;0;0;0	>sp|P28740-2|KIF2A_MOUSE Isoform of P28740, Isoform 2 of Kinesin-like protein KIF2A OS=Mus musculus GN=Kif2a;>sp|P28740|KIF2A_MOUSE Kinesin-like protein KIF2A OS=Mus musculus GN=Kif2a PE=1 SV=2;>tr|F8VQ42|F8VQ42_MOUSE Isoform of P28740, Kinesin-like protei	10	28	1	1	9	6	10	3	8	10	8	10	11	3	7	8	7	6	8	7	10	7	6	5	17	4	8	6	3	6	10	5	3	0	0	0	1	1	0	0	0	1	0	0
tr|Q3TET1|Q3TET1_MOUSE;tr|Q3UI47|Q3UI47_MOUSE;sp|P28741|KIF3A_MOUSE;tr|B1AQZ2|B1AQZ2_MOUSE;tr|F6V6Z9|F6V6Z9_MOUSE;sp|P33174|KIF4_MOUSE	tr|Q3TET1|Q3TET1_MOUSE;tr|Q3UI47|Q3UI47_MOUSE;sp|P28741|KIF3A_MOUSE;tr|B1AQZ2|B1AQZ2_MOUSE;tr|F6V6Z9|F6V6Z9_MOUSE	4;4;4;4;2;1	4;4;4;4;2;1	3;3;3;3;2;0	>tr|Q3TET1|Q3TET1_MOUSE Isoform of P28741, Kinesin-like protein OS=Mus musculus GN=Kif3a PE=1 SV=1;>tr|Q3UI47|Q3UI47_MOUSE Isoform of P28741, Kinesin-like protein OS=Mus musculus GN=Kif3a PE=1 SV=1;>sp|P28741|KIF3A_MOUSE Kinesin-like protein KIF3A OS=Mus m	6	4	4	3	0	1	1	0	0	0	0	0	2	0	2	1	1	0	0	0	0	0	0	0	0	0	0	0	0	0	0	0	0	0	1	1	0	0	0	0	0	2	0	2
sp|P28867|KPCD_MOUSE;sp|P28867-2|KPCD_MOUSE;tr|Q1MX41|Q1MX41_MOUSE;tr|Q1MX43|Q1MX43_MOUSE;tr|Q1MX40|Q1MX40_MOUSE;tr|Q1MX42|Q1MX42_MOUSE;REV__tr|E9Q9T6|E9Q9T6_MOUSE;REV__sp|Q6ZPL9|DDX55_MOUSE	sp|P28867|KPCD_MOUSE;sp|P28867-2|KPCD_MOUSE;tr|Q1MX41|Q1MX41_MOUSE;tr|Q1MX43|Q1MX43_MOUSE;tr|Q1MX40|Q1MX40_MOUSE;tr|Q1MX42|Q1MX42_MOUSE	4;4;2;2;2;2;1;1	4;4;2;2;2;2;1;1	4;4;2;2;2;2;1;1	>sp|P28867|KPCD_MOUSE Protein kinase C delta type OS=Mus musculus GN=Prkcd PE=1 SV=3;>sp|P28867-2|KPCD_MOUSE Isoform of P28867, Isoform 2 of Protein kinase C delta type OS=Mus musculus GN=Prkcd;>tr|Q1MX41|Q1MX41_MOUSE Isoform of P28867, Protein kinase C OS	8	4	4	4	0	0	0	0	0	0	0	0	0	0	0	4	0	0	0	0	1	0	0	0	0	0	0	0	0	0	0	0	0	0	0	0	0	0	0	0	0	0	0	0
sp|P29341|PABP1_MOUSE;tr|Q9D4E6|Q9D4E6_MOUSE;tr|F6ZAX1|F6ZAX1_MOUSE;tr|A2A5N3|A2A5N3_MOUSE;tr|Q8C7D3|Q8C7D3_MOUSE	sp|P29341|PABP1_MOUSE	24;11;5;2;1	24;11;5;2;1	14;5;4;1;1	>sp|P29341|PABP1_MOUSE Polyadenylate-binding protein 1 OS=Mus musculus GN=Pabpc1 PE=1 SV=2	5	24	24	14	9	18	11	1	7	7	14	9	10	7	5	12	13	10	5	3	6	11	14	5	6	9	7	11	13	5	8	3	5	9	18	11	1	7	7	14	9	10	7	5
sp|P29387|GBB4_MOUSE;tr|A0A0A6YVN9|A0A0A6YVN9_MOUSE	sp|P29387|GBB4_MOUSE	15;4	9;2	9;2	>sp|P29387|GBB4_MOUSE Guanine nucleotide-binding protein subunit beta-4 OS=Mus musculus GN=Gnb4 PE=1 SV=4	2	15	9	9	4	4	4	4	4	10	10	6	6	7	10	9	13	7	4	8	10	6	8	5	1	8	8	5	5	3	1	5	5	0	0	0	0	0	5	5	2	2	3	4
tr|Q9CPX4|Q9CPX4_MOUSE;sp|P29391|FRIL1_MOUSE;tr|H3BKD3|H3BKD3_MOUSE	tr|Q9CPX4|Q9CPX4_MOUSE;sp|P29391|FRIL1_MOUSE	7;7;2	7;7;2	3;3;1	>tr|Q9CPX4|Q9CPX4_MOUSE Isoform of P29391, Ferritin OS=Mus musculus GN=Ftl1 PE=1 SV=1;>sp|P29391|FRIL1_MOUSE Ferritin light chain 1 OS=Mus musculus GN=Ftl1 PE=1 SV=2	3	7	7	3	2	5	2	2	1	2	2	0	0	1	2	4	5	3	0	0	1	1	3	1	0	0	1	1	1	1	0	1	1	2	5	2	2	1	2	2	0	0	1	2
sp|P29416|HEXA_MOUSE	sp|P29416|HEXA_MOUSE	7	7	7	>sp|P29416|HEXA_MOUSE Beta-hexosaminidase subunit alpha OS=Mus musculus GN=Hexa PE=1 SV=2	1	7	7	7	0	1	1	0	0	0	0	1	4	0	0	1	0	1	0	0	0	0	1	1	1	0	0	0	0	0	0	0	0	0	1	1	0	0	0	0	1	4	0	0
tr|Q3UPN1|Q3UPN1_MOUSE;sp|P29533|VCAM1_MOUSE;tr|A0A0G2JFP9|A0A0G2JFP9_MOUSE;tr|Q544V4|Q544V4_MOUSE;sp|P29533-2|VCAM1_MOUSE	tr|Q3UPN1|Q3UPN1_MOUSE;sp|P29533|VCAM1_MOUSE	13;13;6;6;6	13;13;6;6;6	13;13;6;6;6	>tr|Q3UPN1|Q3UPN1_MOUSE Isoform of P29533, Vascular cell adhesion protein 1 OS=Mus musculus GN=Vcam1 PE=1 SV=1;>sp|P29533|VCAM1_MOUSE Vascular cell adhesion protein 1 OS=Mus musculus GN=Vcam1 PE=1 SV=1	5	13	13	13	1	2	0	0	3	0	2	0	0	1	0	1	2	0	0	1	2	1	4	2	0	3	3	0	0	1	0	2	1	1	2	0	0	3	0	2	0	0	1	0
tr|Q3UI46|Q3UI46_MOUSE;sp|P29595|NEDD8_MOUSE	tr|Q3UI46|Q3UI46_MOUSE;sp|P29595|NEDD8_MOUSE	1;1	1;1	1;1	>tr|Q3UI46|Q3UI46_MOUSE Isoform of P29595, NEDD8 OS=Mus musculus GN=Nedd8 PE=1 SV=1;>sp|P29595|NEDD8_MOUSE NEDD8 OS=Mus musculus GN=Nedd8 PE=1 SV=2	2	1	1	1	1	1	0	1	0	1	0	0	0	0	0	1	0	0	0	0	0	0	0	0	0	0	0	0	0	0	0	0	0	1	1	0	1	0	1	0	0	0	0	0
tr|Q3UEK9|Q3UEK9_MOUSE;sp|P29699|FETUA_MOUSE	tr|Q3UEK9|Q3UEK9_MOUSE;sp|P29699|FETUA_MOUSE	7;7	7;7	7;7	>tr|Q3UEK9|Q3UEK9_MOUSE Isoform of P29699, Alpha-2-HS-glycoprotein OS=Mus musculus GN=Ahsg PE=1 SV=1;>sp|P29699|FETUA_MOUSE Alpha-2-HS-glycoprotein OS=Mus musculus GN=Ahsg PE=1 SV=1	2	7	7	7	1	0	1	0	0	4	3	1	1	0	1	0	0	0	0	0	0	1	0	0	0	0	0	0	0	0	0	0	0	1	0	1	0	0	4	3	1	1	0	1
tr|Q3TG75|Q3TG75_MOUSE;sp|P29758|OAT_MOUSE	tr|Q3TG75|Q3TG75_MOUSE;sp|P29758|OAT_MOUSE	14;14	14;14	14;14	>tr|Q3TG75|Q3TG75_MOUSE Isoform of P29758, Ornithine aminotransferase, isoform CRA_b OS=Mus musculus GN=Oat PE=1 SV=1;>sp|P29758|OAT_MOUSE Ornithine aminotransferase, mitochondrial OS=Mus musculus GN=Oat PE=1 SV=1	2	14	14	14	10	1	9	3	2	6	5	5	0	3	3	4	0	4	0	0	0	7	0	4	0	2	2	1	0	2	0	1	1	10	1	9	3	2	6	5	5	0	3	3
sp|P29788|VTNC_MOUSE	sp|P29788|VTNC_MOUSE	2	2	2	>sp|P29788|VTNC_MOUSE Vitronectin OS=Mus musculus GN=Vtn PE=1 SV=2	1	2	2	2	0	0	0	0	0	0	1	0	1	0	0	0	1	0	0	0	0	0	0	0	0	0	0	0	0	0	0	0	0	0	0	0	0	0	0	1	0	1	0	0
tr|Q545N7|Q545N7_MOUSE;sp|P30275|KCRU_MOUSE;tr|A2ARP5|A2ARP5_MOUSE;tr|B0R0E9|B0R0E9_MOUSE;tr|B0R0E8|B0R0E8_MOUSE;tr|B0R0F0|B0R0F0_MOUSE	tr|Q545N7|Q545N7_MOUSE;sp|P30275|KCRU_MOUSE;tr|A2ARP5|A2ARP5_MOUSE	25;25;16;8;6;6	24;24;15;8;6;6	20;20;14;8;6;5	>tr|Q545N7|Q545N7_MOUSE Isoform of P30275, Creatine kinase U-type, mitochondrial OS=Mus musculus GN=Ckmt1 PE=1 SV=1;>sp|P30275|KCRU_MOUSE Creatine kinase U-type, mitochondrial OS=Mus musculus GN=Ckmt1 PE=1 SV=1;>tr|A2ARP5|A2ARP5_MOUSE Isoform of P30275, Cr	6	25	24	20	14	13	17	16	14	17	16	17	21	19	18	18	17	18	19	18	15	17	10	15	20	18	13	9	9	17	17	13	10	14	13	17	16	14	17	16	17	21	19	18
sp|P30416|FKBP4_MOUSE;tr|F6S2D5|F6S2D5_MOUSE;tr|F7CAT1|F7CAT1_MOUSE	sp|P30416|FKBP4_MOUSE	18;8;7	18;8;7	18;8;7	>sp|P30416|FKBP4_MOUSE Peptidyl-prolyl cis-trans isomerase FKBP4 OS=Mus musculus GN=Fkbp4 PE=1 SV=5	3	18	18	18	6	3	1	0	2	8	4	3	0	5	6	6	0	2	0	1	4	3	3	2	0	1	3	2	0	1	0	0	3	6	3	1	0	2	8	4	3	0	5	6
sp|P30677|GNA14_MOUSE	sp|P30677|GNA14_MOUSE	8	1	1	>sp|P30677|GNA14_MOUSE Guanine nucleotide-binding protein subunit alpha-14 OS=Mus musculus GN=Gna14 PE=1 SV=2	1	8	1	1	6	6	6	6	5	3	6	4	1	6	5	6	6	4	2	5	4	5	5	3	1	6	5	5	6	3	0	5	6	1	1	1	1	1	1	1	1	0	1	1
sp|P30681|HMGB2_MOUSE	sp|P30681|HMGB2_MOUSE	3	1	1	>sp|P30681|HMGB2_MOUSE High mobility group protein B2 OS=Mus musculus GN=Hmgb2 PE=1 SV=3	1	3	1	1	1	0	1	0	0	1	0	1	2	0	0	0	1	0	0	0	0	1	0	1	1	0	0	0	0	0	1	0	0	0	0	0	0	0	0	0	0	1	0	0
sp|P30999-2|CTND1_MOUSE;sp|P30999-3|CTND1_MOUSE;tr|G3X9V2|G3X9V2_MOUSE;sp|P30999|CTND1_MOUSE;tr|E9Q8Z5|E9Q8Z5_MOUSE;tr|E9Q8Z6|E9Q8Z6_MOUSE;tr|E9Q8Z8|E9Q8Z8_MOUSE;tr|E9Q8Z4|E9Q8Z4_MOUSE;tr|E9Q8Z9|E9Q8Z9_MOUSE;tr|D3Z2H2|D3Z2H2_MOUSE;tr|E9Q903|E9Q903_MOUSE;tr|E9Q901|E9Q901_MOUSE;tr|E9Q904|E9Q904_MOUSE;tr|E9Q986|E9Q986_MOUSE;tr|D3Z7H6|D3Z7H6_MOUSE;tr|E9Q906|E9Q906_MOUSE;tr|E9Q907|E9Q907_MOUSE;tr|E9Q9…	sp|P30999-2|CTND1_MOUSE;sp|P30999-3|CTND1_MOUSE;tr|G3X9V2|G3X9V2_MOUSE;sp|P30999|CTND1_MOUSE;tr|E9Q8Z5|E9Q8Z5_MOUSE;tr|E9Q8Z6|E9Q8Z6_MOUSE;tr|E9Q8Z8|E9Q8Z8_MOUSE;tr|E9Q8Z4|E9Q8Z4_MOUSE;tr|E9Q8Z9|E9Q8Z9_MOUSE;tr|D3Z2H2|D3Z2H2_MOUSE;tr|E9Q903|E9Q903_MOUSE;tr|E9Q901|E9Q901_MOUSE;tr|E9Q904|E9Q904_MOUSE;tr|E9Q986|E9Q986_MOUSE;tr|D3Z7H6|D3Z7H6_MOUSE;tr|E9Q906|E9Q906_MOUSE;tr|E9Q907|E9Q907_MOUSE;tr|E9Q9…	23;23;23;23;23;23;23;22;22;22;22;22;22;21;21;21;21;21;17	23;23;23;23;23;23;23;22;22;22;22;22;22;21;21;21;21;21;17	23;23;23;23;23;23;23;22;22;22;22;22;22;21;21;21;21;21;17	>sp|P30999-2|CTND1_MOUSE Isoform of P30999, Isoform 2 of Catenin delta-1 OS=Mus musculus GN=Ctnnd1;>sp|P30999-3|CTND1_MOUSE Isoform of P30999, Isoform 3 of Catenin delta-1 OS=Mus musculus GN=Ctnnd1;>tr|G3X9V2|G3X9V2_MOUSE Isoform of P30999, Catenin (Cadher	19	23	23	23	0	0	2	0	5	0	2	1	8	3	1	1	3	1	17	7	2	0	1	1	5	6	3	0	0	1	3	1	0	0	0	2	0	5	0	2	1	8	3	1
sp|P31230|AIMP1_MOUSE;tr|Q3UZG4|Q3UZG4_MOUSE;tr|A0A0G2JDH0|A0A0G2JDH0_MOUSE;tr|A0A0G2JEU9|A0A0G2JEU9_MOUSE;tr|A0A0G2JDV0|A0A0G2JDV0_MOUSE;tr|A0A0G2JDW6|A0A0G2JDW6_MOUSE	sp|P31230|AIMP1_MOUSE;tr|Q3UZG4|Q3UZG4_MOUSE	6;6;1;1;1;1	6;6;1;1;1;1	6;6;1;1;1;1	>sp|P31230|AIMP1_MOUSE Aminoacyl tRNA synthase complex-interacting multifunctional protein 1 OS=Mus musculus GN=Aimp1 PE=1 SV=2;>tr|Q3UZG4|Q3UZG4_MOUSE Isoform of P31230, Aminoacyl tRNA synthase complex-interacting multifunctional protein 1 OS=Mus musculus	6	6	6	6	2	3	2	1	1	1	0	0	1	0	0	3	1	0	0	0	0	0	1	0	0	0	0	1	0	0	0	0	0	2	3	2	1	1	1	0	0	1	0	0
sp|P31324|KAP3_MOUSE;tr|H3BK84|H3BK84_MOUSE	sp|P31324|KAP3_MOUSE;tr|H3BK84|H3BK84_MOUSE	22;13	22;13	18;11	>sp|P31324|KAP3_MOUSE cAMP-dependent protein kinase type II-beta regulatory subunit OS=Mus musculus GN=Prkar2b PE=1 SV=3;>tr|H3BK84|H3BK84_MOUSE Isoform of P31324, cAMP-dependent protein kinase type II-beta regulatory subunit OS=Mus musculus GN=Prkar2b PE=	2	22	22	18	8	12	9	10	11	8	7	5	2	10	8	14	18	15	5	12	15	11	12	7	0	11	12	2	4	5	0	9	6	8	12	9	10	11	8	7	5	2	10	8
sp|P31648|SC6A1_MOUSE;tr|A0A0N4SVF5|A0A0N4SVF5_MOUSE	sp|P31648|SC6A1_MOUSE	9;4	9;4	9;4	>sp|P31648|SC6A1_MOUSE Sodium- and chloride-dependent GABA transporter 1 OS=Mus musculus GN=Slc6a1 PE=1 SV=2	2	9	9	9	4	5	5	4	4	6	7	5	1	6	7	6	7	7	1	9	7	5	6	3	1	7	7	3	5	2	0	5	5	4	5	5	4	4	6	7	5	1	6	7
sp|P31650|S6A11_MOUSE;tr|D3YWZ5|D3YWZ5_MOUSE;tr|E9PXG1|E9PXG1_MOUSE;sp|P31649|S6A13_MOUSE;tr|G5E8Z4|G5E8Z4_MOUSE;sp|P31651|S6A12_MOUSE;tr|Q8VCS9|Q8VCS9_MOUSE	sp|P31650|S6A11_MOUSE	18;1;1;1;1;1;1	18;1;1;1;1;1;1	17;0;0;0;0;0;0	>sp|P31650|S6A11_MOUSE Sodium- and chloride-dependent GABA transporter 3 OS=Mus musculus GN=Slc6a11 PE=1 SV=2	7	18	18	17	3	6	4	6	5	10	14	12	1	14	13	5	6	8	0	6	8	6	8	6	2	9	8	4	6	6	1	7	4	3	6	4	6	5	10	14	12	1	14	13
tr|Q3UP42|Q3UP42_MOUSE;sp|P31725|S10A9_MOUSE	tr|Q3UP42|Q3UP42_MOUSE;sp|P31725|S10A9_MOUSE	1;1	1;1	1;1	>tr|Q3UP42|Q3UP42_MOUSE Isoform of P31725, Protein S100-A9 OS=Mus musculus GN=S100a9 PE=1 SV=1;>sp|P31725|S10A9_MOUSE Protein S100-A9 OS=Mus musculus GN=S100a9 PE=1 SV=3	2	1	1	1	0	0	0	0	0	0	1	1	1	1	1	0	0	0	0	0	0	0	0	0	0	0	0	0	0	0	0	0	0	0	0	0	0	0	0	1	1	1	1	1
sp|P31750|AKT1_MOUSE;tr|D3Z783|D3Z783_MOUSE;tr|D3YXX3|D3YXX3_MOUSE	sp|P31750|AKT1_MOUSE;tr|D3Z783|D3Z783_MOUSE	6;5;1	6;5;1	4;4;1	>sp|P31750|AKT1_MOUSE RAC-alpha serine/threonine-protein kinase OS=Mus musculus GN=Akt1 PE=1 SV=2;>tr|D3Z783|D3Z783_MOUSE Isoform of P31750, RAC-alpha serine/threonine-protein kinase OS=Mus musculus GN=Akt1 PE=1 SV=2	3	6	6	4	1	0	0	0	0	2	0	0	2	1	1	2	0	0	0	0	0	2	2	1	0	1	0	0	0	0	0	0	0	1	0	0	0	0	2	0	0	2	1	1
tr|Q548W7|Q548W7_MOUSE;sp|P31786|ACBP_MOUSE;tr|Q4VWZ5|Q4VWZ5_MOUSE;tr|M0QWU8|M0QWU8_MOUSE	tr|Q548W7|Q548W7_MOUSE;sp|P31786|ACBP_MOUSE;tr|Q4VWZ5|Q4VWZ5_MOUSE;tr|M0QWU8|M0QWU8_MOUSE	5;5;4;3	5;5;4;3	3;3;2;3	>tr|Q548W7|Q548W7_MOUSE Isoform of P31786, Acyl-CoA-binding protein OS=Mus musculus GN=Dbi PE=1 SV=1;>sp|P31786|ACBP_MOUSE Acyl-CoA-binding protein OS=Mus musculus GN=Dbi PE=1 SV=2;>tr|Q4VWZ5|Q4VWZ5_MOUSE Isoform of P31786, Acyl-CoA-binding protein OS=Mus	4	5	5	3	4	4	4	2	2	2	2	1	0	1	2	2	1	2	0	2	1	2	2	2	0	2	2	0	1	0	0	1	1	4	4	4	2	2	2	2	1	0	1	2
tr|Q3TMJ8|Q3TMJ8_MOUSE;sp|P31938|MP2K1_MOUSE;tr|E0CYY5|E0CYY5_MOUSE;sp|Q9D413-2|SH2D6_MOUSE;tr|E9QJU1|E9QJU1_MOUSE;sp|Q9D413|SH2D6_MOUSE;tr|E2QRQ0|E2QRQ0_MOUSE	tr|Q3TMJ8|Q3TMJ8_MOUSE;sp|P31938|MP2K1_MOUSE	21;21;1;1;1;1;1	21;21;1;1;1;1;1	15;15;0;0;0;0;0	>tr|Q3TMJ8|Q3TMJ8_MOUSE Isoform of P31938, Dual-specificity mitogen-activated protein kinase kinase 1 OS=Mus musculus GN=Map2k1 PE=1 SV=1;>sp|P31938|MP2K1_MOUSE Dual specificity mitogen-activated protein kinase kinase 1 OS=Mus musculus GN=Map2k1 PE=1 SV=2	7	21	21	15	12	10	9	9	4	5	4	3	0	3	5	10	8	6	0	6	8	9	9	7	1	6	12	11	12	8	2	9	9	12	10	9	9	4	5	4	3	0	3	5
sp|P32020-2|NLTP_MOUSE;sp|P32020|NLTP_MOUSE	sp|P32020-2|NLTP_MOUSE;sp|P32020|NLTP_MOUSE	8;8	8;8	8;8	>sp|P32020-2|NLTP_MOUSE Isoform of P32020, Isoform SCP2 of Non-specific lipid-transfer protein OS=Mus musculus GN=Scp2;>sp|P32020|NLTP_MOUSE Non-specific lipid-transfer protein OS=Mus musculus GN=Scp2 PE=1 SV=3	2	8	8	8	2	4	3	2	3	0	1	0	0	3	2	4	3	0	1	2	0	2	3	1	0	2	2	0	2	0	0	1	0	2	4	3	2	3	0	1	0	0	3	2
tr|Q3TPL8|Q3TPL8_MOUSE;sp|P32037|GTR3_MOUSE;tr|E9Q2G7|E9Q2G7_MOUSE	tr|Q3TPL8|Q3TPL8_MOUSE;sp|P32037|GTR3_MOUSE	10;10;1	10;10;1	10;10;1	>tr|Q3TPL8|Q3TPL8_MOUSE Isoform of P32037, Solute carrier family 2 (Facilitated glucose transporter), member 3 OS=Mus musculus GN=Slc2a3 PE=1 SV=1;>sp|P32037|GTR3_MOUSE Solute carrier family 2, facilitated glucose transporter member 3 OS=Mus musculus GN=Sl	3	10	10	10	6	8	7	8	8	6	7	6	0	7	9	6	6	4	1	7	6	4	5	4	1	7	6	5	6	3	0	7	6	6	8	7	8	8	6	7	6	0	7	9
tr|Q564E6|Q564E6_MOUSE;sp|P32067|LA_MOUSE;tr|A2AR07|A2AR07_MOUSE;tr|D6RI87|D6RI87_MOUSE;tr|F6SXM5|F6SXM5_MOUSE	tr|Q564E6|Q564E6_MOUSE;sp|P32067|LA_MOUSE;tr|A2AR07|A2AR07_MOUSE	12;12;6;4;4	12;12;6;4;4	11;11;6;4;3	>tr|Q564E6|Q564E6_MOUSE Isoform of P32067, Lupus La protein homolog OS=Mus musculus GN=Ssb PE=1 SV=1;>sp|P32067|LA_MOUSE Lupus La protein homolog OS=Mus musculus GN=Ssb PE=1 SV=1;>tr|A2AR07|A2AR07_MOUSE Isoform of P32067, Lupus La protein homolog (Fragment	5	12	12	11	3	3	2	0	0	3	4	2	5	0	0	2	3	1	0	0	0	3	5	2	4	0	0	0	2	1	1	0	0	3	3	2	0	0	3	4	2	5	0	0
tr|Q0VBU3|Q0VBU3_MOUSE;sp|P32211|ACM4_MOUSE	tr|Q0VBU3|Q0VBU3_MOUSE;sp|P32211|ACM4_MOUSE	1;1	1;1	1;1	>tr|Q0VBU3|Q0VBU3_MOUSE Isoform of P32211, Muscarinic acetylcholine receptor OS=Mus musculus GN=Chrm4 PE=1 SV=1;>sp|P32211|ACM4_MOUSE Muscarinic acetylcholine receptor M4 OS=Mus musculus GN=Chrm4 PE=2 SV=1	2	1	1	1	0	0	0	0	0	0	0	0	0	0	0	0	0	0	0	0	1	0	0	0	0	0	0	0	0	0	0	0	0	0	0	0	0	0	0	0	0	0	0	0
tr|Q5NBZ3|Q5NBZ3_MOUSE;sp|P32233|DRG1_MOUSE;tr|F7BQ65|F7BQ65_MOUSE	tr|Q5NBZ3|Q5NBZ3_MOUSE;sp|P32233|DRG1_MOUSE	6;6;1	6;6;1	6;6;1	>tr|Q5NBZ3|Q5NBZ3_MOUSE Isoform of P32233, Developmentally-regulated GTP-binding protein 1 OS=Mus musculus GN=Drg1 PE=1 SV=1;>sp|P32233|DRG1_MOUSE Developmentally-regulated GTP-binding protein 1 OS=Mus musculus GN=Drg1 PE=1 SV=1	3	6	6	6	1	3	0	1	0	0	1	0	0	0	0	1	3	3	0	0	0	0	1	0	1	0	0	0	1	0	0	0	0	1	3	0	1	0	0	1	0	0	0	0
tr|Q543J5|Q543J5_MOUSE;sp|P32261|ANT3_MOUSE;tr|A0A0A6YX70|A0A0A6YX70_MOUSE;tr|A0A0A6YWH7|A0A0A6YWH7_MOUSE;CON__P41361	tr|Q543J5|Q543J5_MOUSE;sp|P32261|ANT3_MOUSE;tr|A0A0A6YX70|A0A0A6YX70_MOUSE;tr|A0A0A6YWH7|A0A0A6YWH7_MOUSE	3;3;2;2;1	3;3;2;2;1	3;3;2;2;1	>tr|Q543J5|Q543J5_MOUSE Isoform of P32261, Antithrombin OS=Mus musculus GN=Serpinc1 PE=1 SV=1;>sp|P32261|ANT3_MOUSE Antithrombin-III OS=Mus musculus GN=Serpinc1 PE=1 SV=1;>tr|A0A0A6YX70|A0A0A6YX70_MOUSE Isoform of P32261, Antithrombin-III (Fragment) OS=Mus	5	3	3	3	0	0	0	0	0	2	1	1	0	0	1	0	0	0	0	0	0	0	0	0	0	0	0	0	0	0	0	0	0	0	0	0	0	0	2	1	1	0	0	1
tr|Q545M7|Q545M7_MOUSE;sp|P32848|PRVA_MOUSE	tr|Q545M7|Q545M7_MOUSE;sp|P32848|PRVA_MOUSE	8;8	8;8	8;8	>tr|Q545M7|Q545M7_MOUSE Isoform of P32848, Parvalbumin alpha OS=Mus musculus GN=Pvalb PE=1 SV=1;>sp|P32848|PRVA_MOUSE Parvalbumin alpha OS=Mus musculus GN=Pvalb PE=1 SV=3	2	8	8	8	5	4	3	1	3	8	7	5	0	5	6	2	2	2	0	0	0	2	1	1	0	0	1	1	0	0	0	0	0	5	4	3	1	3	8	7	5	0	5	6
sp|P32883-2|RASK_MOUSE;sp|P32883|RASK_MOUSE	sp|P32883-2|RASK_MOUSE;sp|P32883|RASK_MOUSE	12;11	5;4	4;3	>sp|P32883-2|RASK_MOUSE Isoform of P32883, Isoform 2B of GTPase KRas OS=Mus musculus GN=Kras;>sp|P32883|RASK_MOUSE GTPase KRas OS=Mus musculus GN=Kras PE=1 SV=1	2	12	5	4	5	7	6	7	6	7	5	8	0	6	6	5	9	5	0	8	9	8	7	5	0	7	7	2	4	6	0	7	6	3	4	3	3	3	3	2	3	0	2	2
sp|P32921-2|SYWC_MOUSE;sp|P32921|SYWC_MOUSE	sp|P32921-2|SYWC_MOUSE;sp|P32921|SYWC_MOUSE	16;15	16;15	16;15	>sp|P32921-2|SYWC_MOUSE Isoform of P32921, Isoform 2 of Tryptophan--tRNA ligase, cytoplasmic OS=Mus musculus GN=Wars;>sp|P32921|SYWC_MOUSE Tryptophan--tRNA ligase, cytoplasmic OS=Mus musculus GN=Wars PE=1 SV=2	2	16	16	16	8	3	7	3	5	10	6	7	1	4	3	4	3	1	0	1	2	3	3	2	0	1	1	2	0	0	0	2	0	8	3	7	3	5	10	6	7	1	4	3
sp|P33175|KIF5A_MOUSE	sp|P33175|KIF5A_MOUSE	18	3	3	>sp|P33175|KIF5A_MOUSE Kinesin heavy chain isoform 5A OS=Mus musculus GN=Kif5a PE=1 SV=3	1	18	3	3	6	4	8	3	5	9	5	8	7	5	7	3	4	7	4	8	5	8	8	5	3	4	6	5	4	2	0	5	6	0	1	1	0	0	1	0	1	0	0	0
tr|A0A0R4J1N3|A0A0R4J1N3_MOUSE;sp|P33622|APOC3_MOUSE;tr|E9QP56|E9QP56_MOUSE	tr|A0A0R4J1N3|A0A0R4J1N3_MOUSE;sp|P33622|APOC3_MOUSE;tr|E9QP56|E9QP56_MOUSE	1;1;1	1;1;1	1;1;1	>tr|A0A0R4J1N3|A0A0R4J1N3_MOUSE Isoform of P33622, Apolipoprotein C-III OS=Mus musculus GN=Apoc3 PE=1 SV=1;>sp|P33622|APOC3_MOUSE Apolipoprotein C-III OS=Mus musculus GN=Apoc3 PE=1 SV=2;>tr|E9QP56|E9QP56_MOUSE Isoform of P33622, Apolipoprotein C-III OS=Mus	3	1	1	1	0	0	0	0	0	1	0	1	0	0	0	0	0	0	0	0	0	0	0	0	0	0	0	0	0	0	0	0	0	0	0	0	0	0	1	0	1	0	0	0
sp|P34022|RANG_MOUSE;tr|H7BX22|H7BX22_MOUSE	sp|P34022|RANG_MOUSE;tr|H7BX22|H7BX22_MOUSE	6;4	6;4	6;4	>sp|P34022|RANG_MOUSE Ran-specific GTPase-activating protein OS=Mus musculus GN=Ranbp1 PE=1 SV=2;>tr|H7BX22|H7BX22_MOUSE Isoform of P34022, Ran-specific GTPase-activating protein OS=Mus musculus GN=Ranbp1 PE=1 SV=1	2	6	6	6	3	4	2	1	4	1	0	1	2	0	2	5	1	3	1	1	1	3	1	2	0	1	2	0	0	0	0	0	0	3	4	2	1	4	1	0	1	2	0	2
sp|P34152-3|FAK1_MOUSE;sp|P34152-4|FAK1_MOUSE;sp|P34152-2|FAK1_MOUSE;sp|P34152|FAK1_MOUSE;sp|P34152-9|FAK1_MOUSE	sp|P34152-3|FAK1_MOUSE;sp|P34152-4|FAK1_MOUSE;sp|P34152-2|FAK1_MOUSE;sp|P34152|FAK1_MOUSE;sp|P34152-9|FAK1_MOUSE	6;6;6;6;3	5;5;5;5;3	3;3;3;3;3	>sp|P34152-3|FAK1_MOUSE Isoform of P34152, Isoform 3 of Focal adhesion kinase 1 OS=Mus musculus GN=Ptk2;>sp|P34152-4|FAK1_MOUSE Isoform of P34152, Isoform 4 of Focal adhesion kinase 1 OS=Mus musculus GN=Ptk2;>sp|P34152-2|FAK1_MOUSE Isoform of P34152, Isofo	5	6	5	3	3	2	1	1	1	0	0	0	0	0	0	2	0	1	0	0	4	2	2	1	0	1	0	1	1	0	0	0	1	2	2	1	0	1	0	0	0	0	0	0
tr|Q545F0|Q545F0_MOUSE;sp|P34884|MIF_MOUSE	tr|Q545F0|Q545F0_MOUSE;sp|P34884|MIF_MOUSE	4;4	4;4	4;4	>tr|Q545F0|Q545F0_MOUSE Isoform of P34884, MCG3124, isoform CRA_b OS=Mus musculus GN=Mif PE=1 SV=1;>sp|P34884|MIF_MOUSE Macrophage migration inhibitory factor OS=Mus musculus GN=Mif PE=1 SV=2	2	4	4	4	2	4	2	3	3	4	4	2	0	4	3	4	3	3	0	4	3	3	2	2	2	3	3	2	2	2	0	0	2	2	4	2	3	3	4	4	2	0	4	3
sp|P34914|HYES_MOUSE;sp|P34914-2|HYES_MOUSE	sp|P34914|HYES_MOUSE;sp|P34914-2|HYES_MOUSE	8;6	8;6	8;6	>sp|P34914|HYES_MOUSE Bifunctional epoxide hydrolase 2 OS=Mus musculus GN=Ephx2 PE=1 SV=2;>sp|P34914-2|HYES_MOUSE Isoform of P34914, Isoform 2 of Bifunctional epoxide hydrolase 2 OS=Mus musculus GN=Ephx2	2	8	8	8	4	1	1	1	1	0	0	0	0	0	2	3	0	0	0	0	1	0	0	1	0	1	1	0	0	1	0	0	0	4	1	1	1	1	0	0	0	0	0	2
tr|A0A0A6YW28|A0A0A6YW28_MOUSE;sp|P35123|UBP4_MOUSE;tr|A0A0A6YVY7|A0A0A6YVY7_MOUSE	tr|A0A0A6YW28|A0A0A6YW28_MOUSE;sp|P35123|UBP4_MOUSE;tr|A0A0A6YVY7|A0A0A6YVY7_MOUSE	5;5;4	3;3;3	2;2;2	>tr|A0A0A6YW28|A0A0A6YW28_MOUSE Isoform of P35123, Ubiquitin carboxyl-terminal hydrolase 4 OS=Mus musculus GN=Usp4 PE=1 SV=1;>sp|P35123|UBP4_MOUSE Ubiquitin carboxyl-terminal hydrolase 4 OS=Mus musculus GN=Usp4 PE=1 SV=3;>tr|A0A0A6YVY7|A0A0A6YVY7_MOUSE Iso	3	5	3	2	1	0	0	0	0	1	0	0	0	1	0	0	1	0	0	0	0	0	1	0	0	0	0	1	0	0	1	0	0	1	0	0	0	0	0	0	0	0	1	0
sp|P35235-2|PTN11_MOUSE;sp|P35235|PTN11_MOUSE	sp|P35235-2|PTN11_MOUSE;sp|P35235|PTN11_MOUSE	19;19	19;19	19;19	>sp|P35235-2|PTN11_MOUSE Isoform of P35235, Isoform 2 of Tyrosine-protein phosphatase non-receptor type 11 OS=Mus musculus GN=Ptpn11;>sp|P35235|PTN11_MOUSE Tyrosine-protein phosphatase non-receptor type 11 OS=Mus musculus GN=Ptpn11 PE=1 SV=2	2	19	19	19	8	5	3	1	3	9	5	7	0	4	3	7	3	3	0	2	3	6	3	3	0	2	2	2	1	0	0	0	1	8	5	3	1	3	9	5	7	0	4	3
tr|Q543Q4|Q543Q4_MOUSE;sp|P35276|RAB3D_MOUSE;tr|D3YWL1|D3YWL1_MOUSE;tr|D3YW33|D3YW33_MOUSE	tr|Q543Q4|Q543Q4_MOUSE;sp|P35276|RAB3D_MOUSE;tr|D3YWL1|D3YWL1_MOUSE;tr|D3YW33|D3YW33_MOUSE	5;5;4;4	1;1;1;1	1;1;1;1	>tr|Q543Q4|Q543Q4_MOUSE Isoform of P35276, RAB3D, member RAS oncogene family, isoform CRA_a OS=Mus musculus GN=Rab3d PE=1 SV=1;>sp|P35276|RAB3D_MOUSE Ras-related protein Rab-3D OS=Mus musculus GN=Rab3d PE=1 SV=1;>tr|D3YWL1|D3YWL1_MOUSE Isoform of P35276, R	4	5	1	1	4	4	4	4	4	4	3	4	3	4	4	4	4	5	4	5	4	4	5	5	2	4	4	5	5	5	2	4	3	1	1	1	1	1	1	1	1	1	1	1
tr|Q3TJ39|Q3TJ39_MOUSE;sp|P35278|RAB5C_MOUSE;tr|Q8C266|Q8C266_MOUSE;tr|A2A5F5|A2A5F5_MOUSE	tr|Q3TJ39|Q3TJ39_MOUSE;sp|P35278|RAB5C_MOUSE;tr|Q8C266|Q8C266_MOUSE	9;9;8;3	9;9;8;3	6;6;5;1	>tr|Q3TJ39|Q3TJ39_MOUSE Isoform of P35278, RAB5C, member RAS oncogene family, isoform CRA_a OS=Mus musculus GN=Rab5c PE=1 SV=1;>sp|P35278|RAB5C_MOUSE Ras-related protein Rab-5C OS=Mus musculus GN=Rab5c PE=1 SV=2;>tr|Q8C266|Q8C266_MOUSE Isoform of P35278, R	4	9	9	6	5	8	7	8	7	3	5	5	2	7	6	5	6	4	3	6	7	5	5	5	6	6	6	4	5	3	4	4	5	5	8	7	8	7	3	5	5	2	7	6
sp|P35279|RAB6A_MOUSE	sp|P35279|RAB6A_MOUSE	15	7	1	>sp|P35279|RAB6A_MOUSE Ras-related protein Rab-6A OS=Mus musculus GN=Rab6a PE=1 SV=4	1	15	7	1	7	11	7	8	10	9	11	11	2	9	10	11	9	8	2	10	10	9	11	7	2	13	9	5	6	10	2	10	7	1	4	2	4	4	4	4	5	0	4	4
sp|P35279-2|RAB6A_MOUSE;tr|D3YV69|D3YV69_MOUSE	sp|P35279-2|RAB6A_MOUSE;tr|D3YV69|D3YV69_MOUSE	15;12	1;1	1;1	>sp|P35279-2|RAB6A_MOUSE Isoform of P35279, Isoform 2 of Ras-related protein Rab-6A OS=Mus musculus GN=Rab6a;>tr|D3YV69|D3YV69_MOUSE Isoform of P35279, Ras-related protein Rab-6A OS=Mus musculus GN=Rab6a PE=1 SV=1	2	15	1	1	7	10	6	7	9	9	10	10	2	9	10	11	9	8	2	10	10	8	10	6	2	12	8	5	7	9	2	9	7	0	0	0	0	0	1	0	0	0	0	0
tr|Q0PD35|Q0PD35_MOUSE;sp|P35282|RAB21_MOUSE	tr|Q0PD35|Q0PD35_MOUSE;sp|P35282|RAB21_MOUSE	11;11	11;11	11;11	>tr|Q0PD35|Q0PD35_MOUSE Isoform of P35282, RAB21, member RAS oncogene family OS=Mus musculus GN=Rab21 PE=1 SV=1;>sp|P35282|RAB21_MOUSE Ras-related protein Rab-21 OS=Mus musculus GN=Rab21 PE=1 SV=4	2	11	11	11	3	5	3	5	4	4	8	4	2	6	5	5	6	6	0	5	5	4	5	2	3	5	6	2	3	3	1	3	5	3	5	3	5	4	4	8	4	2	6	5
sp|P35283|RAB12_MOUSE;tr|A2CG35|A2CG35_MOUSE	sp|P35283|RAB12_MOUSE;tr|A2CG35|A2CG35_MOUSE	12;11	12;11	12;11	>sp|P35283|RAB12_MOUSE Ras-related protein Rab-12 OS=Mus musculus GN=Rab12 PE=1 SV=3;>tr|A2CG35|A2CG35_MOUSE Isoform of P35283, Ras-related protein Rab-12 OS=Mus musculus GN=Rab12 PE=1 SV=1	2	12	12	12	5	6	2	6	2	2	2	3	1	3	5	2	5	4	0	4	4	4	4	3	2	6	5	2	2	0	1	2	5	5	6	2	6	2	2	2	3	1	3	5
tr|Q0PD34|Q0PD34_MOUSE;sp|P35285|RB22A_MOUSE;tr|A2ARZ7|A2ARZ7_MOUSE;tr|D6RFT6|D6RFT6_MOUSE	tr|Q0PD34|Q0PD34_MOUSE;sp|P35285|RB22A_MOUSE;tr|A2ARZ7|A2ARZ7_MOUSE	6;6;5;1	4;4;3;0	4;4;3;0	>tr|Q0PD34|Q0PD34_MOUSE Isoform of P35285, RAB22A, member RAS oncogene family, isoform CRA_a OS=Mus musculus GN=Rab22a PE=1 SV=1;>sp|P35285|RB22A_MOUSE Ras-related protein Rab-22A OS=Mus musculus GN=Rab22a PE=1 SV=2;>tr|A2ARZ7|A2ARZ7_MOUSE Isoform of P3528	4	6	4	4	1	1	0	3	3	1	2	2	0	2	3	1	0	3	0	1	2	1	2	1	0	1	1	1	1	0	0	0	1	1	1	0	2	2	1	1	0	0	2	1
tr|Q0PD31|Q0PD31_MOUSE;sp|P35290|RAB24_MOUSE	tr|Q0PD31|Q0PD31_MOUSE;sp|P35290|RAB24_MOUSE	7;7	7;7	7;7	>tr|Q0PD31|Q0PD31_MOUSE Isoform of P35290, RAB24, member RAS oncogene family OS=Mus musculus GN=Rab24 PE=1 SV=1;>sp|P35290|RAB24_MOUSE Ras-related protein Rab-24 OS=Mus musculus GN=Rab24 PE=1 SV=2	2	7	7	7	3	2	1	3	2	1	1	2	0	3	1	2	3	0	0	0	1	1	1	0	0	3	1	0	0	0	0	0	0	3	2	1	3	2	1	1	2	0	3	1
tr|Q0PD38|Q0PD38_MOUSE;sp|P35293|RAB18_MOUSE	tr|Q0PD38|Q0PD38_MOUSE;sp|P35293|RAB18_MOUSE	11;11	11;11	11;11	>tr|Q0PD38|Q0PD38_MOUSE Isoform of P35293, RAB18, member RAS oncogene family, isoform CRA_a OS=Mus musculus GN=Rab18 PE=1 SV=1;>sp|P35293|RAB18_MOUSE Ras-related protein Rab-18 OS=Mus musculus GN=Rab18 PE=1 SV=2	2	11	11	11	5	8	7	3	6	4	5	3	3	6	6	4	7	6	1	6	6	5	6	3	0	5	5	2	0	1	0	5	4	5	8	7	3	6	4	5	3	3	6	6
sp|P35436|NMDE1_MOUSE	sp|P35436|NMDE1_MOUSE	44	41	41	>sp|P35436|NMDE1_MOUSE Glutamate receptor ionotropic, NMDA 2A OS=Mus musculus GN=Grin2a PE=1 SV=2	1	44	41	41	5	1	18	9	14	0	0	0	10	0	0	0	0	4	25	2	2	1	0	9	35	9	6	2	1	3	32	4	3	5	1	17	9	13	0	0	0	9	0	0
tr|Q3UFJ3|Q3UFJ3_MOUSE;sp|P35486|ODPA_MOUSE	tr|Q3UFJ3|Q3UFJ3_MOUSE;sp|P35486|ODPA_MOUSE	24;24	24;24	24;24	>tr|Q3UFJ3|Q3UFJ3_MOUSE Isoform of P35486, Pyruvate dehydrogenase E1 component subunit alpha OS=Mus musculus GN=Pdha1 PE=1 SV=1;>sp|P35486|ODPA_MOUSE Pyruvate dehydrogenase E1 component subunit alpha, somatic form, mitochondrial OS=Mus musculus GN=Pdha1 PE	2	24	24	24	16	17	17	12	14	18	14	15	2	13	13	17	9	17	0	11	11	17	8	15	4	13	14	9	5	13	2	10	9	16	17	17	12	14	18	14	15	2	13	13
sp|P35505|FAAA_MOUSE;tr|D3Z2R9|D3Z2R9_MOUSE	sp|P35505|FAAA_MOUSE	11;4	11;4	11;4	>sp|P35505|FAAA_MOUSE Fumarylacetoacetase OS=Mus musculus GN=Fah PE=1 SV=2	2	11	11	11	2	1	2	0	0	5	7	4	0	0	6	2	1	1	0	0	1	2	2	2	0	1	1	1	1	2	0	1	1	2	1	2	0	0	5	7	4	0	0	6
sp|P35550|FBRL_MOUSE	sp|P35550|FBRL_MOUSE	3	3	2	>sp|P35550|FBRL_MOUSE rRNA 2-O-methyltransferase fibrillarin OS=Mus musculus GN=Fbl PE=1 SV=2	1	3	3	2	0	1	1	0	0	0	0	0	1	0	0	0	0	1	0	0	0	3	0	1	1	0	0	0	1	0	1	0	0	0	1	1	0	0	0	0	0	1	0	0
tr|Q5SUC3|Q5SUC3_MOUSE;sp|P35564|CALX_MOUSE	tr|Q5SUC3|Q5SUC3_MOUSE;sp|P35564|CALX_MOUSE	31;31	31;31	31;31	>tr|Q5SUC3|Q5SUC3_MOUSE Isoform of P35564, Calnexin OS=Mus musculus GN=Canx PE=1 SV=1;>sp|P35564|CALX_MOUSE Calnexin OS=Mus musculus GN=Canx PE=1 SV=1	2	31	31	31	9	20	13	7	12	12	20	13	3	13	11	10	17	9	0	12	11	5	17	7	0	12	9	5	11	7	0	3	6	9	20	13	7	12	12	20	13	3	13	11
tr|Q3UG16|Q3UG16_MOUSE;sp|P35585|AP1M1_MOUSE;tr|D3YZ71|D3YZ71_MOUSE;tr|A0A0R4IZX6|A0A0R4IZX6_MOUSE;sp|Q9WVP1|AP1M2_MOUSE;tr|A0A0R4J1L4|A0A0R4J1L4_MOUSE;sp|Q9WVP1-2|AP1M2_MOUSE;tr|S4R1Q4|S4R1Q4_MOUSE	tr|Q3UG16|Q3UG16_MOUSE;sp|P35585|AP1M1_MOUSE	16;16;5;3;3;3;3;2	16;16;5;3;3;3;3;2	16;16;5;3;3;3;3;2	>tr|Q3UG16|Q3UG16_MOUSE Isoform of P35585, AP-1 complex subunit mu-1 OS=Mus musculus GN=Ap1m1 PE=1 SV=1;>sp|P35585|AP1M1_MOUSE AP-1 complex subunit mu-1 OS=Mus musculus GN=Ap1m1 PE=1 SV=3	8	16	16	16	4	7	6	2	1	2	4	2	0	3	4	4	3	1	0	1	4	3	4	2	0	1	1	1	1	3	0	0	1	4	7	6	2	1	2	4	2	0	3	4
sp|P35700|PRDX1_MOUSE;tr|B1AXW5|B1AXW5_MOUSE;tr|B1AXW6|B1AXW6_MOUSE;tr|B1AXW4|B1AXW4_MOUSE	sp|P35700|PRDX1_MOUSE;tr|B1AXW5|B1AXW5_MOUSE;tr|B1AXW6|B1AXW6_MOUSE;tr|B1AXW4|B1AXW4_MOUSE	18;16;16;11	18;16;16;11	17;15;15;11	>sp|P35700|PRDX1_MOUSE Peroxiredoxin-1 OS=Mus musculus GN=Prdx1 PE=1 SV=1;>tr|B1AXW5|B1AXW5_MOUSE Isoform of P35700, Peroxiredoxin-1 (Fragment) OS=Mus musculus GN=Prdx1 PE=1 SV=7;>tr|B1AXW6|B1AXW6_MOUSE Isoform of P35700, Peroxiredoxin-1 (Fragment) OS=Mus	4	18	18	17	6	9	10	8	8	13	13	10	11	9	11	9	11	11	10	9	11	11	8	9	6	7	10	10	7	7	7	7	7	6	9	10	8	8	13	13	10	11	9	11
sp|P35762|CD81_MOUSE	sp|P35762|CD81_MOUSE	4	4	4	>sp|P35762|CD81_MOUSE CD81 antigen OS=Mus musculus GN=Cd81 PE=1 SV=2	1	4	4	4	1	1	1	1	1	3	4	4	3	4	4	3	4	3	1	3	3	3	3	4	1	3	2	3	2	4	0	2	2	1	1	1	1	1	3	4	4	3	4	4
tr|Q542P2|Q542P2_MOUSE;sp|P35802|GPM6A_MOUSE	tr|Q542P2|Q542P2_MOUSE;sp|P35802|GPM6A_MOUSE	10;10	10;10	10;10	>tr|Q542P2|Q542P2_MOUSE Isoform of P35802, Glycoprotein m6a, isoform CRA_b OS=Mus musculus GN=Gpm6a PE=1 SV=1;>sp|P35802|GPM6A_MOUSE Neuronal membrane glycoprotein M6-a OS=Mus musculus GN=Gpm6a PE=1 SV=1	2	10	10	10	6	7	7	8	7	6	6	4	1	8	7	7	6	6	1	7	6	7	9	6	1	7	9	7	6	6	1	7	7	6	7	7	8	7	6	6	4	1	8	7
sp|P35922-9|FMR1_MOUSE;sp|P35922-8|FMR1_MOUSE;tr|E9QAT0|E9QAT0_MOUSE;sp|P35922-3|FMR1_MOUSE;tr|D3Z6U8|D3Z6U8_MOUSE;tr|E9QNF5|E9QNF5_MOUSE;sp|P35922-7|FMR1_MOUSE;sp|P35922-2|FMR1_MOUSE;tr|Q6AXB7|Q6AXB7_MOUSE;sp|P35922|FMR1_MOUSE;tr|E9QAS9|E9QAS9_MOUSE;tr|E9QAS8|E9QAS8_MOUSE;sp|P35922-11|FMR1_MOUSE;sp|P35922-10|FMR1_MOUSE;sp|P35922-5|FMR1_MOUSE;sp|P35922-4|FMR1_MOUSE;sp|P35922-12|FMR1_MOUSE;sp|P359…	sp|P35922-9|FMR1_MOUSE;sp|P35922-8|FMR1_MOUSE;tr|E9QAT0|E9QAT0_MOUSE;sp|P35922-3|FMR1_MOUSE;tr|D3Z6U8|D3Z6U8_MOUSE;tr|E9QNF5|E9QNF5_MOUSE;sp|P35922-7|FMR1_MOUSE;sp|P35922-2|FMR1_MOUSE;tr|Q6AXB7|Q6AXB7_MOUSE;sp|P35922|FMR1_MOUSE;tr|E9QAS9|E9QAS9_MOUSE;tr|E9QAS8|E9QAS8_MOUSE;sp|P35922-11|FMR1_MOUSE;sp|P35922-10|FMR1_MOUSE;sp|P35922-5|FMR1_MOUSE;sp|P35922-4|FMR1_MOUSE;sp|P35922-12|FMR1_MOUSE;sp|P359…	9;9;9;9;9;9;9;9;9;9;8;8;7;7;7;7;7;7	7;7;7;7;7;7;7;7;7;7;6;6;6;6;6;6;6;6	7;7;7;7;7;7;7;7;7;7;6;6;6;6;6;6;6;6	>sp|P35922-9|FMR1_MOUSE Isoform of P35922, Isoform ISO9 of Fragile X mental retardation protein 1 homolog OS=Mus musculus GN=Fmr1;>sp|P35922-8|FMR1_MOUSE Isoform of P35922, Isoform ISO8 of Fragile X mental retardation protein 1 homolog OS=Mus musculus GN=F	18	9	7	7	2	6	2	0	0	0	0	1	2	0	0	1	3	1	1	0	0	1	6	1	3	0	0	1	2	0	0	1	0	1	4	2	0	0	0	0	1	1	0	0
sp|P35951|LDLR_MOUSE	sp|P35951|LDLR_MOUSE	3	3	3	>sp|P35951|LDLR_MOUSE Low-density lipoprotein receptor OS=Mus musculus GN=Ldlr PE=1 SV=2	1	3	3	3	0	0	0	0	0	1	1	0	0	2	1	0	0	0	0	0	0	0	0	0	0	0	0	0	0	0	0	0	0	0	0	0	0	0	1	1	0	0	2	1
tr|Q5BLK0|Q5BLK0_MOUSE;sp|P35979|RL12_MOUSE;tr|F8VQK7|F8VQK7_MOUSE	tr|Q5BLK0|Q5BLK0_MOUSE;sp|P35979|RL12_MOUSE	6;6;1	6;6;1	6;6;1	>tr|Q5BLK0|Q5BLK0_MOUSE Isoform of P35979, 60S ribosomal protein L12 OS=Mus musculus GN=Rpl12 PE=1 SV=1;>sp|P35979|RL12_MOUSE 60S ribosomal protein L12 OS=Mus musculus GN=Rpl12 PE=1 SV=2	3	6	6	6	5	5	4	2	3	4	4	4	6	3	5	5	6	4	5	1	2	3	5	5	5	1	5	3	5	3	6	1	3	5	5	4	2	3	4	4	4	6	3	5
tr|Q58EW0|Q58EW0_MOUSE;sp|P35980|RL18_MOUSE;tr|G3UZK4|G3UZK4_MOUSE;tr|G3UZJ6|G3UZJ6_MOUSE;tr|G3UYV6|G3UYV6_MOUSE;tr|G3UX28|G3UX28_MOUSE	tr|Q58EW0|Q58EW0_MOUSE;sp|P35980|RL18_MOUSE;tr|G3UZK4|G3UZK4_MOUSE;tr|G3UZJ6|G3UZJ6_MOUSE	7;7;5;4;2;2	7;7;5;4;2;2	7;7;5;4;2;2	>tr|Q58EW0|Q58EW0_MOUSE Isoform of P35980, 60S ribosomal protein L18 OS=Mus musculus GN=Rpl18 PE=1 SV=1;>sp|P35980|RL18_MOUSE 60S ribosomal protein L18 OS=Mus musculus GN=Rpl18 PE=1 SV=3;>tr|G3UZK4|G3UZK4_MOUSE Isoform of P35980, 60S ribosomal protein L18	6	7	7	7	5	7	4	2	2	5	6	5	2	4	4	5	4	5	2	2	3	4	7	2	5	1	3	4	3	6	5	1	4	5	7	4	2	2	5	6	5	2	4	4
sp|P36552|HEM6_MOUSE	sp|P36552|HEM6_MOUSE	6	6	6	>sp|P36552|HEM6_MOUSE Oxygen-dependent coproporphyrinogen-III oxidase, mitochondrial OS=Mus musculus GN=Cpox PE=1 SV=2	1	6	6	6	1	2	4	1	0	0	0	0	0	0	0	0	0	1	0	0	0	0	1	1	0	0	1	0	0	0	0	0	0	1	2	4	1	0	0	0	0	0	0	0
sp|P36916|GNL1_MOUSE;sp|P36916-2|GNL1_MOUSE	sp|P36916|GNL1_MOUSE;sp|P36916-2|GNL1_MOUSE	13;7	13;7	13;7	>sp|P36916|GNL1_MOUSE Guanine nucleotide-binding protein-like 1 OS=Mus musculus GN=Gnl1 PE=1 SV=4;>sp|P36916-2|GNL1_MOUSE Isoform of P36916, Isoform 2 of Guanine nucleotide-binding protein-like 1 OS=Mus musculus GN=Gnl1	2	13	13	13	6	2	3	0	4	2	1	1	0	1	4	3	0	2	0	1	1	5	1	1	0	0	1	0	0	1	0	0	1	6	2	3	0	4	2	1	1	0	1	4
sp|P37040|NCPR_MOUSE;tr|Q05DV1|Q05DV1_MOUSE;tr|E9Q997|E9Q997_MOUSE;tr|E9PVT9|E9PVT9_MOUSE;tr|F6R7H8|F6R7H8_MOUSE	sp|P37040|NCPR_MOUSE;tr|Q05DV1|Q05DV1_MOUSE	25;23;9;7;1	25;23;9;7;1	25;23;9;7;1	>sp|P37040|NCPR_MOUSE NADPH--cytochrome P450 reductase OS=Mus musculus GN=Por PE=1 SV=2;>tr|Q05DV1|Q05DV1_MOUSE Isoform of P37040, NADPH--cytochrome P450 reductase OS=Mus musculus GN=Por PE=1 SV=1	5	25	25	25	6	11	6	4	9	8	17	9	0	14	11	9	8	1	0	5	5	6	13	2	0	9	6	2	6	4	0	6	6	6	11	6	4	9	8	17	9	0	14	11
sp|P37804|TAGL_MOUSE	sp|P37804|TAGL_MOUSE	4	4	4	>sp|P37804|TAGL_MOUSE Transgelin OS=Mus musculus GN=Tagln PE=1 SV=3	1	4	4	4	0	0	0	0	0	3	0	0	0	0	0	2	0	0	0	0	0	3	0	0	0	0	0	0	0	0	0	0	0	0	0	0	0	0	3	0	0	0	0	0
sp|P38060|HMGCL_MOUSE	sp|P38060|HMGCL_MOUSE	7	7	7	>sp|P38060|HMGCL_MOUSE Hydroxymethylglutaryl-CoA lyase, mitochondrial OS=Mus musculus GN=Hmgcl PE=1 SV=2	1	7	7	7	0	1	3	1	0	2	1	3	1	1	2	3	0	4	0	1	1	2	1	3	1	1	1	0	0	3	0	0	2	0	1	3	1	0	2	1	3	1	1	2
sp|P38647|GRP75_MOUSE	sp|P38647|GRP75_MOUSE	38	37	37	>sp|P38647|GRP75_MOUSE Stress-70 protein, mitochondrial OS=Mus musculus GN=Hspa9 PE=1 SV=3	1	38	37	37	23	5	26	8	20	26	14	20	3	12	18	19	1	20	1	13	11	16	3	21	5	13	11	15	1	17	3	12	8	23	5	26	8	20	26	14	20	3	12	18
sp|P39053-4|DYN1_MOUSE;sp|P39053-5|DYN1_MOUSE;sp|P39053|DYN1_MOUSE;tr|F6W8Z8|F6W8Z8_MOUSE;tr|F6RRH9|F6RRH9_MOUSE;tr|F6TH70|F6TH70_MOUSE;tr|D6RH60|D6RH60_MOUSE;tr|G3UY64|G3UY64_MOUSE	sp|P39053-4|DYN1_MOUSE;sp|P39053-5|DYN1_MOUSE;sp|P39053|DYN1_MOUSE	68;66;66;11;9;8;3;1	3;3;3;0;0;0;0;0	0;0;0;0;0;0;0;0	>sp|P39053-4|DYN1_MOUSE Isoform of P39053, Isoform 4 of Dynamin-1 OS=Mus musculus GN=Dnm1;>sp|P39053-5|DYN1_MOUSE Isoform of P39053, Isoform 5 of Dynamin-1 OS=Mus musculus GN=Dnm1;>sp|P39053|DYN1_MOUSE Dynamin-1 OS=Mus musculus GN=Dnm1 PE=1 SV=2	8	68	3	0	54	49	47	44	52	49	50	49	28	42	44	44	43	40	24	45	43	48	48	42	33	49	45	48	40	43	26	44	47	2	2	2	1	2	3	3	3	2	2	2
755713;755714;755715;755716;755717;755718;755719;755720;755721;755722;755723;755724;755725;755726;755727;755728;755729;755730;755731;755732;755733;755734;755735;755736;755737;755738;755739;755740;755741;755742;755743;755744;755745;755746;755747;755748;755749;755750;755751;755752;755753;755754;755755;755756;755757;755758;755759;755760;755761;755762;755763;755764;755765;755766;755767;755768;755769;…	34715;50744;51103;62955;64590;71744;100509;127537;142525;155845;170661;182298;196620;212487;230801;237460;237483;249367;267122;277648;277650;277655;316191;326147;331879;331950;350959;352034;361759;391544;453681;460651;464536;464948;467886;477512;480056;499914;499944;507041;507080;573018;577920;578668;621546;626272;661424;664791;668708;679244;701005;701013;729441;750848;755803;761313;763161;787661…	1749;1750;1751;1752;1753;1754;1755;1756;1757;1758;1759;1760;1761;1762;1763;1764;1765;1766;1767	6;140;159;161;210;272;332;377;407;430;534;564;648;651;670;686;689;715;754
sp|P39053-6|DYN1_MOUSE	sp|P39053-6|DYN1_MOUSE	65	1	1	>sp|P39053-6|DYN1_MOUSE Isoform of P39053, Isoform 6 of Dynamin-1 OS=Mus musculus GN=Dnm1	1	65	1	1	52	46	44	43	50	47	48	47	27	40	42	42	40	37	24	42	41	46	45	39	32	46	44	46	38	41	25	41	46	1	0	0	1	0	0	0	0	0	0	0
755742;755743;755744;755745;755746;755747;755748;755749;755750;755751;755752;755753;755754;755755;755756;755757;755758;755759;755760;755761;755762;755763;755764;755765;755766;755767;755768;755769;755770;755771;755772;755773;755774;755775;755776;755777;755778;755779;755780;755781;755782;755783;755784;755785;755786;755787;755788;755789;755790;755791;755792;755793;755794;755795;755796;755797;755798;…	34715;50744;51103;62955;64590;71744;100509;127537;142525;155845;170661;182298;196620;212487;230801;237460;237483;249367;267122;277648;277650;277655;316191;326147;331879;331950;350959;352034;361759;391544;453681;460651;464536;464948;467886;480056;499914;499944;507041;507080;573018;577920;578668;621546;626272;661424;664791;668708;679244;701005;701013;705118;729441;750848;755803;761313;763161;824342…	1749;1750;1751;1752;1753;1754;1755;1756;1757;1758;1759;1760;1761;1762;1763;1764;1765;1766;1767	6;140;159;161;210;272;332;377;407;430;530;560;644;647;666;682;685;711;750
tr|Q3T9X3|Q3T9X3_MOUSE;sp|P39054|DYN2_MOUSE;sp|P39054-2|DYN2_MOUSE;tr|F8WIV5|F8WIV5_MOUSE;tr|G3UZZ3|G3UZZ3_MOUSE	tr|Q3T9X3|Q3T9X3_MOUSE;sp|P39054|DYN2_MOUSE;sp|P39054-2|DYN2_MOUSE;tr|F8WIV5|F8WIV5_MOUSE;tr|G3UZZ3|G3UZZ3_MOUSE	25;25;24;24;23	1;1;1;1;1	1;1;1;1;1	>tr|Q3T9X3|Q3T9X3_MOUSE Isoform of P39054, Dynamin-2 OS=Mus musculus GN=Dnm2 PE=1 SV=1;>sp|P39054|DYN2_MOUSE Dynamin-2 OS=Mus musculus GN=Dnm2 PE=1 SV=2;>sp|P39054-2|DYN2_MOUSE Isoform of P39054, Isoform 2 of Dynamin-2 OS=Mus musculus GN=Dnm2;>tr|F8WIV5|F8	5	25	1	1	13	12	11	10	12	18	14	14	11	14	15	11	11	11	9	12	12	10	12	13	8	12	12	11	12	10	8	11	10	0	0	0	0	0	1	0	0	0	1	0
sp|P39087|GRIK2_MOUSE;sp|P39087-2|GRIK2_MOUSE;tr|D3Z797|D3Z797_MOUSE;tr|Q6PAQ0|Q6PAQ0_MOUSE	sp|P39087|GRIK2_MOUSE;sp|P39087-2|GRIK2_MOUSE;tr|D3Z797|D3Z797_MOUSE	18;16;16;7	18;16;16;7	17;15;15;7	>sp|P39087|GRIK2_MOUSE Glutamate receptor ionotropic, kainate 2 OS=Mus musculus GN=Grik2 PE=1 SV=4;>sp|P39087-2|GRIK2_MOUSE Isoform of P39087, Isoform GluR6-2 of Glutamate receptor ionotropic, kainate 2 OS=Mus musculus GN=Grik2;>tr|D3Z797|D3Z797_MOUSE Isof	4	18	18	17	1	1	3	0	1	1	2	0	2	0	0	1	0	0	10	1	2	2	1	4	11	1	0	0	1	0	9	2	2	1	1	3	0	1	1	2	0	2	0	0
[truncated: 3,875 more rows]
[truncated: 217 more columns]
